# Supplementary material for: Measuring equity of access to eye health outreach camps in rural Malawi
Source: PLoS One. 2022 May 20;17(5):e0268116. doi: 10.1371/journal.pone.0268116 (PMC9122225; doi:10.1371/journal.pone.0268116)
Supplement: S1 Dataset — (XLSX) [file pone.0268116.s003.xlsx]

## Sheet: Sheet1
Consent	Consent to household survey	Age	Sex	maritalstatus	educationlevelreached	villageid	areaid	headofhousehold	relationtoheadofhousehold	currentoccupation	modeofpayment	employmenttype	jobfrequency	q1doyourhouseholdhaveatelephone	Q2television	Q3electricity	Q4aradio	doesthehouseholdownanytables	doesthehouseoldownanybeds	Q5alandlinetelephone	Q6arefrigerator	Q7Doesanymemberofyourhouseholdow	Q8amotorcycleormotorscooter	Q9acarortruck	q10doesanymemberofthishouseholdh	q11whatisthemainsourceofdrinking	psq6whatkindoftoiletfacilitydome	doesthelatrinehaveaslabchopandas	doesthelatrinehavearoofchofolera	doesthelatrinehaveapipeforventil	q12whatkindoftoiletfacilitydomem	q13doyousharethistoiletfacilityw	q14whattypeoffueldoesyourhouseho	q15whatisthemainmaterialoftheflo	q16whatisthemainmaterialoftheext	q17whatisthemainmaterialoftheroo	psq1howmanymembersdoesthehouseho	psq2istheoldestfemaleheadspousea	psq7whatisthehouseholdsmainsourc	psq8doanymembersofthehouseholdsl	wgqdoyouhavedifficultyseeingeven	WGQhearing	WGQwalkingorclimbingsteps	WGQrememberingorconcentrating	WGQwashingalloverordressing	WGQcommunicating
Yes (Inde)	Yes (Inde)	71	Male (Mwamuna)	Widowed (Ndine wamasiye)	Primary (Pulaimale)	1	1	Yes (Inde)		Agriculture (Ulimi)	Cash only (Ndalama zokha)	Self-employed (Ndinazilemba ndekha)	Seasonal (Nyengo zina)	Yes (Inde)	No (Ayi)	No (Ayi)	No (Ayi)	No (Ayi)	Yes (Inde)	No (Ayi)	No (Ayi)	Yes (Inde)	No (Ayi)	No (Ayi)	Yes (Inde)	Borehole or tube well (mjigo)	Traditional latrine with roof (Chokumba chofolera)				pit latrine without slab	No (Ayi)	Wood (Nkhuni)	Cement (Simenti)	Burnt bricks (Njerwa zowotcha)	Iron sheet (Malata)	One, two or three (m'modzi, awiri, atatu)	No (Ayi)	Battery/dry cell(Torch), Candles, Electricity (Tochi ya mabatile, Kandulo, Magetsi)	Yes (Inde)	Some difficulty (Inde – pali vuto pang’ono)	No - None (Ayi – palibe vuto)	No - None (Ayi – palibe vuto)	No - None (Ayi – palibe vuto)	No - None (Ayi – palibe vuto)	No - None (Ayi – palibe vuto)
Yes (Inde)	Yes (Inde)	68	Female (Mkazi)	Married (Ndili pa banja)	No education (Sindiyimbe sukulu)	2	1	No (Ayi)	Spouse (Mzanu mu ukwati)	Agriculture (Ulimi)	Cash only (Ndalama zokha)	Self-employed (Ndinazilemba ndekha)	Seasonal (Nyengo zina)	Yes (Inde)	No (Ayi)	No (Ayi)	No (Ayi)	Yes (Inde)	No (Ayi)	No (Ayi)	No (Ayi)	No (Ayi)	No (Ayi)	No (Ayi)	No (Ayi)	Unprotected spring (kasupe osatetezedwa)	Traditional latrine with roof (Chokumba chofolera)				pit latrine without slab	Yes (Inde)	Wood (Nkhuni)	Smoothed mud (Yozila ndi kugedeza)	Bamboo/tree trunks with mud (Nsungwi/milimo ndi dothi)	Grass (Udzu)	One, two or three (m'modzi, awiri, atatu)	No (Ayi)	Battery/dry cell(Torch), Candles, Electricity (Tochi ya mabatile, Kandulo, Magetsi)	Yes (Inde)	A lot of difficulty (Inde – pali vuto lalikulu)	No - None (Ayi – palibe vuto)	Some difficulty (Inde – pali vuto pang’ono)	A lot of difficulty (Inde – pali vuto lalikulu)	No - None (Ayi – palibe vuto)	No - None (Ayi – palibe vuto)
Yes (Inde)	Yes (Inde)	47	Male (Mwamuna)	Married (Ndili pa banja)	Primary (Pulaimale)	3	1	Yes (Inde)		Agriculture (Ulimi)	Not paid (Sindilipiridwa)	Self-employed (Ndinazilemba ndekha)	Seasonal (Nyengo zina)	Yes (Inde)	No (Ayi)	No (Ayi)	Yes (Inde)	No (Ayi)	No (Ayi)	No (Ayi)	No (Ayi)	Yes (Inde)	No (Ayi)	No (Ayi)	No (Ayi)	Borehole or tube well (mjigo)	Traditional latrine without roof (Chokumba chosafolera)				pit latrine without slab	No (Ayi)	Wood (Nkhuni)	Smoothed mud (Yozila ndi kugedeza)	Stone walls with lime/cement (Miyala ndi layimu/simenti)	Grass (Udzu)	Six (asanu ndi m'modzi)	No (Ayi)	Battery/dry cell(Torch), Candles, Electricity (Tochi ya mabatile, Kandulo, Magetsi)	Yes (Inde)	Some difficulty (Inde – pali vuto pang’ono)	No - None (Ayi – palibe vuto)	No - None (Ayi – palibe vuto)	Some difficulty (Inde – pali vuto pang’ono)	No - None (Ayi – palibe vuto)	No - None (Ayi – palibe vuto)
Yes (Inde)	Yes (Inde)	81	Male (Mwamuna)	Divorced/separated (Banja linatha/sitikhala limodzi koma banja lilipo)	Primary (Pulaimale)	4	1	Yes (Inde)		Service worker (other) (Maganyu ena)	Cash only (Ndalama zokha)	Employed by nonfamily member (Kwa munthu wina wosakhala m’bale)	All year (Chaka chonse)	No (Ayi)	No (Ayi)	No (Ayi)	No (Ayi)	No (Ayi)	No (Ayi)	No (Ayi)	No (Ayi)	No (Ayi)	No (Ayi)	No (Ayi)	Yes (Inde)	Borehole or tube well (mjigo)	No facility (Tilibe chimbudzi)				no facility	Yes (Enya)	Wood (Nkhuni)	Cement (Simenti)	Burnt bricks (Njerwa zowotcha)	Iron sheet (Malata)	One, two or three (m'modzi, awiri, atatu)	No, female head/spouse (Palibe mzimayi)	Battery/dry cell(Torch), Candles, Electricity (Tochi ya mabatile, Kandulo, Magetsi)	Yes (Inde)	A lot of difficulty (Inde – pali vuto lalikulu)	Some difficulty (Inde – pali vuto pang’ono)	No - None (Ayi – palibe vuto)	No - None (Ayi – palibe vuto)	Some difficulty (Inde – pali vuto pang’ono)	No - None (Ayi – palibe vuto)
Yes (Inde)	No (Ayi)	19	Female (Mkazi)	Never married (Sindinakwatirepo)	Secondary (Sekondale)	5	1	No (Ayi)	Child (Mwana)	Agriculture (Ulimi)	Cash only (Ndalama zokha)	Self-employed (Ndinazilemba ndekha)	Seasonal (Nyengo zina)	No (Ayi)	No (Ayi)	No (Ayi)	No (Ayi)	No (Ayi)	No (Ayi)	No (Ayi)	No (Ayi)	Yes (Inde)	No (Ayi)	No (Ayi)	Yes (Inde)	Unprotected spring (kasupe osatetezedwa)	Traditional latrine with roof (Chokumba chofolera)				pit latrine without slab	No (Ayi)	Wood (Nkhuni)	Smoothed mud (Yozila ndi kugedeza)	Burnt bricks (Njerwa zowotcha)	Grass (Udzu)	Seven or more (asanu ndi awiri)	Yes, only Chichewa (Inde Chichewa)	Battery/dry cell(Torch), Candles, Electricity (Tochi ya mabatile, Kandulo, Magetsi)	Yes (Inde)	Some difficulty (Inde – pali vuto pang’ono)	No - None (Ayi – palibe vuto)	No - None (Ayi – palibe vuto)	No - None (Ayi – palibe vuto)	No - None (Ayi – palibe vuto)	No - None (Ayi – palibe vuto)
Yes (Inde)	Yes (Inde)	60	Male (Mwamuna)	Married (Ndili pa banja)	Primary (Pulaimale)	4	1	Yes (Inde)		Agriculture (Ulimi)	Not paid (Sindilipiridwa)	Self-employed (Ndinazilemba ndekha)	Seasonal (Nyengo zina)	No (Ayi)	No (Ayi)	No (Ayi)	Yes (Inde)	Yes (Inde)	Yes (Inde)	No (Ayi)	No (Ayi)	Yes (Inde)	No (Ayi)	No (Ayi)	No (Ayi)	Borehole or tube well (mjigo)	Ventilated Pit Latrine (VIP) latrine (Chamakono chokumba)				ventilated pit latrine (vip) latrine	No (Ayi)	Wood (Nkhuni)	Cement (Simenti)	Burnt bricks (Njerwa zowotcha)	Iron sheet (Malata)	Seven or more (asanu ndi awiri)	Yes, only Chichewa (Inde Chichewa)	Battery/dry cell(Torch), Candles, Electricity (Tochi ya mabatile, Kandulo, Magetsi)	Yes (Inde)	Some difficulty (Inde – pali vuto pang’ono)	Some difficulty (Inde – pali vuto pang’ono)	No - None (Ayi – palibe vuto)	No - None (Ayi – palibe vuto)	No - None (Ayi – palibe vuto)	No - None (Ayi – palibe vuto)
Yes (Inde)	Yes (Inde)	18	Female (Mkazi)	Never married (Sindinakwatirepo)	Primary (Pulaimale)	6	1	No (Ayi)	Child (Mwana)	Professional (Mu ofesi) - technical, administrative, and managerial occupations	Cash only (Ndalama zokha)	Employed by nonfamily member (Kwa munthu wina wosakhala m’bale)	All year (Chaka chonse)	Yes (Inde)	No (Ayi)	No (Ayi)	Yes (Inde)	Yes (Inde)	Yes (Inde)	No (Ayi)	No (Ayi)	Yes (Inde)	No (Ayi)	No (Ayi)	Yes (Inde)	Borehole or tube well (mjigo)	Ventilated Pit Latrine (VIP) latrine (Chamakono chokumba)				ventilated pit latrine (vip) latrine	No (Ayi)	Wood (Nkhuni)	Cement (Simenti)	Burnt bricks (Njerwa zowotcha)	Iron sheet (Malata)	Four (anayi)	Yes English (regardless of Chichewa) (Inde Chizungu)	Battery/dry cell(Torch), Candles, Electricity (Tochi ya mabatile, Kandulo, Magetsi)	Yes (Inde)	Some difficulty (Inde – pali vuto pang’ono)	No - None (Ayi – palibe vuto)	No - None (Ayi – palibe vuto)	Some difficulty (Inde – pali vuto pang’ono)	No - None (Ayi – palibe vuto)	No - None (Ayi – palibe vuto)
Yes (Inde)	Yes (Inde)	66	Female (Mkazi)	Widowed (Ndine wamasiye)	No education (Sindiyimbe sukulu)	7	1	Yes (Inde)		Agriculture (Ulimi)	Not paid (Sindilipiridwa)	Self-employed (Ndinazilemba ndekha)	Seasonal (Nyengo zina)	No (Ayi)	No (Ayi)	No (Ayi)	No (Ayi)	No (Ayi)	No (Ayi)	No (Ayi)	No (Ayi)	No (Ayi)	No (Ayi)	No (Ayi)	No (Ayi)	Borehole or tube well (mjigo)	Traditional latrine with roof (Chokumba chofolera)				pit latrine without slab	Yes (Inde)	Wood (Nkhuni)	Smoothed mud (Yozila ndi kugedeza)	Bamboo/tree trunks with mud (Nsungwi/milimo ndi dothi)	Grass (Udzu)	One, two or three (m'modzi, awiri, atatu)	Yes English (regardless of Chichewa) (Inde Chizungu)	Collected firewood, Purchased firewood, Grass or gas (Nkhuni zotola,Nkhuni zogula, udzu,mpweya wophikira)	Yes (Inde)	Some difficulty (Inde – pali vuto pang’ono)	No - None (Ayi – palibe vuto)	No - None (Ayi – palibe vuto)	No - None (Ayi – palibe vuto)	No - None (Ayi – palibe vuto)	No - None (Ayi – palibe vuto)
Yes (Inde)	Yes (Inde)	36	Female (Mkazi)	Married (Ndili pa banja)	Primary (Pulaimale)	7	1	No (Ayi)	Spouse (Mzanu mu ukwati)	Professional (Mu ofesi) - technical, administrative, and managerial occupations	Cash only (Ndalama zokha)	Employed by nonfamily member (Kwa munthu wina wosakhala m’bale)	All year (Chaka chonse)	Yes (Inde)	Yes (Inde)	No (Ayi)	Yes (Inde)	Yes (Inde)	Yes (Inde)	No (Ayi)	No (Ayi)	Yes (Inde)	No (Ayi)	Yes (Inde)	Yes (Inde)	Borehole or tube well (mjigo)	Traditional latrine with roof (Chokumba chofolera)				pit latrine without slab	No (Ayi)	Wood (Nkhuni)	Cement (Simenti)	Burnt bricks (Njerwa zowotcha)	Iron sheet (Malata)	Six (asanu ndi m'modzi)	Yes, only Chichewa (Inde Chichewa)	Battery/dry cell(Torch), Candles, Electricity (Tochi ya mabatile, Kandulo, Magetsi)	Yes (Inde)	Some difficulty (Inde – pali vuto pang’ono)	No - None (Ayi – palibe vuto)	No - None (Ayi – palibe vuto)	No - None (Ayi – palibe vuto)	No - None (Ayi – palibe vuto)	No - None (Ayi – palibe vuto)
Yes (Inde)	Yes (Inde)	49	Male (Mwamuna)	Married (Ndili pa banja)	Primary (Pulaimale)	8	1	Yes (Inde)		Agriculture (Ulimi)	Not paid (Sindilipiridwa)	Self-employed (Ndinazilemba ndekha)	Seasonal (Nyengo zina)	No (Ayi)	No (Ayi)	No (Ayi)	No (Ayi)	No (Ayi)	No (Ayi)	No (Ayi)	No (Ayi)	No (Ayi)	No (Ayi)	No (Ayi)	No (Ayi)	Borehole or tube well (mjigo)	Traditional latrine with roof (Chokumba chofolera)				pit latrine without slab	No (Ayi)	Wood (Nkhuni)	Smoothed mud (Yozila ndi kugedeza)	Burnt bricks (Njerwa zowotcha)	Grass (Udzu)	Six (asanu ndi m'modzi)	Yes, only Chichewa (Inde Chichewa)	Battery/dry cell(Torch), Candles, Electricity (Tochi ya mabatile, Kandulo, Magetsi)	Yes (Inde)	Some difficulty (Inde – pali vuto pang’ono)	No - None (Ayi – palibe vuto)	No - None (Ayi – palibe vuto)	Some difficulty (Inde – pali vuto pang’ono)	No - None (Ayi – palibe vuto)	No - None (Ayi – palibe vuto)
Yes (Inde)	Yes (Inde)	32	Female (Mkazi)	Married (Ndili pa banja)	Primary (Pulaimale)	9	1	No (Ayi)	Spouse (Mzanu mu ukwati)	Agriculture (Ulimi)	Not paid (Sindilipiridwa)	Self-employed (Ndinazilemba ndekha)	Occasional (Kamodzi pakanthawi)	Yes (Inde)	No (Ayi)	No (Ayi)	No (Ayi)	No (Ayi)	No (Ayi)	No (Ayi)	No (Ayi)	Yes (Inde)	No (Ayi)	No (Ayi)	No (Ayi)	Unprotected dug well (Chisime chosatetezedwa)	Traditional latrine with roof (Chokumba chofolera)				pit latrine without slab	No (Ayi)	Wood (Nkhuni)	Cement (Simenti)	Burnt bricks (Njerwa zowotcha)	Grass (Udzu)	Seven or more (asanu ndi awiri)	Yes, only Chichewa (Inde Chichewa)	Battery/dry cell(Torch), Candles, Electricity (Tochi ya mabatile, Kandulo, Magetsi)	Yes (Inde)	Some difficulty (Inde – pali vuto pang’ono)	No - None (Ayi – palibe vuto)	No - None (Ayi – palibe vuto)	Some difficulty (Inde – pali vuto pang’ono)	No - None (Ayi – palibe vuto)	No - None (Ayi – palibe vuto)
Yes (Inde)	Yes (Inde)	52	Male (Mwamuna)	Married (Ndili pa banja)	Secondary (Sekondale)	10	1	Yes (Inde)		Agriculture (Ulimi)	Not paid (Sindilipiridwa)	Self-employed (Ndinazilemba ndekha)	Occasional (Kamodzi pakanthawi)	Yes (Inde)	Yes (Inde)	No (Ayi)	Yes (Inde)	Yes (Inde)	Yes (Inde)	No (Ayi)	No (Ayi)	Yes (Inde)	Yes (Inde)	No (Ayi)	Yes (Inde)	Borehole or tube well (mjigo)	Traditional latrine with roof (Chokumba chofolera)				pit latrine without slab	No (Ayi)	Charcoal (Makala)	Cement (Simenti)	Burnt bricks (Njerwa zowotcha)	Iron sheet (Malata)	Seven or more (asanu ndi awiri)	Yes, only Chichewa (Inde Chichewa)	Battery/dry cell(Torch), Candles, Electricity (Tochi ya mabatile, Kandulo, Magetsi)	Yes (Inde)	Some difficulty (Inde – pali vuto pang’ono)	No - None (Ayi – palibe vuto)	No - None (Ayi – palibe vuto)	No - None (Ayi – palibe vuto)	No - None (Ayi – palibe vuto)	No - None (Ayi – palibe vuto)
Yes (Inde)	Yes (Inde)	10	Female (Mkazi)	Never married (Sindinakwatirepo)	Primary (Pulaimale)	11	1	No (Ayi)	Child (Mwana)	Agriculture (Ulimi)	Not paid (Sindilipiridwa)	Self-employed (Ndinazilemba ndekha)	Seasonal (Nyengo zina)	No (Ayi)	No (Ayi)	No (Ayi)	No (Ayi)	No (Ayi)	No (Ayi)	No (Ayi)	No (Ayi)	No (Ayi)	No (Ayi)	No (Ayi)	No (Ayi)	Borehole or tube well (mjigo)	Pit latrine without slab/ open pit (chokumba chopanda silabu) Traditional latrine with roof (Chokumba chofolera)				pit latrine without slab	No (Ayi)	Wood (Nkhuni)	Smoothed mud (Yozila ndi kugedeza)	Compacted earth (Yamdindo)	Grass (Udzu)	Five (asanu)	No (Ayi)	Collected firewood, Purchased firewood, Grass or gas (Nkhuni zotola,Nkhuni zogula, udzu,mpweya wophikira)	Yes (Inde)	Some difficulty (Inde – pali vuto pang’ono)	No - None (Ayi – palibe vuto)	No - None (Ayi – palibe vuto)	No - None (Ayi – palibe vuto)	No - None (Ayi – palibe vuto)	No - None (Ayi – palibe vuto)
Yes (Inde)	Yes (Inde)	70	Female (Mkazi)	Widowed (Ndine wamasiye)	Primary (Pulaimale)	12	2	Yes (Inde)		Agriculture (Ulimi)	Not paid (Sindilipiridwa)	Self-employed (Ndinazilemba ndekha)	Seasonal (Nyengo zina)	No (Ayi)	No (Ayi)	No (Ayi)	No (Ayi)	No (Ayi)	No (Ayi)	No (Ayi)	No (Ayi)	No (Ayi)	No (Ayi)	No (Ayi)	No (Ayi)	Borehole or tube well (mjigo)	Pit latrine without slab/ open pit (chokumba chopanda silabu) Traditional latrine with roof (Chokumba chofolera)				pit latrine without slab	No (Ayi)	Wood (Nkhuni)	Smoothed mud (Yozila ndi kugedeza)	Compacted earth (Yamdindo)	Grass (Udzu)	One, two or three (m'modzi, awiri, atatu)	No (Ayi)	Collected firewood, Purchased firewood, Grass or gas (Nkhuni zotola,Nkhuni zogula, udzu,mpweya wophikira)	Yes (Inde)	Some difficulty (Inde – pali vuto pang’ono)	No - None (Ayi – palibe vuto)	No - None (Ayi – palibe vuto)	No - None (Ayi – palibe vuto)	No - None (Ayi – palibe vuto)	No - None (Ayi – palibe vuto)
Yes (Inde)	Yes (Inde)	60	Male (Mwamuna)	Divorced/separated (Banja linatha/sitikhala limodzi koma banja lilipo)	Primary (Pulaimale)	13	2	Yes (Inde)		Agriculture (Ulimi)	Not paid (Sindilipiridwa)	Self-employed (Ndinazilemba ndekha)	Occasional (Kamodzi pakanthawi)	No (Ayi)	No (Ayi)	No (Ayi)	No (Ayi)	No (Ayi)	No (Ayi)	No (Ayi)	No (Ayi)	No (Ayi)	No (Ayi)	No (Ayi)	No (Ayi)	Borehole or tube well (mjigo)	No facility (Tilibe chimbudzi)				no facility	Yes (Enya)	Wood (Nkhuni)	Smoothed mud (Yozila ndi kugedeza)	Compacted earth (Yamdindo)	Grass (Udzu)	One, two or three (m'modzi, awiri, atatu)	No, female head/spouse (Palibe mzimayi)	Battery/dry cell(Torch), Candles, Electricity (Tochi ya mabatile, Kandulo, Magetsi)	Yes (Inde)	Some difficulty (Inde – pali vuto pang’ono)	No - None (Ayi – palibe vuto)	No - None (Ayi – palibe vuto)	No - None (Ayi – palibe vuto)	No - None (Ayi – palibe vuto)	No - None (Ayi – palibe vuto)
Yes (Inde)	Yes (Inde)	28	Female (Mkazi)	Married (Ndili pa banja)	Primary (Pulaimale)	14	3	No (Ayi)	Spouse (Mzanu mu ukwati)	Agriculture (Ulimi)	Not paid (Sindilipiridwa)	Self-employed (Ndinazilemba ndekha)	Occasional (Kamodzi pakanthawi)	No (Ayi)	No (Ayi)	No (Ayi)	No (Ayi)	Yes (Inde)	No (Ayi)	No (Ayi)	No (Ayi)	No (Ayi)	No (Ayi)	No (Ayi)	No (Ayi)	Borehole or tube well (mjigo)	Pit latrine without slab/ open pit (chokumba chopanda silabu) Traditional latrine with roof (Chokumba chofolera)				pit latrine without slab	Yes (Inde)	Wood (Nkhuni)	Smoothed mud (Yozila ndi kugedeza)	Burnt bricks (Njerwa zowotcha)	Iron sheet (Malata)	Six (asanu ndi m'modzi)	Yes, only Chichewa (Inde Chichewa)	Battery/dry cell(Torch), Candles, Electricity (Tochi ya mabatile, Kandulo, Magetsi)	Yes (Inde)	Some difficulty (Inde – pali vuto pang’ono)	No - None (Ayi – palibe vuto)	No - None (Ayi – palibe vuto)	No - None (Ayi – palibe vuto)	No - None (Ayi – palibe vuto)	No - None (Ayi – palibe vuto)
Yes (Inde)	Yes (Inde)	10	Female (Mkazi)	Never married (Sindinakwatirepo)	Primary (Pulaimale)	15	3	No (Ayi)	Child (Mwana)	Agriculture (Ulimi)	Not paid (Sindilipiridwa)	Self-employed (Ndinazilemba ndekha)	Seasonal (Nyengo zina)	No (Ayi)	No (Ayi)	No (Ayi)	No (Ayi)	Yes (Inde)	No (Ayi)	No (Ayi)	No (Ayi)	No (Ayi)	No (Ayi)	No (Ayi)	No (Ayi)	Borehole or tube well (mjigo)	Pit latrine without slab/ open pit (chokumba chopanda silabu) Traditional latrine with roof (Chokumba chofolera)				pit latrine without slab	Yes (Inde)	Wood (Nkhuni)	Smoothed mud (Yozila ndi kugedeza)	Burnt bricks (Njerwa zowotcha)	Iron sheet (Malata)	Six (asanu ndi m'modzi)	Yes, only Chichewa (Inde Chichewa)	Battery/dry cell(Torch), Candles, Electricity (Tochi ya mabatile, Kandulo, Magetsi)	Yes (Inde)	Some difficulty (Inde – pali vuto pang’ono)	No - None (Ayi – palibe vuto)	No - None (Ayi – palibe vuto)	No - None (Ayi – palibe vuto)	No - None (Ayi – palibe vuto)	No - None (Ayi – palibe vuto)
Yes (Inde)	Yes (Inde)	66	Male (Mwamuna)	Married (Ndili pa banja)	Secondary (Sekondale)	16	1	Yes (Inde)		Agriculture (Ulimi)	Not paid (Sindilipiridwa)	Self-employed (Ndinazilemba ndekha)	Occasional (Kamodzi pakanthawi)	No (Ayi)	No (Ayi)	No (Ayi)	No (Ayi)	No (Ayi)	Yes (Inde)	No (Ayi)	No (Ayi)	No (Ayi)	No (Ayi)	No (Ayi)	No (Ayi)	Unprotected dug well (Chisime chosatetezedwa)	Pit latrine without slab/ open pit (chokumba chopanda silabu) Traditional latrine with roof (Chokumba chofolera)				pit latrine without slab	No (Ayi)	Wood (Nkhuni)	Smoothed mud (Yozila ndi kugedeza)	Unburnt bricks (Njerwa zosawotcha)	Grass (Udzu)	Five (asanu)	No (Ayi)	Battery/dry cell(Torch), Candles, Electricity (Tochi ya mabatile, Kandulo, Magetsi)	Yes (Inde)	Some difficulty (Inde – pali vuto pang’ono)	No - None (Ayi – palibe vuto)	No - None (Ayi – palibe vuto)	No - None (Ayi – palibe vuto)	No - None (Ayi – palibe vuto)	No - None (Ayi – palibe vuto)
Yes (Inde)	Yes (Inde)	67	Male (Mwamuna)	Married (Ndili pa banja)	Secondary (Sekondale)	17	1	Yes (Inde)		Agriculture (Ulimi)	Not paid (Sindilipiridwa)	Self-employed (Ndinazilemba ndekha)	Seasonal (Nyengo zina)	No (Ayi)	No (Ayi)	No (Ayi)	No (Ayi)	Yes (Inde)	Yes (Inde)	No (Ayi)	No (Ayi)	Yes (Inde)	No (Ayi)	No (Ayi)	Yes (Inde)	Borehole or tube well (mjigo)	Pit latrine without slab/ open pit (chokumba chopanda silabu) Traditional latrine with roof (Chokumba chofolera)				pit latrine without slab	Yes (Inde)	Wood (Nkhuni)	Smoothed mud (Yozila ndi kugedeza)	Burnt bricks (Njerwa zowotcha)	Grass (Udzu)	One, two or three (m'modzi, awiri, atatu)	No (Ayi)	Battery/dry cell(Torch), Candles, Electricity (Tochi ya mabatile, Kandulo, Magetsi)	Yes (Inde)	Some difficulty (Inde – pali vuto pang’ono)	No - None (Ayi – palibe vuto)	No - None (Ayi – palibe vuto)	No - None (Ayi – palibe vuto)	No - None (Ayi – palibe vuto)	No - None (Ayi – palibe vuto)
Yes (Inde)	Yes (Inde)	39	Female (Mkazi)	Married (Ndili pa banja)	Primary (Pulaimale)	18	1	Yes (Inde)		Service worker (other) (Maganyu ena)	Cash only (Ndalama zokha)	Employed by nonfamily member (Kwa munthu wina wosakhala m’bale)	All year (Chaka chonse)	Yes (Inde)	No (Ayi)	No (Ayi)	No (Ayi)	No (Ayi)	Yes (Inde)	No (Ayi)	No (Ayi)	Yes (Inde)	No (Ayi)	No (Ayi)	No (Ayi)	Unprotected dug well (Chisime chosatetezedwa)	Pit latrine without slab/ open pit (chokumba chopanda silabu)				pit latrine without slab	No (Ayi)	Wood (Nkhuni)	Earth (Yozira ndi dothi)	Unburnt bricks (Njerwa zosawotcha)	Grass (Udzu)	Six (asanu ndi m'modzi)	Yes, only Chichewa (Inde Chichewa)	Battery/dry cell(Torch), Candles, Electricity (Tochi ya mabatile, Kandulo, Magetsi)	Yes (Inde)	A lot of difficulty (Inde – pali vuto lalikulu)	No - None (Ayi – palibe vuto)	No - None (Ayi – palibe vuto)	No - None (Ayi – palibe vuto)	No - None (Ayi – palibe vuto)	No - None (Ayi – palibe vuto)
Yes (Inde)	Yes (Inde)	54	Female (Mkazi)	Married (Ndili pa banja)	Primary (Pulaimale)	19	1	No (Ayi)	Spouse (Mzanu mu ukwati)	Agriculture (Ulimi)	Not paid (Sindilipiridwa)	Self-employed (Ndinazilemba ndekha)	Seasonal (Nyengo zina)	No (Ayi)	No (Ayi)	No (Ayi)	Yes (Inde)	No (Ayi)	No (Ayi)	No (Ayi)	No (Ayi)	Yes (Inde)	No (Ayi)	No (Ayi)	No (Ayi)	Unprotected dug well (Chisime chosatetezedwa)	Pit latrine with slab (Chokumba cha silabu)				pit latrine with slab	No (Ayi)	Wood (Nkhuni)	Earth (Yozira ndi dothi)	Burnt bricks (Njerwa zowotcha)	Grass (Udzu)	Six (asanu ndi m'modzi)	No (Ayi)	Battery/dry cell(Torch), Candles, Electricity (Tochi ya mabatile, Kandulo, Magetsi)	Yes (Inde)	A lot of difficulty (Inde – pali vuto lalikulu)	No - None (Ayi – palibe vuto)	Some difficulty (Inde – pali vuto pang’ono)	Some difficulty (Inde – pali vuto pang’ono)	No - None (Ayi – palibe vuto)	No - None (Ayi – palibe vuto)
Yes (Inde)	Yes (Inde)	34	Male (Mwamuna)	Married (Ndili pa banja)	Secondary (Sekondale)	20	4	Yes (Inde)		Professional (Mu ofesi) - technical, administrative, and managerial occupations	Cash only (Ndalama zokha)	Employed by nonfamily member (Kwa munthu wina wosakhala m’bale)	All year (Chaka chonse)	Yes (Inde)	Yes (Inde)	Yes (Inde)	Yes (Inde)	Yes (Inde)	Yes (Inde)	No (Ayi)	No (Ayi)	Yes (Inde)	No (Ayi)	No (Ayi)	Yes (Inde)	Other	Pit latrine without slab/ open pit (chokumba chopanda silabu)				pit latrine without slab	No (Ayi)	Charcoal (Makala)	Earth (Yozira ndi dothi)	Burnt bricks (Njerwa zowotcha)	Iron sheet (Malata)	Six (asanu ndi m'modzi)	Yes English (regardless of Chichewa) (Inde Chizungu)	Battery/dry cell(Torch), Candles, Electricity (Tochi ya mabatile, Kandulo, Magetsi)	Yes (Inde)	No - None (Ayi – palibe vuto)	No - None (Ayi – palibe vuto)	No - None (Ayi – palibe vuto)	No - None (Ayi – palibe vuto)	No - None (Ayi – palibe vuto)	No - None (Ayi – palibe vuto)
Yes (Inde)	Yes (Inde)	39	Male (Mwamuna)	Married (Ndili pa banja)	Primary (Pulaimale)	21	1	Yes (Inde)		Agriculture (Ulimi)	Not paid (Sindilipiridwa)	Self-employed (Ndinazilemba ndekha)	Seasonal (Nyengo zina)	Yes (Inde)	No (Ayi)	No (Ayi)	Yes (Inde)	Yes (Inde)	Yes (Inde)	No (Ayi)	No (Ayi)	Yes (Inde)	No (Ayi)	No (Ayi)	No (Ayi)	Other	Pit latrine without slab/ open pit (chokumba chopanda silabu)				pit latrine without slab	No (Ayi)	Charcoal (Makala)	Earth (Yozira ndi dothi)	Burnt bricks (Njerwa zowotcha)	Grass (Udzu)	Six (asanu ndi m'modzi)	Yes, only Chichewa (Inde Chichewa)	Battery/dry cell(Torch), Candles, Electricity (Tochi ya mabatile, Kandulo, Magetsi)	Yes (Inde)	Some difficulty (Inde – pali vuto pang’ono)	No - None (Ayi – palibe vuto)	No - None (Ayi – palibe vuto)	No - None (Ayi – palibe vuto)	No - None (Ayi – palibe vuto)	No - None (Ayi – palibe vuto)
Yes (Inde)	Yes (Inde)	87	Male (Mwamuna)	Divorced/separated (Banja linatha/sitikhala limodzi koma banja lilipo)	No education (Sindiyimbe sukulu)	22	5	Yes (Inde)		Agriculture (Ulimi)	Not paid (Sindilipiridwa)	Self-employed (Ndinazilemba ndekha)	Seasonal (Nyengo zina)	No (Ayi)	No (Ayi)	No (Ayi)	No (Ayi)	No (Ayi)	No (Ayi)	No (Ayi)	No (Ayi)	No (Ayi)	No (Ayi)	No (Ayi)	No (Ayi)	Borehole or tube well (mjigo)	Pit latrine without slab/ open pit (chokumba chopanda silabu)				pit latrine without slab	Yes (Inde)	Wood (Nkhuni)	Earth (Yozira ndi dothi)	Unburnt bricks (Njerwa zosawotcha)	Grass (Udzu)	One, two or three (m'modzi, awiri, atatu)	Yes, only Chichewa (Inde Chichewa)	Collected firewood, Purchased firewood, Grass or gas (Nkhuni zotola,Nkhuni zogula, udzu,mpweya wophikira)	No (Ayi)	I cannot do at all (cannot see at all) (Sindingathe ndi pang’ono pomwe)	A lot of difficulty (Inde – pali vuto lalikulu)	Some difficulty (Inde – pali vuto pang’ono)	Some difficulty (Inde – pali vuto pang’ono)	Some difficulty (Inde – pali vuto pang’ono)	A lot of difficulty (Inde – pali vuto lalikulu)
Yes (Inde)	Yes (Inde)	38	Male (Mwamuna)	Married (Ndili pa banja)	Secondary (Sekondale)	10	1	Yes (Inde)		Agriculture (Ulimi)	Not paid (Sindilipiridwa)	Self-employed (Ndinazilemba ndekha)	Seasonal (Nyengo zina)	Yes (Inde)	No (Ayi)	No (Ayi)	Yes (Inde)	Yes (Inde)	Yes (Inde)	No (Ayi)	No (Ayi)	Yes (Inde)	No (Ayi)	No (Ayi)	No (Ayi)	Unprotected dug well (Chisime chosatetezedwa)	Pit latrine without slab/ open pit (chokumba chopanda silabu)				pit latrine without slab	Yes (Inde)	Wood (Nkhuni)	Earth (Yozira ndi dothi)	Burnt bricks (Njerwa zowotcha)	Iron sheet (Malata)	Six (asanu ndi m'modzi)	Yes English (regardless of Chichewa) (Inde Chizungu)	Battery/dry cell(Torch), Candles, Electricity (Tochi ya mabatile, Kandulo, Magetsi)	Yes (Inde)	Some difficulty (Inde – pali vuto pang’ono)	No - None (Ayi – palibe vuto)	No - None (Ayi – palibe vuto)	Some difficulty (Inde – pali vuto pang’ono)	No - None (Ayi – palibe vuto)	No - None (Ayi – palibe vuto)
Yes (Inde)	Yes (Inde)	43	Female (Mkazi)	Married (Ndili pa banja)	Secondary (Sekondale)	7	1	Yes (Inde)		Agriculture (Ulimi)	Not paid (Sindilipiridwa)	Self-employed (Ndinazilemba ndekha)	Seasonal (Nyengo zina)	Yes (Inde)	Yes (Inde)	No (Ayi)	No (Ayi)	Yes (Inde)	Yes (Inde)	No (Ayi)	No (Ayi)	Yes (Inde)	No (Ayi)	No (Ayi)	Yes (Inde)	Borehole or tube well (mjigo)	Pit latrine without slab/ open pit (chokumba chopanda silabu)				pit latrine without slab	Yes (Inde)	Wood (Nkhuni)	Earth (Yozira ndi dothi)	Burnt bricks (Njerwa zowotcha)	Iron sheet (Malata)	Seven or more (asanu ndi awiri)	Yes English (regardless of Chichewa) (Inde Chizungu)	Battery/dry cell(Torch), Candles, Electricity (Tochi ya mabatile, Kandulo, Magetsi)	Yes (Inde)	Some difficulty (Inde – pali vuto pang’ono)	No - None (Ayi – palibe vuto)	No - None (Ayi – palibe vuto)	No - None (Ayi – palibe vuto)	No - None (Ayi – palibe vuto)	No - None (Ayi – palibe vuto)
Yes (Inde)	Yes (Inde)	12	Male (Mwamuna)	Never married (Sindinakwatirepo)	Primary (Pulaimale)	9	1	Yes (Inde)		Other (Ntchito zina)	Not paid (Sindilipiridwa)	Self-employed (Ndinazilemba ndekha)	Seasonal (Nyengo zina)	Yes (Inde)	No (Ayi)	No (Ayi)	No (Ayi)	No (Ayi)	No (Ayi)	No (Ayi)	No (Ayi)	No (Ayi)	No (Ayi)	No (Ayi)	No (Ayi)	Unprotected dug well (Chisime chosatetezedwa)	Pit latrine without slab/ open pit (chokumba chopanda silabu)				pit latrine without slab	Yes (Inde)	Wood (Nkhuni)	Earth (Yozira ndi dothi)	Burnt bricks (Njerwa zowotcha)	Grass (Udzu)	Seven or more (asanu ndi awiri)	Yes, only Chichewa (Inde Chichewa)	Collected firewood, Purchased firewood, Grass or gas (Nkhuni zotola,Nkhuni zogula, udzu,mpweya wophikira)	Yes (Inde)	A lot of difficulty (Inde – pali vuto lalikulu)	Some difficulty (Inde – pali vuto pang’ono)	No - None (Ayi – palibe vuto)	Some difficulty (Inde – pali vuto pang’ono)	Some difficulty (Inde – pali vuto pang’ono)	Some difficulty (Inde – pali vuto pang’ono)
Yes (Inde)	Yes (Inde)	56	Female (Mkazi)	Widowed (Ndine wamasiye)	Primary (Pulaimale)	23	6	Yes (Inde)		Agriculture (Ulimi)	Not paid (Sindilipiridwa)	Self-employed (Ndinazilemba ndekha)	Seasonal (Nyengo zina)	No (Ayi)	No (Ayi)	No (Ayi)	No (Ayi)	No (Ayi)	No (Ayi)	No (Ayi)	No (Ayi)	Yes (Inde)	No (Ayi)	No (Ayi)	No (Ayi)	Borehole or tube well (mjigo)	Pit latrine without slab/ open pit (chokumba chopanda silabu)				pit latrine without slab	No (Ayi)	Wood (Nkhuni)	Earth (Yozira ndi dothi)	Burnt bricks (Njerwa zowotcha)	Grass (Udzu)	Seven or more (asanu ndi awiri)	Yes, only Chichewa (Inde Chichewa)	Collected firewood, Purchased firewood, Grass or gas (Nkhuni zotola,Nkhuni zogula, udzu,mpweya wophikira)	Yes (Inde)	Some difficulty (Inde – pali vuto pang’ono)	No - None (Ayi – palibe vuto)	Some difficulty (Inde – pali vuto pang’ono)	Some difficulty (Inde – pali vuto pang’ono)	Some difficulty (Inde – pali vuto pang’ono)	Some difficulty (Inde – pali vuto pang’ono)
Yes (Inde)	Yes (Inde)	83	Female (Mkazi)	Widowed (Ndine wamasiye)	Primary (Pulaimale)	24	1	Yes (Inde)		Other (Ntchito zina)	Not paid (Sindilipiridwa)	Self-employed (Ndinazilemba ndekha)	Occasional (Kamodzi pakanthawi)	Yes (Inde)	No (Ayi)	Yes (Inde)	No (Ayi)	Yes (Inde)	Yes (Inde)	No (Ayi)	No (Ayi)	Yes (Inde)	No (Ayi)	No (Ayi)	Yes (Inde)	Borehole or tube well (mjigo)	No facility (Tilibe chimbudzi)				no facility	Yes (Enya)	Wood (Nkhuni)	Cement (Simenti)	Burnt bricks (Njerwa zowotcha)	Iron sheet (Malata)	Four (anayi)	No (Ayi)	Battery/dry cell(Torch), Candles, Electricity (Tochi ya mabatile, Kandulo, Magetsi)	Yes (Inde)	A lot of difficulty (Inde – pali vuto lalikulu)	Some difficulty (Inde – pali vuto pang’ono)	No - None (Ayi – palibe vuto)	No - None (Ayi – palibe vuto)	No - None (Ayi – palibe vuto)	No - None (Ayi – palibe vuto)
Yes (Inde)	Yes (Inde)	78	Male (Mwamuna)	Married (Ndili pa banja)	Primary (Pulaimale)	25	1	Yes (Inde)		Agriculture (Ulimi)	Cash only (Ndalama zokha)	Self-employed (Ndinazilemba ndekha)	Seasonal (Nyengo zina)	Yes (Inde)	No (Ayi)	No (Ayi)	No (Ayi)	Yes (Inde)	Yes (Inde)	No (Ayi)	No (Ayi)	Yes (Inde)	No (Ayi)	No (Ayi)	No (Ayi)	Borehole or tube well (mjigo)	Pit latrine without slab/ open pit (chokumba chopanda silabu)				pit latrine without slab	No (Ayi)	Wood (Nkhuni)	Cement (Simenti)	Burnt bricks (Njerwa zowotcha)	Iron sheet (Malata)	One, two or three (m'modzi, awiri, atatu)	No (Ayi)	Battery/dry cell(Torch), Candles, Electricity (Tochi ya mabatile, Kandulo, Magetsi)	Yes (Inde)	Some difficulty (Inde – pali vuto pang’ono)	No - None (Ayi – palibe vuto)	No - None (Ayi – palibe vuto)	No - None (Ayi – palibe vuto)	No - None (Ayi – palibe vuto)	No - None (Ayi – palibe vuto)
Yes (Inde)	Yes (Inde)	78	Male (Mwamuna)	Married (Ndili pa banja)	Primary (Pulaimale)	26	1	Yes (Inde)		Service worker (transport) (Yapa mseu) - carry out domestic chores such as maids	Cash only (Ndalama zokha)	Employed by nonfamily member (Kwa munthu wina wosakhala m’bale)	All year (Chaka chonse)	No (Ayi)	No (Ayi)	No (Ayi)	Yes (Inde)	Yes (Inde)	Yes (Inde)	No (Ayi)	No (Ayi)	No (Ayi)	No (Ayi)	No (Ayi)	No (Ayi)	Borehole or tube well (mjigo)	Pit latrine without slab/ open pit (chokumba chopanda silabu)				pit latrine without slab	No (Ayi)	Wood (Nkhuni)	Cement (Simenti)	Burnt bricks (Njerwa zowotcha)	Grass (Udzu)	Four (anayi)	No (Ayi)	Battery/dry cell(Torch), Candles, Electricity (Tochi ya mabatile, Kandulo, Magetsi)	Yes (Inde)	Some difficulty (Inde – pali vuto pang’ono)	A lot of difficulty (Inde – pali vuto lalikulu)	No - None (Ayi – palibe vuto)	Some difficulty (Inde – pali vuto pang’ono)	No - None (Ayi – palibe vuto)	No - None (Ayi – palibe vuto)
Yes (Inde)	Yes (Inde)	57	Female (Mkazi)	Divorced/separated (Banja linatha/sitikhala limodzi koma banja lilipo)	Primary (Pulaimale)	27	1	Yes (Inde)		Agriculture (Ulimi)	Not paid (Sindilipiridwa)	Self-employed (Ndinazilemba ndekha)	Seasonal (Nyengo zina)	No (Ayi)	No (Ayi)	No (Ayi)	No (Ayi)	No (Ayi)	No (Ayi)	No (Ayi)	No (Ayi)	Yes (Inde)	No (Ayi)	No (Ayi)	No (Ayi)	Unprotected dug well (Chisime chosatetezedwa)	Pit latrine without slab/ open pit (chokumba chopanda silabu)				pit latrine without slab	Yes (Inde)	Wood (Nkhuni)	Cement (Simenti)	Burnt bricks (Njerwa zowotcha)	Grass (Udzu)	One, two or three (m'modzi, awiri, atatu)	No (Ayi)	Battery/dry cell(Torch), Candles, Electricity (Tochi ya mabatile, Kandulo, Magetsi)	Yes (Inde)	Some difficulty (Inde – pali vuto pang’ono)	No - None (Ayi – palibe vuto)	No - None (Ayi – palibe vuto)	No - None (Ayi – palibe vuto)	No - None (Ayi – palibe vuto)	No - None (Ayi – palibe vuto)
Yes (Inde)	Yes (Inde)	25	Female (Mkazi)	Married (Ndili pa banja)	Primary (Pulaimale)	28	1	No (Ayi)	Spouse (Mzanu mu ukwati)	Agriculture (Ulimi)	Cash only (Ndalama zokha)	Employed by nonfamily member (Kwa munthu wina wosakhala m’bale)	Seasonal (Nyengo zina)	No (Ayi)	No (Ayi)	No (Ayi)	Yes (Inde)	Yes (Inde)	Yes (Inde)	No (Ayi)	No (Ayi)	No (Ayi)	No (Ayi)	No (Ayi)	No (Ayi)	Unprotected dug well (Chisime chosatetezedwa)	No facility (Tilibe chimbudzi)				no facility	Yes (Enya)	Wood (Nkhuni)	Earth (Yozira ndi dothi)	Burnt bricks (Njerwa zowotcha)	Grass (Udzu)	Five (asanu)	No (Ayi)	Battery/dry cell(Torch), Candles, Electricity (Tochi ya mabatile, Kandulo, Magetsi)	Yes (Inde)	Some difficulty (Inde – pali vuto pang’ono)	No - None (Ayi – palibe vuto)	No - None (Ayi – palibe vuto)	No - None (Ayi – palibe vuto)	No - None (Ayi – palibe vuto)	No - None (Ayi – palibe vuto)
Yes (Inde)	Yes (Inde)	25	Female (Mkazi)	Married (Ndili pa banja)	Primary (Pulaimale)	29	1	No (Ayi)	Spouse (Mzanu mu ukwati)	Agriculture (Ulimi)	Not paid (Sindilipiridwa)	Self-employed (Ndinazilemba ndekha)	Seasonal (Nyengo zina)	Yes (Inde)	No (Ayi)	No (Ayi)	Yes (Inde)	Yes (Inde)	No (Ayi)	No (Ayi)	No (Ayi)	Yes (Inde)	No (Ayi)	No (Ayi)	No (Ayi)	Unprotected dug well (Chisime chosatetezedwa)	Pit latrine without slab/ open pit (chokumba chopanda silabu)				pit latrine without slab	No (Ayi)	Wood (Nkhuni)	Earth (Yozira ndi dothi)	Burnt bricks (Njerwa zowotcha)	Grass (Udzu)	Five (asanu)	No (Ayi)	Battery/dry cell(Torch), Candles, Electricity (Tochi ya mabatile, Kandulo, Magetsi)	Yes (Inde)	Some difficulty (Inde – pali vuto pang’ono)	No - None (Ayi – palibe vuto)	No - None (Ayi – palibe vuto)	A lot of difficulty (Inde – pali vuto lalikulu)	No - None (Ayi – palibe vuto)	No - None (Ayi – palibe vuto)
Yes (Inde)	Yes (Inde)	54	Male (Mwamuna)	Married (Ndili pa banja)	Secondary (Sekondale)	30	1	Yes (Inde)		Professional (Mu ofesi) - technical, administrative, and managerial occupations	Cash only (Ndalama zokha)	Employed by nonfamily member (Kwa munthu wina wosakhala m’bale)	All year (Chaka chonse)	Yes (Inde)	Yes (Inde)	No (Ayi)	Yes (Inde)	Yes (Inde)	Yes (Inde)	No (Ayi)	No (Ayi)	Yes (Inde)	No (Ayi)	No (Ayi)	Yes (Inde)	Borehole or tube well (mjigo)	Traditional latrine with roof (Chokumba chofolera)				pit latrine without slab	No (Ayi)	Wood (Nkhuni)	Cement (Simenti)	Burnt bricks (Njerwa zowotcha)	Iron sheet (Malata)	One, two or three (m'modzi, awiri, atatu)	No (Ayi)	Battery/dry cell(Torch), Candles, Electricity (Tochi ya mabatile, Kandulo, Magetsi)	Yes (Inde)	A lot of difficulty (Inde – pali vuto lalikulu)	No - None (Ayi – palibe vuto)	No - None (Ayi – palibe vuto)	No - None (Ayi – palibe vuto)	No - None (Ayi – palibe vuto)	No - None (Ayi – palibe vuto)
Yes (Inde)	Yes (Inde)	70	Male (Mwamuna)	Married (Ndili pa banja)	Primary (Pulaimale)	9	1	Yes (Inde)		Agriculture (Ulimi)	Not paid (Sindilipiridwa)	Self-employed (Ndinazilemba ndekha)	Seasonal (Nyengo zina)	No (Ayi)	No (Ayi)	No (Ayi)	No (Ayi)	Yes (Inde)	No (Ayi)	No (Ayi)	No (Ayi)	Yes (Inde)	No (Ayi)	No (Ayi)	No (Ayi)	Borehole or tube well (mjigo)	Traditional latrine without roof (Chokumba chosafolera)				pit latrine without slab	No (Ayi)	Wood (Nkhuni)	Cement (Simenti)	Burnt bricks (Njerwa zowotcha)	Iron sheet (Malata)	One, two or three (m'modzi, awiri, atatu)	No (Ayi)	Battery/dry cell(Torch), Candles, Electricity (Tochi ya mabatile, Kandulo, Magetsi)	Yes (Inde)	Some difficulty (Inde – pali vuto pang’ono)	Some difficulty (Inde – pali vuto pang’ono)	No - None (Ayi – palibe vuto)	No - None (Ayi – palibe vuto)	No - None (Ayi – palibe vuto)	No - None (Ayi – palibe vuto)
Yes (Inde)	Yes (Inde)	55	Female (Mkazi)	Married (Ndili pa banja)	Primary (Pulaimale)	10	1	No (Ayi)	Spouse (Mzanu mu ukwati)	Agriculture (Ulimi)	Not paid (Sindilipiridwa)	Self-employed (Ndinazilemba ndekha)	Seasonal (Nyengo zina)	Yes (Inde)	No (Ayi)	No (Ayi)	No (Ayi)	No (Ayi)	No (Ayi)	No (Ayi)	No (Ayi)	No (Ayi)	No (Ayi)	No (Ayi)	No (Ayi)	Borehole or tube well (mjigo)	Traditional latrine without roof (Chokumba chosafolera)				pit latrine without slab	No (Ayi)	Wood (Nkhuni)	Earth (Yozira ndi dothi)	Burnt bricks (Njerwa zowotcha)	Grass (Udzu)	Seven or more (asanu ndi awiri)	No (Ayi)	Battery/dry cell(Torch), Candles, Electricity (Tochi ya mabatile, Kandulo, Magetsi)	Yes (Inde)	Some difficulty (Inde – pali vuto pang’ono)	No - None (Ayi – palibe vuto)	No - None (Ayi – palibe vuto)	No - None (Ayi – palibe vuto)	No - None (Ayi – palibe vuto)	No - None (Ayi – palibe vuto)
Yes (Inde)	Yes (Inde)	53	Female (Mkazi)	Married (Ndili pa banja)	Primary (Pulaimale)	10	1	No (Ayi)	Spouse (Mzanu mu ukwati)	Agriculture (Ulimi)	Not paid (Sindilipiridwa)	Self-employed (Ndinazilemba ndekha)	Seasonal (Nyengo zina)	Yes (Inde)	No (Ayi)	No (Ayi)	No (Ayi)	Yes (Inde)	No (Ayi)	No (Ayi)	No (Ayi)	Yes (Inde)	No (Ayi)	No (Ayi)	No (Ayi)	Borehole or tube well (mjigo)	Traditional latrine with roof (Chokumba chofolera)				pit latrine without slab	No (Ayi)	Wood (Nkhuni)	Earth (Yozira ndi dothi)	Burnt bricks (Njerwa zowotcha)	Grass (Udzu)	Seven or more (asanu ndi awiri)	No (Ayi)	Battery/dry cell(Torch), Candles, Electricity (Tochi ya mabatile, Kandulo, Magetsi)	Yes (Inde)	Some difficulty (Inde – pali vuto pang’ono)	No - None (Ayi – palibe vuto)	No - None (Ayi – palibe vuto)	Some difficulty (Inde – pali vuto pang’ono)	No - None (Ayi – palibe vuto)	No - None (Ayi – palibe vuto)
Yes (Inde)	Yes (Inde)	26	Female (Mkazi)	Divorced/separated (Banja linatha/sitikhala limodzi koma banja lilipo)	Secondary (Sekondale)	10	1	No (Ayi)	Parent (Kholo)	Other (Ntchito zina)	Not paid (Sindilipiridwa)	Self-employed (Ndinazilemba ndekha)	Occasional (Kamodzi pakanthawi)	Yes (Inde)	No (Ayi)	No (Ayi)	No (Ayi)	No (Ayi)	No (Ayi)	No (Ayi)	No (Ayi)	Yes (Inde)	No (Ayi)	No (Ayi)	No (Ayi)	Borehole or tube well (mjigo)	Traditional latrine with roof (Chokumba chofolera)				pit latrine without slab	No (Ayi)	Wood (Nkhuni)	Cement (Simenti)	Unburnt bricks (Njerwa zosawotcha)	Grass (Udzu)	Seven or more (asanu ndi awiri)	No (Ayi)	Battery/dry cell(Torch), Candles, Electricity (Tochi ya mabatile, Kandulo, Magetsi)	Yes (Inde)	Some difficulty (Inde – pali vuto pang’ono)	No - None (Ayi – palibe vuto)	No - None (Ayi – palibe vuto)	No - None (Ayi – palibe vuto)	No - None (Ayi – palibe vuto)	No - None (Ayi – palibe vuto)
Yes (Inde)	Yes (Inde)	80	Female (Mkazi)	Widowed (Ndine wamasiye)	No education (Sindiyimbe sukulu)	31	1	Yes (Inde)		Agriculture (Ulimi)	Not paid (Sindilipiridwa)	Self-employed (Ndinazilemba ndekha)	Seasonal (Nyengo zina)	No (Ayi)	No (Ayi)	No (Ayi)	No (Ayi)	No (Ayi)	No (Ayi)	No (Ayi)	No (Ayi)	Yes (Inde)	No (Ayi)	No (Ayi)	No (Ayi)	Borehole or tube well (mjigo)	Traditional latrine without roof (Chokumba chosafolera)				pit latrine without slab	No (Ayi)	Wood (Nkhuni)	Earth (Yozira ndi dothi)	Burnt bricks (Njerwa zowotcha)	Grass (Udzu)	One, two or three (m'modzi, awiri, atatu)	No (Ayi)	Battery/dry cell(Torch), Candles, Electricity (Tochi ya mabatile, Kandulo, Magetsi)	Yes (Inde)	Some difficulty (Inde – pali vuto pang’ono)	No - None (Ayi – palibe vuto)	No - None (Ayi – palibe vuto)	No - None (Ayi – palibe vuto)	No - None (Ayi – palibe vuto)	No - None (Ayi – palibe vuto)
Yes (Inde)	Yes (Inde)	56	Female (Mkazi)	Widowed (Ndine wamasiye)	Primary (Pulaimale)	32	1	Yes (Inde)		Agriculture (Ulimi)	Not paid (Sindilipiridwa)	Self-employed (Ndinazilemba ndekha)	Seasonal (Nyengo zina)	Yes (Inde)	No (Ayi)	No (Ayi)	Yes (Inde)	No (Ayi)	No (Ayi)	No (Ayi)	No (Ayi)	Yes (Inde)	No (Ayi)	No (Ayi)	No (Ayi)	Borehole or tube well (mjigo)	Traditional latrine with roof (Chokumba chofolera)				pit latrine without slab	No (Ayi)	Wood (Nkhuni)	Earth (Yozira ndi dothi)	Burnt bricks (Njerwa zowotcha)	Grass (Udzu)	Four (anayi)	No (Ayi)	Battery/dry cell(Torch), Candles, Electricity (Tochi ya mabatile, Kandulo, Magetsi)	Yes (Inde)	Some difficulty (Inde – pali vuto pang’ono)	No - None (Ayi – palibe vuto)	No - None (Ayi – palibe vuto)	No - None (Ayi – palibe vuto)	No - None (Ayi – palibe vuto)	No - None (Ayi – palibe vuto)
Yes (Inde)	Yes (Inde)	51	Male (Mwamuna)	Married (Ndili pa banja)	Primary (Pulaimale)	33	1	Yes (Inde)		Agriculture (Ulimi)	Not paid (Sindilipiridwa)	Self-employed (Ndinazilemba ndekha)	Seasonal (Nyengo zina)	Yes (Inde)	No (Ayi)	No (Ayi)	No (Ayi)	No (Ayi)	No (Ayi)	No (Ayi)	No (Ayi)	No (Ayi)	No (Ayi)	No (Ayi)	Yes (Inde)	Unprotected dug well (Chisime chosatetezedwa)	Traditional latrine without roof (Chokumba chosafolera)				pit latrine without slab	No (Ayi)	Wood (Nkhuni)	Earth (Yozira ndi dothi)	Burnt bricks (Njerwa zowotcha)	Grass (Udzu)	Seven or more (asanu ndi awiri)	No (Ayi)	Battery/dry cell(Torch), Candles, Electricity (Tochi ya mabatile, Kandulo, Magetsi)	Yes (Inde)	Some difficulty (Inde – pali vuto pang’ono)	No - None (Ayi – palibe vuto)	No - None (Ayi – palibe vuto)	No - None (Ayi – palibe vuto)	No - None (Ayi – palibe vuto)	No - None (Ayi – palibe vuto)
Yes (Inde)	Yes (Inde)	53	Male (Mwamuna)	Married (Ndili pa banja)	More than secondary (Koleji)	34	1	Yes (Inde)		Professional (Mu ofesi) - technical, administrative, and managerial occupations	Cash only (Ndalama zokha)	Employed by nonfamily member (Kwa munthu wina wosakhala m’bale)	All year (Chaka chonse)	Yes (Inde)	Yes (Inde)	No (Ayi)	Yes (Inde)	Yes (Inde)	Yes (Inde)	No (Ayi)	No (Ayi)	Yes (Inde)	Yes (Inde)	No (Ayi)	Yes (Inde)	Borehole or tube well (mjigo)	Pit latrine with slab (Chokumba cha silabu)				pit latrine with slab	No (Ayi)	Wood (Nkhuni)	Cement (Simenti)	Burnt bricks (Njerwa zowotcha)	Iron sheet (Malata)	Five (asanu)	Yes English (regardless of Chichewa) (Inde Chizungu)	Battery/dry cell(Torch), Candles, Electricity (Tochi ya mabatile, Kandulo, Magetsi)	Yes (Inde)	Some difficulty (Inde – pali vuto pang’ono)	No - None (Ayi – palibe vuto)	No - None (Ayi – palibe vuto)	No - None (Ayi – palibe vuto)	No - None (Ayi – palibe vuto)	No - None (Ayi – palibe vuto)
Yes (Inde)	Yes (Inde)	72	Male (Mwamuna)	Widowed (Ndine wamasiye)	Primary (Pulaimale)	35	1	Yes (Inde)		Agriculture (Ulimi)	Not paid (Sindilipiridwa)	Self-employed (Ndinazilemba ndekha)	Seasonal (Nyengo zina)	Yes (Inde)	No (Ayi)	No (Ayi)	No (Ayi)	No (Ayi)	No (Ayi)	No (Ayi)	No (Ayi)	Yes (Inde)	No (Ayi)	No (Ayi)	No (Ayi)	Unprotected dug well (Chisime chosatetezedwa)	Traditional latrine with roof (Chokumba chofolera)				pit latrine without slab	No (Ayi)	Wood (Nkhuni)	Cement (Simenti)	Burnt bricks (Njerwa zowotcha)	Iron sheet (Malata)	Six (asanu ndi m'modzi)	No (Ayi)	Battery/dry cell(Torch), Candles, Electricity (Tochi ya mabatile, Kandulo, Magetsi)	Yes (Inde)	A lot of difficulty (Inde – pali vuto lalikulu)	No - None (Ayi – palibe vuto)	No - None (Ayi – palibe vuto)	No - None (Ayi – palibe vuto)	No - None (Ayi – palibe vuto)	No - None (Ayi – palibe vuto)
Yes (Inde)	Yes (Inde)	1	Male (Mwamuna)	Never married (Sindinakwatirepo)	No education (Sindiyimbe sukulu)	36	7	No (Ayi)	Spouse (Mzanu mu ukwati)	Other (Ntchito zina)	Not paid (Sindilipiridwa)	Self-employed (Ndinazilemba ndekha)	Seasonal (Nyengo zina)	No (Ayi)	No (Ayi)	No (Ayi)	No (Ayi)	No (Ayi)	No (Ayi)	No (Ayi)	No (Ayi)	Yes (Inde)	No (Ayi)	No (Ayi)	No (Ayi)	Borehole or tube well (mjigo)	Traditional latrine with roof (Chokumba chofolera)				pit latrine without slab	Yes (Inde)	Wood (Nkhuni)	Earth (Yozira ndi dothi)	Burnt bricks (Njerwa zowotcha)	Grass (Udzu)	One, two or three (m'modzi, awiri, atatu)	No (Ayi)	Battery/dry cell(Torch), Candles, Electricity (Tochi ya mabatile, Kandulo, Magetsi)	Yes (Inde)	Some difficulty (Inde – pali vuto pang’ono)	No - None (Ayi – palibe vuto)	No - None (Ayi – palibe vuto)	I cannot do at all (cannot remember or concentrate at all) (Sindingathe ndi pang’ono pomwe)	No - None (Ayi – palibe vuto)	No - None (Ayi – palibe vuto)
Yes (Inde)	Yes (Inde)	46	Female (Mkazi)	Married (Ndili pa banja)	No education (Sindiyimbe sukulu)	37	1	No (Ayi)	Spouse (Mzanu mu ukwati)	Agriculture (Ulimi)	Not paid (Sindilipiridwa)	Self-employed (Ndinazilemba ndekha)	Seasonal (Nyengo zina)	No (Ayi)	No (Ayi)	No (Ayi)	No (Ayi)	No (Ayi)	No (Ayi)	No (Ayi)	No (Ayi)	Yes (Inde)	No (Ayi)	No (Ayi)	No (Ayi)	Unprotected dug well (Chisime chosatetezedwa)	Traditional latrine with roof (Chokumba chofolera)				pit latrine without slab	No (Ayi)	Wood (Nkhuni)	Earth (Yozira ndi dothi)	Unburnt bricks (Njerwa zosawotcha)	Grass (Udzu)	One, two or three (m'modzi, awiri, atatu)	No (Ayi)	Battery/dry cell(Torch), Candles, Electricity (Tochi ya mabatile, Kandulo, Magetsi)	Yes (Inde)	Some difficulty (Inde – pali vuto pang’ono)	No - None (Ayi – palibe vuto)	Some difficulty (Inde – pali vuto pang’ono)	No - None (Ayi – palibe vuto)	No - None (Ayi – palibe vuto)	No - None (Ayi – palibe vuto)
Yes (Inde)	Yes (Inde)	72	Female (Mkazi)	Widowed (Ndine wamasiye)	No education (Sindiyimbe sukulu)	36	1	Yes (Inde)		Agriculture (Ulimi)	Not paid (Sindilipiridwa)	Self-employed (Ndinazilemba ndekha)	Seasonal (Nyengo zina)	No (Ayi)	No (Ayi)	No (Ayi)	Yes (Inde)	No (Ayi)	No (Ayi)	No (Ayi)	No (Ayi)	Yes (Inde)	No (Ayi)	No (Ayi)	No (Ayi)	Unprotected dug well (Chisime chosatetezedwa)	No facility (Tilibe chimbudzi)				no facility	Yes (Enya)	Wood (Nkhuni)	Cement (Simenti)	Burnt bricks (Njerwa zowotcha)	Iron sheet (Malata)	Four (anayi)	No (Ayi)	Battery/dry cell(Torch), Candles, Electricity (Tochi ya mabatile, Kandulo, Magetsi)	No (Ayi)	Some difficulty (Inde – pali vuto pang’ono)	Some difficulty (Inde – pali vuto pang’ono)	Some difficulty (Inde – pali vuto pang’ono)	A lot of difficulty (Inde – pali vuto lalikulu)	No - None (Ayi – palibe vuto)	No - None (Ayi – palibe vuto)
Yes (Inde)	Yes (Inde)	42	Female (Mkazi)	Married (Ndili pa banja)	Primary (Pulaimale)	38	1	No (Ayi)	Spouse (Mzanu mu ukwati)	Agriculture (Ulimi)	Not paid (Sindilipiridwa)	Self-employed (Ndinazilemba ndekha)	Seasonal (Nyengo zina)	No (Ayi)	No (Ayi)	No (Ayi)	No (Ayi)	No (Ayi)	No (Ayi)	No (Ayi)	No (Ayi)	Yes (Inde)	No (Ayi)	No (Ayi)	Yes (Inde)	Other	Traditional latrine with roof (Chokumba chofolera)				pit latrine without slab	No (Ayi)	Wood (Nkhuni)	Earth (Yozira ndi dothi)	Unburnt bricks (Njerwa zosawotcha)	Grass (Udzu)	Six (asanu ndi m'modzi)	No (Ayi)	Battery/dry cell(Torch), Candles, Electricity (Tochi ya mabatile, Kandulo, Magetsi)	Yes (Inde)	Some difficulty (Inde – pali vuto pang’ono)	No - None (Ayi – palibe vuto)	No - None (Ayi – palibe vuto)	Some difficulty (Inde – pali vuto pang’ono)	No - None (Ayi – palibe vuto)	No - None (Ayi – palibe vuto)
Yes (Inde)	Yes (Inde)	53	Female (Mkazi)	Divorced/separated (Banja linatha/sitikhala limodzi koma banja lilipo)	Primary (Pulaimale)	39	2	Yes (Inde)		Agriculture (Ulimi)	Not paid (Sindilipiridwa)	Self-employed (Ndinazilemba ndekha)	Seasonal (Nyengo zina)	No (Ayi)	No (Ayi)	No (Ayi)	No (Ayi)	No (Ayi)	No (Ayi)	No (Ayi)	No (Ayi)	No (Ayi)	No (Ayi)	No (Ayi)	No (Ayi)	Borehole or tube well (mjigo)	No facility (Tilibe chimbudzi)				no facility	Yes (Enya)	Wood (Nkhuni)	Earth (Yozira ndi dothi)	Unburnt bricks (Njerwa zosawotcha)	Grass (Udzu)	Four (anayi)	No (Ayi)	Battery/dry cell(Torch), Candles, Electricity (Tochi ya mabatile, Kandulo, Magetsi)	Yes (Inde)	Some difficulty (Inde – pali vuto pang’ono)	No - None (Ayi – palibe vuto)	No - None (Ayi – palibe vuto)	Some difficulty (Inde – pali vuto pang’ono)	No - None (Ayi – palibe vuto)	No - None (Ayi – palibe vuto)
Yes (Enya)	Yes (Enya)	42	Male (Mwanakazi)	Married (Nili pa nthengwa)	Primary (Pulaimale)	40	8	Yes (Enya)		Agriculture (Ulimi)	Not paid (Nkhulipilika chala)	Self-employed (Nilikujilemba nekha)	Seasonal (Nyengo zinyakhe)	No (Yayi)	No (Yayi)	No (Yayi)	Yes (Enya)	Yes (Enya)	Yes (Enya)	No (Yayi)	No (Yayi)	No (Yayi)	No (Yayi)	No (Yayi)	No (Yayi)	Borehole or tube well (mujigo)	Latrine (Chimbuzi)	Yes (Enya)	No (Yayi)	Yes (Enya)	ventilated pit latrine (vip) latrine	No (Yayi)	Charcoal (Makala)	Earth (Yakukuluwa na dongo) / Smoothed mud (Yakukuluwa na kusila)	Compacted earth (Yamdindo)	Grass (Utheka)	Four (Wanayi)	No (Yayi)	Battery/dry cell(Torch), Candles, Electricity (Tochi wa batile, kandulo, magesi)	Yes (Enya)	Some difficulty (Enya – nkhusuzgika pachoko)	Some difficulty (Enya – nkhusuzgika pachoko)	Some difficulty (Enya – nkhusuzgika pachoko)	Some difficulty (Enya – nkhusuzgika pachoko)	No - None (Yayi – nkhusuzgika yayi)	No - None (Yayi – nkhusuzgika yayi)
Yes (Enya)	Yes (Enya)	70	Male (Mwanakazi)	Married (Nili pa nthengwa)	Primary (Pulaimale)	41	8	Yes (Enya)		Agriculture (Ulimi)	Not paid (Nkhulipilika chala)	Self-employed (Nilikujilemba nekha)	All year (Chilimika chose)	Yes (Enya)	Yes (Enya)	Yes (Enya)	Yes (Enya)	Yes (Enya)	Yes (Enya)	No (Yayi)	No (Yayi)	Yes (Enya)	Yes (Enya)	Yes (Enya)	Yes (Enya)	Borehole or tube well (mujigo)	Latrine (Chimbuzi)	No (Yayi)	Yes (Enya)	Yes (Enya)	ventilated pit latrine (vip) latrine	No (Yayi)	Wood (Nkhuni)	Cement (Simenti)	Burnt bricks (Njerwa za kotcha)	Iron sheet (Malata)	Seven or more (Wankhonde na wawiri)	Yes, only Chichewa (Enya, Chichewa pela)	Battery/dry cell(Torch), Candles, Electricity (Tochi wa batile, kandulo, magesi)	Yes (Enya)	Some difficulty (Enya – nkhusuzgika pachoko)	No - None (Yayi – nkhusuzgika yayi)	No - None (Yayi – nkhusuzgika yayi)	Some difficulty (Enya – nkhusuzgika pachoko)	No - None (Yayi – nkhusuzgika yayi)	No - None (Yayi – nkhusuzgika yayi)
Yes (Enya)	Yes (Enya)	54	Male (Mwanakazi)	Married (Nili pa nthengwa)	No education (Nindaluteko ku sukulu)	42	9	Yes (Enya)		Agriculture (Ulimi)	Not paid (Nkhulipilika chala)	Self-employed (Nilikujilemba nekha)	Seasonal (Nyengo zinyakhe)	No (Yayi)	No (Yayi)	No (Yayi)	No (Yayi)	No (Yayi)	No (Yayi)	No (Yayi)	No (Yayi)	No (Yayi)	No (Yayi)	No (Yayi)	No (Yayi)	Borehole or tube well (mujigo)	Latrine (Chimbuzi)	No (Yayi)	Yes (Enya)	No (Yayi)	pit latrine without slab	No (Yayi)	Wood (Nkhuni)	Earth (Yakukuluwa na dongo) / Smoothed mud (Yakukuluwa na kusila)	Compacted earth (Yamdindo)	Grass (Utheka)	Seven or more (Wankhonde na wawiri)	No (Yayi)	Paraffin, other (Palafini na vinyakhe)	Yes (Enya)	No - None (Yayi – nkhusuzgika yayi)	No - None (Yayi – nkhusuzgika yayi)	No - None (Yayi – nkhusuzgika yayi)	Some difficulty (Enya – nkhusuzgika pachoko)	No - None (Yayi – nkhusuzgika yayi)	No - None (Yayi – nkhusuzgika yayi)
Yes (Enya)	Yes (Enya)	51	Male (Mwanakazi)	Married (Nili pa nthengwa)	No education (Nindaluteko ku sukulu)	43	8	Yes (Enya)		Agriculture (Ulimi)	Not paid (Nkhulipilika chala)	Self-employed (Nilikujilemba nekha)	All year (Chilimika chose)	No (Yayi)	No (Yayi)	No (Yayi)	Yes (Enya)	Yes (Enya)	Yes (Enya)	No (Yayi)	No (Yayi)	Yes (Enya)	No (Yayi)	No (Yayi)	No (Yayi)	Borehole or tube well (mujigo)	Latrine (Chimbuzi)	No (Yayi)	Yes (Enya)	No (Yayi)	pit latrine without slab	No (Yayi)	Wood (Nkhuni)	Cement (Simenti)	Burnt bricks (Njerwa za kotcha)	Clay tiles (Mapale)	Seven or more (Wankhonde na wawiri)	Yes English (regardless of Chichewa) (Enya, Chizungu (kwambula kuyowoyapo Chichewa)	Battery/dry cell(Torch), Candles, Electricity (Tochi wa batile, kandulo, magesi)	Yes (Enya)	Some difficulty (Enya – nkhusuzgika pachoko)	No - None (Yayi – nkhusuzgika yayi)	No - None (Yayi – nkhusuzgika yayi)	No - None (Yayi – nkhusuzgika yayi)	No - None (Yayi – nkhusuzgika yayi)	No - None (Yayi – nkhusuzgika yayi)
Yes (Enya)	Yes (Enya)	70	Female (Mwanalume)	Widowed (Ndine mulanda (munyane walikutayika))	Primary (Pulaimale)	44	8	Yes (Enya)		Agriculture (Ulimi)	Not paid (Nkhulipilika chala)	Self-employed (Nilikujilemba nekha)	All year (Chilimika chose)	No (Yayi)	No (Yayi)	No (Yayi)	No (Yayi)	No (Yayi)	Yes (Enya)	No (Yayi)	No (Yayi)	Yes (Enya)	No (Yayi)	No (Yayi)	No (Yayi)	Borehole or tube well (mujigo)	Latrine (Chimbuzi)	No (Yayi)	No (Yayi)	No (Yayi)	pit latrine without slab	Yes (Enya)	Wood (Nkhuni)	Earth (Yakukuluwa na dongo) / Smoothed mud (Yakukuluwa na kusila)	Burnt bricks (Njerwa za kotcha)	Iron sheet (Malata)	One, two, or three (Yumoza, wawiri, watutu)	No (Yayi)	Battery/dry cell(Torch), Candles, Electricity (Tochi wa batile, kandulo, magesi)	Yes (Enya)	A lot of difficulty (Enya – nkhusuzgika chomene)	No - None (Yayi – nkhusuzgika yayi)	Some difficulty (Enya – nkhusuzgika pachoko)	No - None (Yayi – nkhusuzgika yayi)	No - None (Yayi – nkhusuzgika yayi)	No - None (Yayi – nkhusuzgika yayi)
Yes (Enya)	No (Yayi)	62	Female (Mwanalume)	Widowed (Ndine mulanda (munyane walikutayika))	Primary (Pulaimale)	45	8	Yes (Enya)		Agriculture (Ulimi)	Not paid (Nkhulipilika chala)	Self-employed (Nilikujilemba nekha)	All year (Chilimika chose)	No (Yayi)	No (Yayi)	No (Yayi)	No (Yayi)	No (Yayi)	No (Yayi)	No (Yayi)	No (Yayi)	No (Yayi)	No (Yayi)	No (Yayi)	No (Yayi)	Unprotected dug well (Chiziwa chambula kupweleleka)	Bush/field (Kuthengere)				bush/field	Yes (Enya)	Wood (Nkhuni)	Earth (Yakukuluwa na dongo) / Smoothed mud (Yakukuluwa na kusila)	Compacted earth (Yamdindo)	Grass (Utheka)	One, two, or three (Yumoza, wawiri, watutu)	No (Yayi)	Battery/dry cell(Torch), Candles, Electricity (Tochi wa batile, kandulo, magesi)	Yes (Enya)	A lot of difficulty (Enya – nkhusuzgika chomene)	No - None (Yayi – nkhusuzgika yayi)	No - None (Yayi – nkhusuzgika yayi)	No - None (Yayi – nkhusuzgika yayi)	No - None (Yayi – nkhusuzgika yayi)	No - None (Yayi – nkhusuzgika yayi)
Yes (Enya)	Yes (Enya)	78	Male (Mwanakazi)	Married (Nili pa nthengwa)	Primary (Pulaimale)	46	8	Yes (Enya)		Agriculture (Ulimi)	Not paid (Nkhulipilika chala)	Self-employed (Nilikujilemba nekha)	All year (Chilimika chose)	No (Yayi)	No (Yayi)	No (Yayi)	No (Yayi)	Yes (Enya)	Yes (Enya)	No (Yayi)	No (Yayi)	No (Yayi)	No (Yayi)	No (Yayi)	No (Yayi)	Borehole or tube well (mujigo)	Latrine (Chimbuzi)	Yes (Enya)	Yes (Enya)	No (Yayi)	pit latrine with slab	Yes (Enya)	Wood (Nkhuni)	Earth (Yakukuluwa na dongo) / Smoothed mud (Yakukuluwa na kusila)	Compacted earth (Yamdindo)	Grass (Utheka)	One, two, or three (Yumoza, wawiri, watutu)	No (Yayi)	Collected firewood, Purchased firewood, Grass or gas (Nkhuni zakusola, nkhuni zakugula, utheka, mphepo)	Yes (Enya)	A lot of difficulty (Enya – nkhusuzgika chomene)	No - None (Yayi – nkhusuzgika yayi)	No - None (Yayi – nkhusuzgika yayi)	No - None (Yayi – nkhusuzgika yayi)	No - None (Yayi – nkhusuzgika yayi)	No - None (Yayi – nkhusuzgika yayi)
Yes (Enya)	Yes (Enya)	71	Female (Mwanalume)	Married (Nili pa nthengwa)	Primary (Pulaimale)	47	8	Yes (Enya)		Agriculture (Ulimi)	Not paid (Nkhulipilika chala)	Self-employed (Nilikujilemba nekha)	All year (Chilimika chose)	No (Yayi)	No (Yayi)	No (Yayi)	No (Yayi)	Yes (Enya)	Yes (Enya)	No (Yayi)	No (Yayi)	Yes (Enya)	No (Yayi)	No (Yayi)	No (Yayi)	Borehole or tube well (mujigo)	Latrine (Chimbuzi)	No (Yayi)	Yes (Enya)	No (Yayi)	pit latrine without slab	Yes (Enya)	Wood (Nkhuni)	Earth (Yakukuluwa na dongo) / Smoothed mud (Yakukuluwa na kusila)	Burnt bricks (Njerwa za kotcha)	Iron sheet (Malata)	One, two, or three (Yumoza, wawiri, watutu)	Yes, only Chichewa (Enya, Chichewa pela)	Battery/dry cell(Torch), Candles, Electricity (Tochi wa batile, kandulo, magesi)	Yes (Enya)	Some difficulty (Enya – nkhusuzgika pachoko)	Some difficulty (Enya – nkhusuzgika pachoko)	Some difficulty (Enya – nkhusuzgika pachoko)	Some difficulty (Enya – nkhusuzgika pachoko)	No - None (Yayi – nkhusuzgika yayi)	No - None (Yayi – nkhusuzgika yayi)
Yes (Enya)	Yes (Enya)	23	Female (Mwanalume)	Never married (Nindatengwepo)	Secondary (Sekondale)	48	8	No (Yayi)	Parent (Mupapi)	Professional (Yamu ofesi) - includes technical, managerial, administrative occupations	Cash only (Ndalama pela)	Employed by a non-family member (Nilikulembeka na munthu wapadera)	All year (Chilimika chose)	Yes (Enya)	No (Yayi)	No (Yayi)	Yes (Enya)	Yes (Enya)	Yes (Enya)	No (Yayi)	No (Yayi)	Yes (Enya)	No (Yayi)	No (Yayi)	No (Yayi)	Borehole or tube well (mujigo)	Latrine (Chimbuzi)	No (Yayi)	Yes (Enya)	No (Yayi)	pit latrine without slab	Yes (Enya)	Wood (Nkhuni)	Cement (Simenti)	Burnt bricks (Njerwa za kotcha)	Iron sheet (Malata)	Seven or more (Wankhonde na wawiri)	Yes English (regardless of Chichewa) (Enya, Chizungu (kwambula kuyowoyapo Chichewa)	Battery/dry cell(Torch), Candles, Electricity (Tochi wa batile, kandulo, magesi)	Yes (Enya)	Some difficulty (Enya – nkhusuzgika pachoko)	No - None (Yayi – nkhusuzgika yayi)	No - None (Yayi – nkhusuzgika yayi)	No - None (Yayi – nkhusuzgika yayi)	No - None (Yayi – nkhusuzgika yayi)	No - None (Yayi – nkhusuzgika yayi)
Yes (Enya)	Yes (Enya)	54	Female (Mwanalume)	Widowed (Ndine mulanda (munyane walikutayika))	Primary (Pulaimale)	49	8	Yes (Enya)		Agriculture (Ulimi)	Not paid (Nkhulipilika chala)	Self-employed (Nilikujilemba nekha)	All year (Chilimika chose)	No (Yayi)	No (Yayi)	No (Yayi)	No (Yayi)	Yes (Enya)	No (Yayi)	No (Yayi)	No (Yayi)	No (Yayi)	No (Yayi)	No (Yayi)	No (Yayi)	Borehole or tube well (mujigo)	Latrine (Chimbuzi)	No (Yayi)	Yes (Enya)	No (Yayi)	pit latrine without slab	No (Yayi)	Wood (Nkhuni)	Earth (Yakukuluwa na dongo) / Smoothed mud (Yakukuluwa na kusila)	Burnt bricks (Njerwa za kotcha)	Grass (Utheka)	Five (Wankhonde)	Yes English (regardless of Chichewa) (Enya, Chizungu (kwambula kuyowoyapo Chichewa)	Battery/dry cell(Torch), Candles, Electricity (Tochi wa batile, kandulo, magesi)	Yes (Enya)	Some difficulty (Enya – nkhusuzgika pachoko)	No - None (Yayi – nkhusuzgika yayi)	No - None (Yayi – nkhusuzgika yayi)	No - None (Yayi – nkhusuzgika yayi)	No - None (Yayi – nkhusuzgika yayi)	No - None (Yayi – nkhusuzgika yayi)
Yes (Enya)	Yes (Enya)	70	Male (Mwanakazi)	Married (Nili pa nthengwa)	More than secondary (Koleji)	49	8	Yes (Enya)		Agriculture (Ulimi)	Not paid (Nkhulipilika chala)	Self-employed (Nilikujilemba nekha)	Occasional (Kamoza panyengo)	Yes (Enya)	No (Yayi)	No (Yayi)	Yes (Enya)	Yes (Enya)	Yes (Enya)	No (Yayi)	No (Yayi)	Yes (Enya)	No (Yayi)	No (Yayi)	No (Yayi)	Borehole or tube well (mujigo)	Latrine (Chimbuzi)	No (Yayi)	No (Yayi)	No (Yayi)	pit latrine without slab	No (Yayi)	Wood (Nkhuni)	Earth (Yakukuluwa na dongo) / Smoothed mud (Yakukuluwa na kusila)	Burnt bricks (Njerwa za kotcha)	Iron sheet (Malata)	Six (Wankhonde na yumoza)	Yes English (regardless of Chichewa) (Enya, Chizungu (kwambula kuyowoyapo Chichewa)	Battery/dry cell(Torch), Candles, Electricity (Tochi wa batile, kandulo, magesi)	Yes (Enya)	Cannot do at all (cannot see at all) (Nkhutondekerathu napachokowuwo)	Some difficulty (Enya – nkhusuzgika pachoko)	No - None (Yayi – nkhusuzgika yayi)	No - None (Yayi – nkhusuzgika yayi)	No - None (Yayi – nkhusuzgika yayi)	No - None (Yayi – nkhusuzgika yayi)
Yes (Enya)	No (Yayi)	30	Female (Mwanalume)	Married (Nili pa nthengwa)	No education (Nindaluteko ku sukulu)	50	8	No (Yayi)	Spouse (Munyinu munthengwa)	Agriculture (Ulimi)	Not paid (Nkhulipilika chala)	Self-employed (Nilikujilemba nekha)	All year (Chilimika chose)	No (Yayi)	No (Yayi)	No (Yayi)	Yes (Enya)	No (Yayi)	No (Yayi)	No (Yayi)	No (Yayi)	No (Yayi)	Yes (Enya)	No (Yayi)	No (Yayi)	Borehole or tube well (mujigo)	Latrine (Chimbuzi)	No (Yayi)	Yes (Enya)	No (Yayi)	pit latrine without slab	No (Yayi)	Wood (Nkhuni)	Earth (Yakukuluwa na dongo) / Smoothed mud (Yakukuluwa na kusila)	Compacted earth (Yamdindo)	Grass (Utheka)	Four (Wanayi)	No (Yayi)	Battery/dry cell(Torch), Candles, Electricity (Tochi wa batile, kandulo, magesi)	Yes (Enya)	A lot of difficulty (Enya – nkhusuzgika chomene)	No - None (Yayi – nkhusuzgika yayi)	No - None (Yayi – nkhusuzgika yayi)	No - None (Yayi – nkhusuzgika yayi)	No - None (Yayi – nkhusuzgika yayi)	No - None (Yayi – nkhusuzgika yayi)
Yes (Enya)	Yes (Enya)	61	Male (Mwanakazi)	Married (Nili pa nthengwa)	Primary (Pulaimale)	51	8	Yes (Enya)		Agriculture (Ulimi)	Not paid (Nkhulipilika chala)	Self-employed (Nilikujilemba nekha)	All year (Chilimika chose)	Yes (Enya)	No (Yayi)	No (Yayi)	Yes (Enya)	Yes (Enya)	Yes (Enya)	No (Yayi)	No (Yayi)	Yes (Enya)	No (Yayi)	No (Yayi)	Yes (Enya)	Borehole or tube well (mujigo)	Latrine (Chimbuzi)	No (Yayi)	Yes (Enya)	No (Yayi)	pit latrine without slab	No (Yayi)	Wood (Nkhuni)	Earth (Yakukuluwa na dongo) / Smoothed mud (Yakukuluwa na kusila)	Burnt bricks (Njerwa za kotcha)	Iron sheet (Malata)	Six (Wankhonde na yumoza)	No (Yayi)	Battery/dry cell(Torch), Candles, Electricity (Tochi wa batile, kandulo, magesi)	Yes (Enya)	Some difficulty (Enya – nkhusuzgika pachoko)	No - None (Yayi – nkhusuzgika yayi)	No - None (Yayi – nkhusuzgika yayi)	No - None (Yayi – nkhusuzgika yayi)	No - None (Yayi – nkhusuzgika yayi)	No - None (Yayi – nkhusuzgika yayi)
Yes (Enya)	No (Yayi)	80	Female (Mwanalume)	Widowed (Ndine mulanda (munyane walikutayika))	No education (Nindaluteko ku sukulu)	52	8	No (Yayi)	Child (Mwana)	Agriculture (Ulimi)	Not paid (Nkhulipilika chala)	Self-employed (Nilikujilemba nekha)	All year (Chilimika chose)	No (Yayi)	No (Yayi)	No (Yayi)	No (Yayi)	No (Yayi)	No (Yayi)	No (Yayi)	No (Yayi)	No (Yayi)	No (Yayi)	No (Yayi)	No (Yayi)	Borehole or tube well (mujigo)	Latrine (Chimbuzi)	No (Yayi)	Yes (Enya)	No (Yayi)	pit latrine without slab	No (Yayi)	Wood (Nkhuni)	Earth (Yakukuluwa na dongo) / Smoothed mud (Yakukuluwa na kusila)	Burnt bricks (Njerwa za kotcha)	Grass (Utheka)	One, two, or three (Yumoza, wawiri, watutu)	Yes English (regardless of Chichewa) (Enya, Chizungu (kwambula kuyowoyapo Chichewa)	Battery/dry cell(Torch), Candles, Electricity (Tochi wa batile, kandulo, magesi)	Yes (Enya)	A lot of difficulty (Enya – nkhusuzgika chomene)	A lot of difficulty (Enya – nkhusuzgika chomene)	No - None (Yayi – nkhusuzgika yayi)	A lot of difficulty (Enya – nkhusuzgika chomene)	A lot of difficulty (Enya – nkhusuzgika chomene)	Some difficulty (Enya – nkhusuzgika pachoko)
Yes (Enya)	Yes (Enya)	34	Female (Mwanalume)	Married (Nili pa nthengwa)	Primary (Pulaimale)	52	8	No (Yayi)	Spouse (Munyinu munthengwa)	Agriculture (Ulimi)	Not paid (Nkhulipilika chala)	Self-employed (Nilikujilemba nekha)	All year (Chilimika chose)	Yes (Enya)	No (Yayi)	No (Yayi)	No (Yayi)	Yes (Enya)	Yes (Enya)	No (Yayi)	No (Yayi)	Yes (Enya)	No (Yayi)	No (Yayi)	No (Yayi)	Borehole or tube well (mujigo)	Latrine (Chimbuzi)	No (Yayi)	Yes (Enya)	No (Yayi)	pit latrine without slab	No (Yayi)	Wood (Nkhuni)	Earth (Yakukuluwa na dongo) / Smoothed mud (Yakukuluwa na kusila)	Burnt bricks (Njerwa za kotcha)	Iron sheet (Malata)	Four (Wanayi)	Yes, only Chichewa (Enya, Chichewa pela)	Battery/dry cell(Torch), Candles, Electricity (Tochi wa batile, kandulo, magesi)	Yes (Enya)	Some difficulty (Enya – nkhusuzgika pachoko)	No - None (Yayi – nkhusuzgika yayi)	No - None (Yayi – nkhusuzgika yayi)	No - None (Yayi – nkhusuzgika yayi)	No - None (Yayi – nkhusuzgika yayi)	No - None (Yayi – nkhusuzgika yayi)
Yes (Enya)	Yes (Enya)	69	Male (Mwanakazi)	Married (Nili pa nthengwa)	Secondary (Sekondale)	48	8	Yes (Enya)		Agriculture (Ulimi)	Not paid (Nkhulipilika chala)	Self-employed (Nilikujilemba nekha)	All year (Chilimika chose)	Yes (Enya)	No (Yayi)	No (Yayi)	No (Yayi)	Yes (Enya)	Yes (Enya)	No (Yayi)	No (Yayi)	Yes (Enya)	No (Yayi)	No (Yayi)	No (Yayi)	Borehole or tube well (mujigo)	Latrine (Chimbuzi)	No (Yayi)	Yes (Enya)	No (Yayi)	pit latrine without slab	No (Yayi)	Wood (Nkhuni)	Earth (Yakukuluwa na dongo) / Smoothed mud (Yakukuluwa na kusila)	Burnt bricks (Njerwa za kotcha)	Iron sheet (Malata)	Seven or more (Wankhonde na wawiri)	No (Yayi)	Battery/dry cell(Torch), Candles, Electricity (Tochi wa batile, kandulo, magesi)	Yes (Enya)	A lot of difficulty (Enya – nkhusuzgika chomene)	Some difficulty (Enya – nkhusuzgika pachoko)	No - None (Yayi – nkhusuzgika yayi)	No - None (Yayi – nkhusuzgika yayi)	No - None (Yayi – nkhusuzgika yayi)	No - None (Yayi – nkhusuzgika yayi)
Yes (Enya)	Yes (Enya)	50	Male (Mwanakazi)	Married (Nili pa nthengwa)	Primary (Pulaimale)	53	8	Yes (Enya)		Agriculture (Ulimi)	Not paid (Nkhulipilika chala)	Self-employed (Nilikujilemba nekha)	All year (Chilimika chose)	No (Yayi)	No (Yayi)	No (Yayi)	No (Yayi)	Yes (Enya)	No (Yayi)	No (Yayi)	No (Yayi)	No (Yayi)	No (Yayi)	No (Yayi)	No (Yayi)	Borehole or tube well (mujigo)	Latrine (Chimbuzi)	No (Yayi)	Yes (Enya)	No (Yayi)	pit latrine without slab	No (Yayi)	Wood (Nkhuni)	Earth (Yakukuluwa na dongo) / Smoothed mud (Yakukuluwa na kusila)	Burnt bricks (Njerwa za kotcha)	Grass (Utheka)	One, two, or three (Yumoza, wawiri, watutu)	Yes, only Chichewa (Enya, Chichewa pela)	Battery/dry cell(Torch), Candles, Electricity (Tochi wa batile, kandulo, magesi)	Yes (Enya)	Some difficulty (Enya – nkhusuzgika pachoko)	No - None (Yayi – nkhusuzgika yayi)	No - None (Yayi – nkhusuzgika yayi)	Some difficulty (Enya – nkhusuzgika pachoko)	No - None (Yayi – nkhusuzgika yayi)	No - None (Yayi – nkhusuzgika yayi)
Yes (Enya)	Yes (Enya)	60	Female (Mwanalume)	Married (Nili pa nthengwa)	Primary (Pulaimale)	54	8	No (Yayi)	Spouse (Munyinu munthengwa)	Agriculture (Ulimi)	Not paid (Nkhulipilika chala)	Self-employed (Nilikujilemba nekha)	Seasonal (Nyengo zinyakhe)	No (Yayi)	No (Yayi)	No (Yayi)	No (Yayi)	Yes (Enya)	Yes (Enya)	No (Yayi)	No (Yayi)	Yes (Enya)	No (Yayi)	No (Yayi)	No (Yayi)	Borehole or tube well (mujigo)	Latrine (Chimbuzi)	No (Yayi)	Yes (Enya)	No (Yayi)	pit latrine without slab	No (Yayi)	Wood (Nkhuni)	Cement (Simenti)	Burnt bricks (Njerwa za kotcha)	Iron sheet (Malata)	Four (Wanayi)	No (Yayi)	Battery/dry cell(Torch), Candles, Electricity (Tochi wa batile, kandulo, magesi)	Yes (Enya)	Some difficulty (Enya – nkhusuzgika pachoko)	Some difficulty (Enya – nkhusuzgika pachoko)	Some difficulty (Enya – nkhusuzgika pachoko)	Some difficulty (Enya – nkhusuzgika pachoko)	No - None (Yayi – nkhusuzgika yayi)	No - None (Yayi – nkhusuzgika yayi)
Yes (Enya)	Yes (Enya)	65	Male (Mwanakazi)	Married (Nili pa nthengwa)	Secondary (Sekondale)	52	8	Yes (Enya)		Agriculture (Ulimi)	Not paid (Nkhulipilika chala)	Self-employed (Nilikujilemba nekha)	Seasonal (Nyengo zinyakhe)	No (Yayi)	Yes (Enya)	No (Yayi)	No (Yayi)	Yes (Enya)	Yes (Enya)	No (Yayi)	No (Yayi)	Yes (Enya)	No (Yayi)	No (Yayi)	Yes (Enya)	Borehole or tube well (mujigo)	Latrine (Chimbuzi)	No (Yayi)	Yes (Enya)	No (Yayi)	pit latrine without slab	No (Yayi)	Wood (Nkhuni)	Earth (Yakukuluwa na dongo) / Smoothed mud (Yakukuluwa na kusila)	Burnt bricks (Njerwa za kotcha)	Iron sheet (Malata)	Four (Wanayi)	Yes, only Chichewa (Enya, Chichewa pela)	Battery/dry cell(Torch), Candles, Electricity (Tochi wa batile, kandulo, magesi)	Yes (Enya)	Some difficulty (Enya – nkhusuzgika pachoko)	Some difficulty (Enya – nkhusuzgika pachoko)	No - None (Yayi – nkhusuzgika yayi)	No - None (Yayi – nkhusuzgika yayi)	No - None (Yayi – nkhusuzgika yayi)	No - None (Yayi – nkhusuzgika yayi)
Yes (Enya)	Yes (Enya)	50	Male (Mwanakazi)	Married (Nili pa nthengwa)	Primary (Pulaimale)	55	8	Yes (Enya)		Agriculture (Ulimi)	Not paid (Nkhulipilika chala)	Self-employed (Nilikujilemba nekha)	All year (Chilimika chose)	No (Yayi)	No (Yayi)	No (Yayi)	No (Yayi)	No (Yayi)	Yes (Enya)	No (Yayi)	No (Yayi)	No (Yayi)	No (Yayi)	No (Yayi)	No (Yayi)	Borehole or tube well (mujigo)	Latrine (Chimbuzi)	No (Yayi)	Yes (Enya)	No (Yayi)	pit latrine without slab	No (Yayi)	Wood (Nkhuni)	Earth (Yakukuluwa na dongo) / Smoothed mud (Yakukuluwa na kusila)	Compacted earth (Yamdindo)	Grass (Utheka)	Four (Wanayi)	No (Yayi)	Battery/dry cell(Torch), Candles, Electricity (Tochi wa batile, kandulo, magesi)	Yes (Enya)	A lot of difficulty (Enya – nkhusuzgika chomene)	Some difficulty (Enya – nkhusuzgika pachoko)	Some difficulty (Enya – nkhusuzgika pachoko)	No - None (Yayi – nkhusuzgika yayi)	No - None (Yayi – nkhusuzgika yayi)	No - None (Yayi – nkhusuzgika yayi)
Yes (Enya)	Yes (Enya)	64	Female (Mwanalume)	Widowed (Ndine mulanda (munyane walikutayika))	Primary (Pulaimale)	56	8	Yes (Enya)		Agriculture (Ulimi)	Not paid (Nkhulipilika chala)	Self-employed (Nilikujilemba nekha)	All year (Chilimika chose)	Yes (Enya)	No (Yayi)	No (Yayi)	Yes (Enya)	No (Yayi)	Yes (Enya)	No (Yayi)	No (Yayi)	No (Yayi)	No (Yayi)	No (Yayi)	No (Yayi)	Borehole or tube well (mujigo)	Latrine (Chimbuzi)	No (Yayi)	Yes (Enya)	No (Yayi)	pit latrine without slab	No (Yayi)	Wood (Nkhuni)	Cement (Simenti)	Burnt bricks (Njerwa za kotcha)	Iron sheet (Malata)	One, two, or three (Yumoza, wawiri, watutu)	Yes, only Chichewa (Enya, Chichewa pela)	Battery/dry cell(Torch), Candles, Electricity (Tochi wa batile, kandulo, magesi)	Yes (Enya)	A lot of difficulty (Enya – nkhusuzgika chomene)	Some difficulty (Enya – nkhusuzgika pachoko)	No - None (Yayi – nkhusuzgika yayi)	Some difficulty (Enya – nkhusuzgika pachoko)	No - None (Yayi – nkhusuzgika yayi)	No - None (Yayi – nkhusuzgika yayi)
Yes (Enya)	Yes (Enya)	7	Male (Mwanakazi)	Married (Nili pa nthengwa)	Secondary (Sekondale)	57	8	Yes (Enya)		Professional (Yamu ofesi) - includes technical, managerial, administrative occupations	Cash only (Ndalama pela)	Employed by a non-family member (Nilikulembeka na munthu wapadera)	All year (Chilimika chose)	Yes (Enya)	Yes (Enya)	No (Yayi)	Yes (Enya)	Yes (Enya)	Yes (Enya)	No (Yayi)	No (Yayi)	Yes (Enya)	Yes (Enya)	No (Yayi)	Yes (Enya)	Borehole or tube well (mujigo)	Latrine (Chimbuzi)	Yes (Enya)	Yes (Enya)	No (Yayi)	pit latrine with slab	No (Yayi)	Wood (Nkhuni)	Cement (Simenti)	Burnt bricks (Njerwa za kotcha)	Iron sheet (Malata)	Seven or more (Wankhonde na wawiri)	Yes, only Chichewa (Enya, Chichewa pela)	Battery/dry cell(Torch), Candles, Electricity (Tochi wa batile, kandulo, magesi)	Yes (Enya)	Some difficulty (Enya – nkhusuzgika pachoko)	No - None (Yayi – nkhusuzgika yayi)	No - None (Yayi – nkhusuzgika yayi)	No - None (Yayi – nkhusuzgika yayi)	No - None (Yayi – nkhusuzgika yayi)	No - None (Yayi – nkhusuzgika yayi)
Yes (Enya)	No (Yayi)	58	Female (Mwanalume)	Widowed (Ndine mulanda (munyane walikutayika))	No education (Nindaluteko ku sukulu)	58	8	Yes (Enya)		Unemployed				No (Yayi)	No (Yayi)	No (Yayi)	No (Yayi)	No (Yayi)	No (Yayi)	No (Yayi)	No (Yayi)	No (Yayi)	No (Yayi)	No (Yayi)	No (Yayi)	Borehole or tube well (mujigo)	No facility (Palije chimbuzi)				no facility	Yes (Enya)	Wood (Nkhuni)	Earth (Yakukuluwa na dongo) / Smoothed mud (Yakukuluwa na kusila)	Burnt bricks (Njerwa za kotcha)	Iron sheet (Malata)	One, two, or three (Yumoza, wawiri, watutu)	No (Yayi)	Battery/dry cell(Torch), Candles, Electricity (Tochi wa batile, kandulo, magesi)	Yes (Enya)	Some difficulty (Enya – nkhusuzgika pachoko)	No - None (Yayi – nkhusuzgika yayi)	Some difficulty (Enya – nkhusuzgika pachoko)	No - None (Yayi – nkhusuzgika yayi)	No - None (Yayi – nkhusuzgika yayi)	No - None (Yayi – nkhusuzgika yayi)
Yes (Enya)	Yes (Enya)	62	Male (Mwanakazi)	Married (Nili pa nthengwa)	Primary (Pulaimale)	59	8	Yes (Enya)		Agriculture (Ulimi)	Not paid (Nkhulipilika chala)	Self-employed (Nilikujilemba nekha)	All year (Chilimika chose)	Yes (Enya)	No (Yayi)	No (Yayi)	No (Yayi)	No (Yayi)	No (Yayi)	No (Yayi)	No (Yayi)	No (Yayi)	No (Yayi)	No (Yayi)	No (Yayi)	Borehole or tube well (mujigo)	Latrine (Chimbuzi)	Yes (Enya)	No (Yayi)	No (Yayi)	pit latrine with slab	Yes (Enya)	Wood (Nkhuni)	Earth (Yakukuluwa na dongo) / Smoothed mud (Yakukuluwa na kusila)	Compacted earth (Yamdindo)	Grass (Utheka)	Four (Wanayi)	Yes English (regardless of Chichewa) (Enya, Chizungu (kwambula kuyowoyapo Chichewa)	Battery/dry cell(Torch), Candles, Electricity (Tochi wa batile, kandulo, magesi)	Yes (Enya)	Some difficulty (Enya – nkhusuzgika pachoko)	No - None (Yayi – nkhusuzgika yayi)	No - None (Yayi – nkhusuzgika yayi)	No - None (Yayi – nkhusuzgika yayi)	No - None (Yayi – nkhusuzgika yayi)	No - None (Yayi – nkhusuzgika yayi)
Yes (Enya)	No (Yayi)	12	Female (Mwanalume)	Married (Nili pa nthengwa)	Primary (Pulaimale)	60	8	No (Yayi)	Spouse (Munyinu munthengwa)	Agriculture (Ulimi)	Not paid (Nkhulipilika chala)	Self-employed (Nilikujilemba nekha)	All year (Chilimika chose)	Yes (Enya)	No (Yayi)	No (Yayi)	No (Yayi)	Yes (Enya)	Yes (Enya)	No (Yayi)	No (Yayi)	Yes (Enya)	No (Yayi)	No (Yayi)	No (Yayi)	Borehole or tube well (mujigo)	Latrine (Chimbuzi)	No (Yayi)	Yes (Enya)	No (Yayi)	pit latrine without slab	No (Yayi)	Wood (Nkhuni)	Earth (Yakukuluwa na dongo) / Smoothed mud (Yakukuluwa na kusila)	Burnt bricks (Njerwa za kotcha)	Grass (Utheka)	Seven or more (Wankhonde na wawiri)	Yes, only Chichewa (Enya, Chichewa pela)	Battery/dry cell(Torch), Candles, Electricity (Tochi wa batile, kandulo, magesi)	Yes (Enya)	A lot of difficulty (Enya – nkhusuzgika chomene)	No - None (Yayi – nkhusuzgika yayi)	No - None (Yayi – nkhusuzgika yayi)	No - None (Yayi – nkhusuzgika yayi)	No - None (Yayi – nkhusuzgika yayi)	No - None (Yayi – nkhusuzgika yayi)
Yes (Enya)	No (Yayi)	70	Female (Mwanalume)	Widowed (Ndine mulanda (munyane walikutayika))	Primary (Pulaimale)	61	8	Yes (Enya)		Agriculture (Ulimi)	Not paid (Nkhulipilika chala)	Self-employed (Nilikujilemba nekha)	Seasonal (Nyengo zinyakhe)	No (Yayi)	No (Yayi)	No (Yayi)	No (Yayi)	No (Yayi)	No (Yayi)	No (Yayi)	No (Yayi)	No (Yayi)	No (Yayi)	No (Yayi)	No (Yayi)	Borehole or tube well (mujigo)	No facility (Palije chimbuzi)				no facility	Yes (Enya)	Wood (Nkhuni)	Earth (Yakukuluwa na dongo) / Smoothed mud (Yakukuluwa na kusila)	Burnt bricks (Njerwa za kotcha)	Grass (Utheka)	One, two, or three (Yumoza, wawiri, watutu)	No (Yayi)	Battery/dry cell(Torch), Candles, Electricity (Tochi wa batile, kandulo, magesi)	Yes (Enya)	Some difficulty (Enya – nkhusuzgika pachoko)	Some difficulty (Enya – nkhusuzgika pachoko)	Some difficulty (Enya – nkhusuzgika pachoko)	Some difficulty (Enya – nkhusuzgika pachoko)	No - None (Yayi – nkhusuzgika yayi)	No - None (Yayi – nkhusuzgika yayi)
Yes (Enya)	No (Yayi)	61	Male (Mwanakazi)	Married (Nili pa nthengwa)	Secondary (Sekondale)	62	8	Yes (Enya)		Professional (Yamu ofesi) - includes technical, managerial, administrative occupations	Cash only (Ndalama pela)	Employed by a non-family member (Nilikulembeka na munthu wapadera)	All year (Chilimika chose)	Yes (Enya)	No (Yayi)	No (Yayi)	Yes (Enya)	Yes (Enya)	Yes (Enya)	No (Yayi)	No (Yayi)	Yes (Enya)	No (Yayi)	No (Yayi)	Yes (Enya)	Borehole or tube well (mujigo)	Latrine (Chimbuzi)	No (Yayi)	No (Yayi)	No (Yayi)	pit latrine without slab	No (Yayi)	Wood (Nkhuni)	Cement (Simenti)	Burnt bricks (Njerwa za kotcha)	Iron sheet (Malata)	Six (Wankhonde na yumoza)	Yes English (regardless of Chichewa) (Enya, Chizungu (kwambula kuyowoyapo Chichewa)	Battery/dry cell(Torch), Candles, Electricity (Tochi wa batile, kandulo, magesi)	Yes (Enya)	Some difficulty (Enya – nkhusuzgika pachoko)	No - None (Yayi – nkhusuzgika yayi)	No - None (Yayi – nkhusuzgika yayi)	No - None (Yayi – nkhusuzgika yayi)	No - None (Yayi – nkhusuzgika yayi)	No - None (Yayi – nkhusuzgika yayi)
Yes (Enya)	Yes (Enya)	94	Male (Mwanakazi)	Married (Nili pa nthengwa)	More than secondary (Koleji)	63	8	No (Yayi)	Child (Mwana)	Unemployed				Yes (Enya)	Yes (Enya)	Yes (Enya)	Yes (Enya)	Yes (Enya)	Yes (Enya)	No (Yayi)	Yes (Enya)	No (Yayi)	No (Yayi)	Yes (Enya)	Yes (Enya)	Borehole or tube well (mujigo)	Latrine (Chimbuzi)	Yes (Enya)	Yes (Enya)	No (Yayi)	pit latrine with slab	No (Yayi)	Wood (Nkhuni)	Cement (Simenti)	Burnt bricks (Njerwa za kotcha)	Iron sheet (Malata)	One, two, or three (Yumoza, wawiri, watutu)	Yes English (regardless of Chichewa) (Enya, Chizungu (kwambula kuyowoyapo Chichewa)	Battery/dry cell(Torch), Candles, Electricity (Tochi wa batile, kandulo, magesi)	Yes (Enya)	A lot of difficulty (Enya – nkhusuzgika chomene)	Some difficulty (Enya – nkhusuzgika pachoko)	Some difficulty (Enya – nkhusuzgika pachoko)	No - None (Yayi – nkhusuzgika yayi)	No - None (Yayi – nkhusuzgika yayi)	No - None (Yayi – nkhusuzgika yayi)
Yes (Enya)	Yes (Enya)	38	Female (Mwanalume)	Widowed (Ndine mulanda (munyane walikutayika))	Secondary (Sekondale)	64	8	Yes (Enya)		Sales worker (informal) (Ndine venda) - e.g petty/market traders and hawkers	Not paid (Nkhulipilika chala)	Self-employed (Nilikujilemba nekha)	All year (Chilimika chose)	Yes (Enya)	No (Yayi)	No (Yayi)	No (Yayi)	Yes (Enya)	Yes (Enya)	No (Yayi)	No (Yayi)	No (Yayi)	No (Yayi)	No (Yayi)	No (Yayi)	Public tap/standpipe (mupopi wa gulu)	Latrine (Chimbuzi)	No (Yayi)	Yes (Enya)	No (Yayi)	pit latrine without slab	No (Yayi)	Wood (Nkhuni)	Cement (Simenti)	Burnt bricks (Njerwa za kotcha)	Grass (Utheka)	One, two, or three (Yumoza, wawiri, watutu)	Yes English (regardless of Chichewa) (Enya, Chizungu (kwambula kuyowoyapo Chichewa)	Battery/dry cell(Torch), Candles, Electricity (Tochi wa batile, kandulo, magesi)	Yes (Enya)	Some difficulty (Enya – nkhusuzgika pachoko)	No - None (Yayi – nkhusuzgika yayi)	No - None (Yayi – nkhusuzgika yayi)	No - None (Yayi – nkhusuzgika yayi)	No - None (Yayi – nkhusuzgika yayi)	No - None (Yayi – nkhusuzgika yayi)
Yes (Enya)	Yes (Enya)	32	Male (Mwanakazi)	Divorced/separated (Nthengwa yili kumala/nthengwa yilipo kweni tikukhalila lumoza chala)	Primary (Pulaimale)	65	8	Yes (Enya)		Unemployed				Yes (Enya)	No (Yayi)	No (Yayi)	No (Yayi)	Yes (Enya)	Yes (Enya)	No (Yayi)	No (Yayi)	Yes (Enya)	No (Yayi)	Yes (Enya)	Yes (Enya)	Borehole or tube well (mujigo)	Latrine (Chimbuzi)	No (Yayi)	Yes (Enya)	No (Yayi)	pit latrine without slab	No (Yayi)	Charcoal (Makala)	Earth (Yakukuluwa na dongo) / Smoothed mud (Yakukuluwa na kusila)	Burnt bricks (Njerwa za kotcha)	Iron sheet (Malata)	Seven or more (Wankhonde na wawiri)	Yes, only Chichewa (Enya, Chichewa pela)	Battery/dry cell(Torch), Candles, Electricity (Tochi wa batile, kandulo, magesi)	Yes (Enya)	Some difficulty (Enya – nkhusuzgika pachoko)	No - None (Yayi – nkhusuzgika yayi)	No - None (Yayi – nkhusuzgika yayi)	No - None (Yayi – nkhusuzgika yayi)	No - None (Yayi – nkhusuzgika yayi)	No - None (Yayi – nkhusuzgika yayi)
Yes (Enya)	Yes (Enya)	38	Female (Mwanalume)	Married (Nili pa nthengwa)	Primary (Pulaimale)	66	10	No (Yayi)	Spouse (Munyinu munthengwa)	Sales worker (informal) (Ndine venda) - e.g petty/market traders and hawkers	Not paid (Nkhulipilika chala)	Self-employed (Nilikujilemba nekha)	All year (Chilimika chose)	No (Yayi)	No (Yayi)	No (Yayi)	Yes (Enya)	Yes (Enya)	Yes (Enya)	No (Yayi)	No (Yayi)	Yes (Enya)	No (Yayi)	No (Yayi)	No (Yayi)	Borehole or tube well (mujigo)	Latrine (Chimbuzi)	No (Yayi)	Yes (Enya)	No (Yayi)	pit latrine without slab	No (Yayi)	Wood (Nkhuni)	Cement (Simenti)	Burnt bricks (Njerwa za kotcha)	Iron sheet (Malata)	Five (Wankhonde)	Yes, only Chichewa (Enya, Chichewa pela)	Battery/dry cell(Torch), Candles, Electricity (Tochi wa batile, kandulo, magesi)	Yes (Enya)	Some difficulty (Enya – nkhusuzgika pachoko)	Some difficulty (Enya – nkhusuzgika pachoko)	No - None (Yayi – nkhusuzgika yayi)	No - None (Yayi – nkhusuzgika yayi)	No - None (Yayi – nkhusuzgika yayi)	No - None (Yayi – nkhusuzgika yayi)
Yes (Enya)	Yes (Enya)	72	Male (Mwanakazi)	Married (Nili pa nthengwa)	Primary (Pulaimale)	67	8	Yes (Enya)		Agriculture (Ulimi)	Not paid (Nkhulipilika chala)	Self-employed (Nilikujilemba nekha)	All year (Chilimika chose)	No (Yayi)	No (Yayi)	No (Yayi)	No (Yayi)	Yes (Enya)	Yes (Enya)	No (Yayi)	No (Yayi)	Yes (Enya)	No (Yayi)	No (Yayi)	No (Yayi)	Unprotected dug well (Chiziwa chambula kupweleleka)	No facility (Palije chimbuzi)				no facility	Yes (Enya)	Wood (Nkhuni)	Earth (Yakukuluwa na dongo) / Smoothed mud (Yakukuluwa na kusila)	Burnt bricks (Njerwa za kotcha)	Grass (Utheka)	One, two, or three (Yumoza, wawiri, watutu)	Yes, only Chichewa (Enya, Chichewa pela)	Battery/dry cell(Torch), Candles, Electricity (Tochi wa batile, kandulo, magesi)	Yes (Enya)	A lot of difficulty (Enya – nkhusuzgika chomene)	Some difficulty (Enya – nkhusuzgika pachoko)	Some difficulty (Enya – nkhusuzgika pachoko)	A lot of difficulty (Enya – nkhusuzgika chomene)	No - None (Yayi – nkhusuzgika yayi)	No - None (Yayi – nkhusuzgika yayi)
Yes (Enya)	Yes (Enya)	60	Female (Mwanalume)	Married (Nili pa nthengwa)	No education (Nindaluteko ku sukulu)	68	8	No (Yayi)	Spouse (Munyinu munthengwa)	Agriculture (Ulimi)	Not paid (Nkhulipilika chala)	Self-employed (Nilikujilemba nekha)	Seasonal (Nyengo zinyakhe)	No (Yayi)	No (Yayi)	No (Yayi)	Yes (Enya)	No (Yayi)	No (Yayi)	No (Yayi)	No (Yayi)	No (Yayi)	No (Yayi)	No (Yayi)	No (Yayi)	Borehole or tube well (mujigo)	Latrine (Chimbuzi)	No (Yayi)	Yes (Enya)	No (Yayi)	pit latrine without slab	No (Yayi)	Wood (Nkhuni)	Earth (Yakukuluwa na dongo) / Smoothed mud (Yakukuluwa na kusila)	Compacted earth (Yamdindo)	Grass (Utheka)	One, two, or three (Yumoza, wawiri, watutu)	No (Yayi)	Collected firewood, Purchased firewood, Grass or gas (Nkhuni zakusola, nkhuni zakugula, utheka, mphepo)	Yes (Enya)	Some difficulty (Enya – nkhusuzgika pachoko)	No - None (Yayi – nkhusuzgika yayi)	Some difficulty (Enya – nkhusuzgika pachoko)	Some difficulty (Enya – nkhusuzgika pachoko)	No - None (Yayi – nkhusuzgika yayi)	No - None (Yayi – nkhusuzgika yayi)
Yes (Enya)	Yes (Enya)	13	Female (Mwanalume)	Married (Nili pa nthengwa)	No education (Nindaluteko ku sukulu)	69	8	No (Yayi)	Spouse (Munyinu munthengwa)	Agriculture (Ulimi)	Not paid (Nkhulipilika chala)	Self-employed (Nilikujilemba nekha)	All year (Chilimika chose)	Yes (Enya)	No (Yayi)	No (Yayi)	No (Yayi)	No (Yayi)	No (Yayi)	No (Yayi)	No (Yayi)	No (Yayi)	No (Yayi)	No (Yayi)	No (Yayi)	Borehole or tube well (mujigo)	Latrine (Chimbuzi)	No (Yayi)	Yes (Enya)	No (Yayi)	pit latrine without slab	No (Yayi)	Wood (Nkhuni)	Earth (Yakukuluwa na dongo) / Smoothed mud (Yakukuluwa na kusila)	Compacted earth (Yamdindo)	Grass (Utheka)	Five (Wankhonde)	Yes, only Chichewa (Enya, Chichewa pela)	Battery/dry cell(Torch), Candles, Electricity (Tochi wa batile, kandulo, magesi)	Yes (Enya)	Some difficulty (Enya – nkhusuzgika pachoko)	No - None (Yayi – nkhusuzgika yayi)	No - None (Yayi – nkhusuzgika yayi)	Some difficulty (Enya – nkhusuzgika pachoko)	No - None (Yayi – nkhusuzgika yayi)	No - None (Yayi – nkhusuzgika yayi)
Yes (Enya)	Yes (Enya)	44	Male (Mwanakazi)	Married (Nili pa nthengwa)	Secondary (Sekondale)	70	8	Yes (Enya)		Agriculture (Ulimi)	Not paid (Nkhulipilika chala)	Self-employed (Nilikujilemba nekha)	All year (Chilimika chose)	Yes (Enya)	No (Yayi)	No (Yayi)	No (Yayi)	No (Yayi)	No (Yayi)	No (Yayi)	No (Yayi)	No (Yayi)	No (Yayi)	No (Yayi)	No (Yayi)	Borehole or tube well (mujigo)	Latrine (Chimbuzi)	No (Yayi)	Yes (Enya)	No (Yayi)	pit latrine without slab	Yes (Enya)	Wood (Nkhuni)	Earth (Yakukuluwa na dongo) / Smoothed mud (Yakukuluwa na kusila)	Compacted earth (Yamdindo)	Grass (Utheka)	Six (Wankhonde na yumoza)	Yes, only Chichewa (Enya, Chichewa pela)	Battery/dry cell(Torch), Candles, Electricity (Tochi wa batile, kandulo, magesi)	Yes (Enya)	Some difficulty (Enya – nkhusuzgika pachoko)	No - None (Yayi – nkhusuzgika yayi)	No - None (Yayi – nkhusuzgika yayi)	Some difficulty (Enya – nkhusuzgika pachoko)	No - None (Yayi – nkhusuzgika yayi)	No - None (Yayi – nkhusuzgika yayi)
Yes (Enya)	Yes (Enya)	18	Male (Mwanakazi)	Never married (Nindatengwepo)	Primary (Pulaimale)	71	8	No (Yayi)	Child (Mwana)	Agriculture (Ulimi)	Not paid (Nkhulipilika chala)	Self-employed (Nilikujilemba nekha)	All year (Chilimika chose)	Yes (Enya)	No (Yayi)	No (Yayi)	No (Yayi)	Yes (Enya)	Yes (Enya)	No (Yayi)	No (Yayi)	No (Yayi)	No (Yayi)	No (Yayi)	No (Yayi)	Borehole or tube well (mujigo)	Latrine (Chimbuzi)	No (Yayi)	Yes (Enya)	No (Yayi)	pit latrine without slab	No (Yayi)	Wood (Nkhuni)	Cement (Simenti)	Burnt bricks (Njerwa za kotcha)	Iron sheet (Malata)	Seven or more (Wankhonde na wawiri)	Yes, only Chichewa (Enya, Chichewa pela)	Battery/dry cell(Torch), Candles, Electricity (Tochi wa batile, kandulo, magesi)	Yes (Enya)	Some difficulty (Enya – nkhusuzgika pachoko)	Some difficulty (Enya – nkhusuzgika pachoko)	No - None (Yayi – nkhusuzgika yayi)	No - None (Yayi – nkhusuzgika yayi)	No - None (Yayi – nkhusuzgika yayi)	No - None (Yayi – nkhusuzgika yayi)
Yes (Enya)	Yes (Enya)	61	Male (Mwanakazi)	Widowed (Ndine mulanda (munyane walikutayika))	Secondary (Sekondale)	72	8	Yes (Enya)		Agriculture (Ulimi)	Not paid (Nkhulipilika chala)	Self-employed (Nilikujilemba nekha)	All year (Chilimika chose)	Yes (Enya)	No (Yayi)	No (Yayi)	No (Yayi)	No (Yayi)	No (Yayi)	No (Yayi)	No (Yayi)	No (Yayi)	No (Yayi)	No (Yayi)	No (Yayi)	Borehole or tube well (mujigo)	Latrine (Chimbuzi)	No (Yayi)	Yes (Enya)	No (Yayi)	pit latrine without slab	No (Yayi)	Wood (Nkhuni)	Earth (Yakukuluwa na dongo) / Smoothed mud (Yakukuluwa na kusila)	Compacted earth (Yamdindo)	Grass (Utheka)	One, two, or three (Yumoza, wawiri, watutu)	No (Yayi)	Battery/dry cell(Torch), Candles, Electricity (Tochi wa batile, kandulo, magesi)	Yes (Enya)	Some difficulty (Enya – nkhusuzgika pachoko)	No - None (Yayi – nkhusuzgika yayi)	Some difficulty (Enya – nkhusuzgika pachoko)	No - None (Yayi – nkhusuzgika yayi)	No - None (Yayi – nkhusuzgika yayi)	No - None (Yayi – nkhusuzgika yayi)
Yes (Enya)	Yes (Enya)	56	Female (Mwanalume)	Married (Nili pa nthengwa)	Primary (Pulaimale)	67	8	No (Yayi)	Spouse (Munyinu munthengwa)	Agriculture (Ulimi)	Not paid (Nkhulipilika chala)	Self-employed (Nilikujilemba nekha)	Seasonal (Nyengo zinyakhe)	Yes (Enya)	No (Yayi)	No (Yayi)	No (Yayi)	No (Yayi)	No (Yayi)	No (Yayi)	No (Yayi)	Yes (Enya)	No (Yayi)	No (Yayi)	No (Yayi)	Surface water eg. River, lake, dam, pond(maji ya mumironga, munyanja, madamu, vithapwi)	Latrine (Chimbuzi)	No (Yayi)	Yes (Enya)	No (Yayi)	pit latrine without slab	No (Yayi)	Wood (Nkhuni)	Earth (Yakukuluwa na dongo) / Smoothed mud (Yakukuluwa na kusila)	Compacted earth (Yamdindo)	Grass (Utheka)	Five (Wankhonde)	No (Yayi)	Battery/dry cell(Torch), Candles, Electricity (Tochi wa batile, kandulo, magesi)	Yes (Enya)	A lot of difficulty (Enya – nkhusuzgika chomene)	No - None (Yayi – nkhusuzgika yayi)	Some difficulty (Enya – nkhusuzgika pachoko)	Some difficulty (Enya – nkhusuzgika pachoko)	No - None (Yayi – nkhusuzgika yayi)	No - None (Yayi – nkhusuzgika yayi)
Yes (Enya)	Yes (Enya)	70	Male (Mwanakazi)	Married (Nili pa nthengwa)	Primary (Pulaimale)	73	8	Yes (Enya)		Agriculture (Ulimi)	Not paid (Nkhulipilika chala)	Self-employed (Nilikujilemba nekha)	All year (Chilimika chose)	No (Yayi)	No (Yayi)	No (Yayi)	No (Yayi)	Yes (Enya)	Yes (Enya)	No (Yayi)	No (Yayi)	No (Yayi)	No (Yayi)	No (Yayi)	No (Yayi)	Borehole or tube well (mujigo)	Latrine (Chimbuzi)	No (Yayi)	Yes (Enya)	No (Yayi)	pit latrine without slab	No (Yayi)	Wood (Nkhuni)	Earth (Yakukuluwa na dongo) / Smoothed mud (Yakukuluwa na kusila)	Compacted earth (Yamdindo)	Grass (Utheka)	Four (Wanayi)	No (Yayi)	Battery/dry cell(Torch), Candles, Electricity (Tochi wa batile, kandulo, magesi)	Yes (Enya)	Some difficulty (Enya – nkhusuzgika pachoko)	No - None (Yayi – nkhusuzgika yayi)	Some difficulty (Enya – nkhusuzgika pachoko)	No - None (Yayi – nkhusuzgika yayi)	A lot of difficulty (Enya – nkhusuzgika chomene)	No - None (Yayi – nkhusuzgika yayi)
Yes (Enya)	Yes (Enya)	72	Female (Mwanalume)	Married (Nili pa nthengwa)	Primary (Pulaimale)	73	8	No (Yayi)	Spouse (Munyinu munthengwa)	Agriculture (Ulimi)	Not paid (Nkhulipilika chala)	Self-employed (Nilikujilemba nekha)	All year (Chilimika chose)	Yes (Enya)	No (Yayi)	No (Yayi)	Yes (Enya)	Yes (Enya)	No (Yayi)	No (Yayi)	No (Yayi)	Yes (Enya)	No (Yayi)	No (Yayi)	No (Yayi)	Borehole or tube well (mujigo)	Latrine (Chimbuzi)	No (Yayi)	Yes (Enya)	No (Yayi)	pit latrine without slab	No (Yayi)	Wood (Nkhuni)	Earth (Yakukuluwa na dongo) / Smoothed mud (Yakukuluwa na kusila)	Burnt bricks (Njerwa za kotcha)	Grass (Utheka)	One, two, or three (Yumoza, wawiri, watutu)	No (Yayi)	Battery/dry cell(Torch), Candles, Electricity (Tochi wa batile, kandulo, magesi)	Yes (Enya)	Some difficulty (Enya – nkhusuzgika pachoko)	No - None (Yayi – nkhusuzgika yayi)	No - None (Yayi – nkhusuzgika yayi)	Some difficulty (Enya – nkhusuzgika pachoko)	No - None (Yayi – nkhusuzgika yayi)	No - None (Yayi – nkhusuzgika yayi)
Yes (Enya)	Yes (Enya)	73	Male (Mwanakazi)	Married (Nili pa nthengwa)	Primary (Pulaimale)	74	8	Yes (Enya)		Agriculture (Ulimi)	Not paid (Nkhulipilika chala)	Self-employed (Nilikujilemba nekha)	All year (Chilimika chose)	No (Yayi)	No (Yayi)	No (Yayi)	No (Yayi)	No (Yayi)	No (Yayi)	No (Yayi)	No (Yayi)	No (Yayi)	No (Yayi)	No (Yayi)	No (Yayi)	Surface water eg. River, lake, dam, pond(maji ya mumironga, munyanja, madamu, vithapwi)	Latrine (Chimbuzi)	Yes (Enya)	Yes (Enya)	No (Yayi)	pit latrine with slab	Yes (Enya)	Wood (Nkhuni)	Earth (Yakukuluwa na dongo) / Smoothed mud (Yakukuluwa na kusila)	Burnt bricks (Njerwa za kotcha)	Grass (Utheka)	Seven or more (Wankhonde na wawiri)	No (Yayi)	Collected firewood, Purchased firewood, Grass or gas (Nkhuni zakusola, nkhuni zakugula, utheka, mphepo)	Yes (Enya)	Some difficulty (Enya – nkhusuzgika pachoko)	No - None (Yayi – nkhusuzgika yayi)	No - None (Yayi – nkhusuzgika yayi)	Some difficulty (Enya – nkhusuzgika pachoko)	No - None (Yayi – nkhusuzgika yayi)	No - None (Yayi – nkhusuzgika yayi)
Yes (Enya)	Yes (Enya)	48	Female (Mwanalume)	Married (Nili pa nthengwa)	Primary (Pulaimale)	73	8	No (Yayi)	Spouse (Munyinu munthengwa)	Agriculture (Ulimi)	Not paid (Nkhulipilika chala)	Self-employed (Nilikujilemba nekha)	Seasonal (Nyengo zinyakhe)	Yes (Enya)	No (Yayi)	No (Yayi)	Yes (Enya)	Yes (Enya)	Yes (Enya)	No (Yayi)	No (Yayi)	Yes (Enya)	No (Yayi)	No (Yayi)	No (Yayi)	Borehole or tube well (mujigo)	Latrine (Chimbuzi)	Yes (Enya)	Yes (Enya)	No (Yayi)	pit latrine with slab	No (Yayi)	Wood (Nkhuni)	Cement (Simenti)	Burnt bricks (Njerwa za kotcha)	Iron sheet (Malata)	Six (Wankhonde na yumoza)	Yes, only Chichewa (Enya, Chichewa pela)	Solar	Yes (Enya)	Some difficulty (Enya – nkhusuzgika pachoko)	No - None (Yayi – nkhusuzgika yayi)	Some difficulty (Enya – nkhusuzgika pachoko)	Some difficulty (Enya – nkhusuzgika pachoko)	No - None (Yayi – nkhusuzgika yayi)	No - None (Yayi – nkhusuzgika yayi)
Yes (Enya)	Yes (Enya)	24	Female (Mwanalume)	Married (Nili pa nthengwa)	Primary (Pulaimale)	75	8	No (Yayi)	Spouse (Munyinu munthengwa)	Agriculture (Ulimi)	Not paid (Nkhulipilika chala)	Self-employed (Nilikujilemba nekha)	All year (Chilimika chose)	No (Yayi)	No (Yayi)	No (Yayi)	No (Yayi)	No (Yayi)	No (Yayi)	No (Yayi)	No (Yayi)	Yes (Enya)	No (Yayi)	No (Yayi)	No (Yayi)	Borehole or tube well (mujigo)	Latrine (Chimbuzi)	No (Yayi)	Yes (Enya)	No (Yayi)	pit latrine without slab	No (Yayi)	Wood (Nkhuni)	Earth (Yakukuluwa na dongo) / Smoothed mud (Yakukuluwa na kusila)	Burnt bricks (Njerwa za kotcha)	Iron sheet (Malata)	Five (Wankhonde)	Yes, only Chichewa (Enya, Chichewa pela)	Battery/dry cell(Torch), Candles, Electricity (Tochi wa batile, kandulo, magesi)	Yes (Enya)	A lot of difficulty (Enya – nkhusuzgika chomene)	No - None (Yayi – nkhusuzgika yayi)	No - None (Yayi – nkhusuzgika yayi)	No - None (Yayi – nkhusuzgika yayi)	No - None (Yayi – nkhusuzgika yayi)	No - None (Yayi – nkhusuzgika yayi)
Yes (Enya)	Yes (Enya)	85	Male (Mwanakazi)	Married (Nili pa nthengwa)	Primary (Pulaimale)	76	8	Yes (Enya)		Unemployed				No (Yayi)	No (Yayi)	No (Yayi)	No (Yayi)	No (Yayi)	No (Yayi)	No (Yayi)	No (Yayi)	No (Yayi)	No (Yayi)	No (Yayi)	No (Yayi)	Borehole or tube well (mujigo)	Latrine (Chimbuzi)	No (Yayi)	Yes (Enya)	No (Yayi)	pit latrine without slab	Yes (Enya)	Wood (Nkhuni)	Other (Mwamtundu wunyakhe)	Burnt bricks (Njerwa za kotcha)	Grass (Utheka)	One, two, or three (Yumoza, wawiri, watutu)	No (Yayi)	Battery/dry cell(Torch), Candles, Electricity (Tochi wa batile, kandulo, magesi)	Yes (Enya)	A lot of difficulty (Enya – nkhusuzgika chomene)	No - None (Yayi – nkhusuzgika yayi)	Some difficulty (Enya – nkhusuzgika pachoko)	No - None (Yayi – nkhusuzgika yayi)	A lot of difficulty (Enya – nkhusuzgika chomene)	Some difficulty (Enya – nkhusuzgika pachoko)
Yes (Enya)	Yes (Enya)	60	Male (Mwanakazi)	Married (Nili pa nthengwa)	Primary (Pulaimale)	77	9	Yes (Enya)		Agriculture (Ulimi)	Not paid (Nkhulipilika chala)	Self-employed (Nilikujilemba nekha)	Seasonal (Nyengo zinyakhe)	No (Yayi)	No (Yayi)	No (Yayi)	No (Yayi)	No (Yayi)	No (Yayi)	No (Yayi)	No (Yayi)	Yes (Enya)	Yes (Enya)	No (Yayi)	Yes (Enya)	Borehole or tube well (mujigo)	Latrine (Chimbuzi)	No (Yayi)	No (Yayi)	No (Yayi)	pit latrine without slab	No (Yayi)	Wood (Nkhuni)	Earth (Yakukuluwa na dongo) / Smoothed mud (Yakukuluwa na kusila)	Compacted earth (Yamdindo)	Grass (Utheka)	One, two, or three (Yumoza, wawiri, watutu)	No (Yayi)	Battery/dry cell(Torch), Candles, Electricity (Tochi wa batile, kandulo, magesi)	Yes (Enya)	Some difficulty (Enya – nkhusuzgika pachoko)	Some difficulty (Enya – nkhusuzgika pachoko)	No - None (Yayi – nkhusuzgika yayi)	No - None (Yayi – nkhusuzgika yayi)	No - None (Yayi – nkhusuzgika yayi)	No - None (Yayi – nkhusuzgika yayi)
Yes (Enya)	Yes (Enya)	50	Male (Mwanakazi)	Widowed (Ndine mulanda (munyane walikutayika))	Primary (Pulaimale)	78	11	Yes (Enya)		Unemployed				No (Yayi)	No (Yayi)	No (Yayi)	No (Yayi)	No (Yayi)	Yes (Enya)	No (Yayi)	No (Yayi)	No (Yayi)	No (Yayi)	No (Yayi)	No (Yayi)	Borehole or tube well (mujigo)	Latrine (Chimbuzi)	No (Yayi)	Yes (Enya)	No (Yayi)	pit latrine without slab	No (Yayi)	Wood (Nkhuni)	Earth (Yakukuluwa na dongo) / Smoothed mud (Yakukuluwa na kusila)	Compacted earth (Yamdindo)	Grass (Utheka)	One, two, or three (Yumoza, wawiri, watutu)	No female head/spouse (Mulije mama)	Battery/dry cell(Torch), Candles, Electricity (Tochi wa batile, kandulo, magesi)	Yes (Enya)	Cannot do at all (cannot see at all) (Nkhutondekerathu napachokowuwo)	No - None (Yayi – nkhusuzgika yayi)	A lot of difficulty (Enya – nkhusuzgika chomene)	No - None (Yayi – nkhusuzgika yayi)	Some difficulty (Enya – nkhusuzgika pachoko)	No - None (Yayi – nkhusuzgika yayi)
Yes (Enya)	Yes (Enya)	80	Female (Mwanalume)	Widowed (Ndine mulanda (munyane walikutayika))	Primary (Pulaimale)	76	8	Yes (Enya)		Agriculture (Ulimi)	Not paid (Nkhulipilika chala)	Self-employed (Nilikujilemba nekha)	Seasonal (Nyengo zinyakhe)	Yes (Enya)	No (Yayi)	No (Yayi)	No (Yayi)	Yes (Enya)	No (Yayi)	No (Yayi)	No (Yayi)	Yes (Enya)	No (Yayi)	No (Yayi)	No (Yayi)	Borehole or tube well (mujigo)	Latrine (Chimbuzi)	No (Yayi)	Yes (Enya)	No (Yayi)	pit latrine without slab	No (Yayi)	Wood (Nkhuni)	Earth (Yakukuluwa na dongo) / Smoothed mud (Yakukuluwa na kusila)	Unburnt bricks (Njerwa zambula kotcha)	Grass (Utheka)	One, two, or three (Yumoza, wawiri, watutu)	No (Yayi)	Battery/dry cell(Torch), Candles, Electricity (Tochi wa batile, kandulo, magesi)	Yes (Enya)	Some difficulty (Enya – nkhusuzgika pachoko)	No - None (Yayi – nkhusuzgika yayi)	No - None (Yayi – nkhusuzgika yayi)	No - None (Yayi – nkhusuzgika yayi)	No - None (Yayi – nkhusuzgika yayi)	No - None (Yayi – nkhusuzgika yayi)
Yes (Enya)	Yes (Enya)	79	Female (Mwanalume)	Widowed (Ndine mulanda (munyane walikutayika))	No education (Nindaluteko ku sukulu)	79	12	Yes (Enya)		Unemployed				Yes (Enya)	No (Yayi)	No (Yayi)	Yes (Enya)	Yes (Enya)	Yes (Enya)	No (Yayi)	No (Yayi)	Yes (Enya)	No (Yayi)	No (Yayi)	Yes (Enya)	Borehole or tube well (mujigo)	Latrine (Chimbuzi)	No (Yayi)	Yes (Enya)	No (Yayi)	pit latrine without slab	Yes (Enya)	Wood (Nkhuni)	Cement (Simenti)	Burnt bricks (Njerwa za kotcha)	Iron sheet (Malata)	Five (Wankhonde)	No (Yayi)	Battery/dry cell(Torch), Candles, Electricity (Tochi wa batile, kandulo, magesi)	Yes (Enya)	A lot of difficulty (Enya – nkhusuzgika chomene)	A lot of difficulty (Enya – nkhusuzgika chomene)	No - None (Yayi – nkhusuzgika yayi)	Cannot do at all (cannot remember or concentrate at all) (nkhutondekerathu napachokowuwo)	Cannot do at all (nkhutondekerathu napachokowuwo)	No - None (Yayi – nkhusuzgika yayi)
Yes (Enya)	Yes (Enya)	58	Male (Mwanakazi)	Married (Nili pa nthengwa)	Primary (Pulaimale)	80	13	Yes (Enya)		Agriculture (Ulimi)	Not paid (Nkhulipilika chala)	Self-employed (Nilikujilemba nekha)	Seasonal (Nyengo zinyakhe)	No (Yayi)	No (Yayi)	No (Yayi)	Yes (Enya)	No (Yayi)	No (Yayi)	No (Yayi)	No (Yayi)	Yes (Enya)	No (Yayi)	No (Yayi)	No (Yayi)	Borehole or tube well (mujigo)	Latrine (Chimbuzi)	No (Yayi)	Yes (Enya)	No (Yayi)	pit latrine without slab	No (Yayi)	Wood (Nkhuni)	Earth (Yakukuluwa na dongo) / Smoothed mud (Yakukuluwa na kusila)	Burnt bricks (Njerwa za kotcha)	Iron sheet (Malata)	Four (Wanayi)	Yes, only Chichewa (Enya, Chichewa pela)	Solar	Yes (Enya)	Some difficulty (Enya – nkhusuzgika pachoko)	No - None (Yayi – nkhusuzgika yayi)	Some difficulty (Enya – nkhusuzgika pachoko)	Some difficulty (Enya – nkhusuzgika pachoko)	No - None (Yayi – nkhusuzgika yayi)	No - None (Yayi – nkhusuzgika yayi)
Yes (Enya)	No (Yayi)	78	Female (Mwanalume)	Widowed (Ndine mulanda (munyane walikutayika))	No education (Nindaluteko ku sukulu)	81	8	Yes (Enya)		Agriculture (Ulimi)	Not paid (Nkhulipilika chala)	Self-employed (Nilikujilemba nekha)	Seasonal (Nyengo zinyakhe)	Yes (Enya)	No (Yayi)	No (Yayi)	No (Yayi)	Yes (Enya)	Yes (Enya)	No (Yayi)	No (Yayi)	No (Yayi)	No (Yayi)	No (Yayi)	No (Yayi)	Borehole or tube well (mujigo)	Latrine (Chimbuzi)	No (Yayi)	Yes (Enya)	No (Yayi)	pit latrine without slab	No (Yayi)	Wood (Nkhuni)	Earth (Yakukuluwa na dongo) / Smoothed mud (Yakukuluwa na kusila)	Burnt bricks (Njerwa za kotcha)	Grass (Utheka)	Six (Wankhonde na yumoza)	No (Yayi)	Battery/dry cell(Torch), Candles, Electricity (Tochi wa batile, kandulo, magesi)	Yes (Enya)	Some difficulty (Enya – nkhusuzgika pachoko)	No - None (Yayi – nkhusuzgika yayi)	Some difficulty (Enya – nkhusuzgika pachoko)	A lot of difficulty (Enya – nkhusuzgika chomene)	No - None (Yayi – nkhusuzgika yayi)	No - None (Yayi – nkhusuzgika yayi)
Yes (Enya)	Yes (Enya)	80	Female (Mwanalume)	Widowed (Ndine mulanda (munyane walikutayika))	No education (Nindaluteko ku sukulu)	82	8	Yes (Enya)		Agriculture (Ulimi)	Not paid (Nkhulipilika chala)	Self-employed (Nilikujilemba nekha)	All year (Chilimika chose)	No (Yayi)	No (Yayi)	No (Yayi)	No (Yayi)	No (Yayi)	No (Yayi)	No (Yayi)	No (Yayi)	No (Yayi)	No (Yayi)	No (Yayi)	No (Yayi)	Borehole or tube well (mujigo)	Latrine (Chimbuzi)	No (Yayi)	Yes (Enya)	No (Yayi)	pit latrine without slab	No (Yayi)	Wood (Nkhuni)	Earth (Yakukuluwa na dongo) / Smoothed mud (Yakukuluwa na kusila)	Burnt bricks (Njerwa za kotcha)	Iron sheet (Malata)	One, two, or three (Yumoza, wawiri, watutu)	No (Yayi)	Paraffin, other (Palafini na vinyakhe)	Yes (Enya)	Some difficulty (Enya – nkhusuzgika pachoko)	Some difficulty (Enya – nkhusuzgika pachoko)	Some difficulty (Enya – nkhusuzgika pachoko)	Some difficulty (Enya – nkhusuzgika pachoko)	No - None (Yayi – nkhusuzgika yayi)	Some difficulty (Enya – nkhusuzgika pachoko)
Yes (Enya)	Yes (Enya)	65	Female (Mwanalume)	Widowed (Ndine mulanda (munyane walikutayika))	Primary (Pulaimale)	83	8	Yes (Enya)		Agriculture (Ulimi)	Not paid (Nkhulipilika chala)	Self-employed (Nilikujilemba nekha)	All year (Chilimika chose)	Yes (Enya)	No (Yayi)	No (Yayi)	No (Yayi)	No (Yayi)	No (Yayi)	No (Yayi)	No (Yayi)	No (Yayi)	No (Yayi)	No (Yayi)	No (Yayi)	Borehole or tube well (mujigo)	Latrine (Chimbuzi)	Yes (Enya)	Yes (Enya)	No (Yayi)	pit latrine with slab	Yes (Enya)	Wood (Nkhuni)	Earth (Yakukuluwa na dongo) / Smoothed mud (Yakukuluwa na kusila)	Compacted earth (Yamdindo)	Grass (Utheka)	One, two, or three (Yumoza, wawiri, watutu)	No (Yayi)	Paraffin, other (Palafini na vinyakhe)	Yes (Enya)	Some difficulty (Enya – nkhusuzgika pachoko)	No - None (Yayi – nkhusuzgika yayi)	Some difficulty (Enya – nkhusuzgika pachoko)	Some difficulty (Enya – nkhusuzgika pachoko)	No - None (Yayi – nkhusuzgika yayi)	No - None (Yayi – nkhusuzgika yayi)
Yes (Enya)	Yes (Enya)	60	Female (Mwanalume)	Married (Nili pa nthengwa)	No education (Nindaluteko ku sukulu)	67	8	No (Yayi)	Spouse (Munyinu munthengwa)	Agriculture (Ulimi)	Not paid (Nkhulipilika chala)	Self-employed (Nilikujilemba nekha)	All year (Chilimika chose)	No (Yayi)	No (Yayi)	No (Yayi)	No (Yayi)	No (Yayi)	No (Yayi)	No (Yayi)	No (Yayi)	No (Yayi)	No (Yayi)	No (Yayi)	No (Yayi)	Borehole or tube well (mujigo)	Latrine (Chimbuzi)	No (Yayi)	Yes (Enya)	No (Yayi)	pit latrine without slab	No (Yayi)	Wood (Nkhuni)	Earth (Yakukuluwa na dongo) / Smoothed mud (Yakukuluwa na kusila)	Burnt bricks (Njerwa za kotcha)	Iron sheet (Malata)	One, two, or three (Yumoza, wawiri, watutu)	No (Yayi)	Paraffin, other (Palafini na vinyakhe)	Yes (Enya)	Some difficulty (Enya – nkhusuzgika pachoko)	No - None (Yayi – nkhusuzgika yayi)	A lot of difficulty (Enya – nkhusuzgika chomene)	Some difficulty (Enya – nkhusuzgika pachoko)	Some difficulty (Enya – nkhusuzgika pachoko)	Some difficulty (Enya – nkhusuzgika pachoko)
Yes (Enya)	Yes (Enya)	72	Male (Mwanakazi)	Widowed (Ndine mulanda (munyane walikutayika))	No education (Nindaluteko ku sukulu)	84	8	No (Yayi)	Child (Mwana)	Unemployed				No (Yayi)	No (Yayi)	No (Yayi)	Yes (Enya)	No (Yayi)	No (Yayi)	No (Yayi)	No (Yayi)	Yes (Enya)	No (Yayi)	No (Yayi)	No (Yayi)	Piped into the plot/yard (maji yamumupopi yakufika pawalo)	Latrine (Chimbuzi)	No (Yayi)	Yes (Enya)	No (Yayi)	pit latrine without slab	Yes (Enya)	Wood (Nkhuni)	Earth (Yakukuluwa na dongo) / Smoothed mud (Yakukuluwa na kusila)	Burnt bricks (Njerwa za kotcha)	Grass (Utheka)	Seven or more (Wankhonde na wawiri)	Yes, only Chichewa (Enya, Chichewa pela)	Collected firewood, Purchased firewood, Grass or gas (Nkhuni zakusola, nkhuni zakugula, utheka, mphepo)	No (Yayi)	A lot of difficulty (Enya – nkhusuzgika chomene)	Some difficulty (Enya – nkhusuzgika pachoko)	Some difficulty (Enya – nkhusuzgika pachoko)	Some difficulty (Enya – nkhusuzgika pachoko)	Some difficulty (Enya – nkhusuzgika pachoko)	No - None (Yayi – nkhusuzgika yayi)
Yes (Enya)	Yes (Enya)	79	Female (Mwanalume)	Widowed (Ndine mulanda (munyane walikutayika))	Secondary (Sekondale)	85	8	Yes (Enya)		Agriculture (Ulimi)	Not paid (Nkhulipilika chala)	Self-employed (Nilikujilemba nekha)	Seasonal (Nyengo zinyakhe)	Yes (Enya)	No (Yayi)	No (Yayi)	Yes (Enya)	Yes (Enya)	Yes (Enya)	No (Yayi)	No (Yayi)	Yes (Enya)	No (Yayi)	Yes (Enya)	Yes (Enya)	Borehole or tube well (mujigo)	Latrine (Chimbuzi)	Yes (Enya)	Yes (Enya)	Yes (Enya)	ventilated pit latrine (vip) latrine	No (Yayi)	Wood (Nkhuni)	Cement (Simenti)	Burnt bricks (Njerwa za kotcha)	Iron sheet (Malata)	Four (Wanayi)	Yes English (regardless of Chichewa) (Enya, Chizungu (kwambula kuyowoyapo Chichewa)	Solar	Yes (Enya)	Some difficulty (Enya – nkhusuzgika pachoko)	A lot of difficulty (Enya – nkhusuzgika chomene)	Some difficulty (Enya – nkhusuzgika pachoko)	Some difficulty (Enya – nkhusuzgika pachoko)	No - None (Yayi – nkhusuzgika yayi)	No - None (Yayi – nkhusuzgika yayi)
Yes (Enya)	Yes (Enya)	80	Female (Mwanalume)	Widowed (Ndine mulanda (munyane walikutayika))	No education (Nindaluteko ku sukulu)	86	8	No (Yayi)	Child (Mwana)	Agriculture (Ulimi)	Not paid (Nkhulipilika chala)	Self-employed (Nilikujilemba nekha)	All year (Chilimika chose)	Yes (Enya)	No (Yayi)	No (Yayi)	Yes (Enya)	No (Yayi)	No (Yayi)	No (Yayi)	No (Yayi)	Yes (Enya)	No (Yayi)	No (Yayi)	No (Yayi)	Piped into the plot/yard (maji yamumupopi yakufika pawalo)	Latrine (Chimbuzi)	No (Yayi)	Yes (Enya)	No (Yayi)	pit latrine without slab	No (Yayi)	Wood (Nkhuni)	Earth (Yakukuluwa na dongo) / Smoothed mud (Yakukuluwa na kusila)	Burnt bricks (Njerwa za kotcha)	Grass (Utheka)	Four (Wanayi)	Yes, only Chichewa (Enya, Chichewa pela)	Battery/dry cell(Torch), Candles, Electricity (Tochi wa batile, kandulo, magesi)	Yes (Enya)	A lot of difficulty (Enya – nkhusuzgika chomene)	No - None (Yayi – nkhusuzgika yayi)	A lot of difficulty (Enya – nkhusuzgika chomene)	Some difficulty (Enya – nkhusuzgika pachoko)	A lot of difficulty (Enya – nkhusuzgika chomene)	No - None (Yayi – nkhusuzgika yayi)
Yes (Enya)	Yes (Enya)	55	Female (Mwanalume)	Widowed (Ndine mulanda (munyane walikutayika))	No education (Nindaluteko ku sukulu)	87	8	Yes (Enya)		Agriculture (Ulimi)	Not paid (Nkhulipilika chala)	Self-employed (Nilikujilemba nekha)	Seasonal (Nyengo zinyakhe)	Yes (Enya)	No (Yayi)	No (Yayi)	No (Yayi)	No (Yayi)	No (Yayi)	No (Yayi)	No (Yayi)	No (Yayi)	No (Yayi)	No (Yayi)	No (Yayi)	Borehole or tube well (mujigo)	Latrine (Chimbuzi)	No (Yayi)	Yes (Enya)	No (Yayi)	pit latrine without slab	No (Yayi)	Wood (Nkhuni)	Earth (Yakukuluwa na dongo) / Smoothed mud (Yakukuluwa na kusila)	Burnt bricks (Njerwa za kotcha)	Grass (Utheka)	Four (Wanayi)	Yes, only Chichewa (Enya, Chichewa pela)	Battery/dry cell(Torch), Candles, Electricity (Tochi wa batile, kandulo, magesi)	Yes (Enya)	A lot of difficulty (Enya – nkhusuzgika chomene)	No - None (Yayi – nkhusuzgika yayi)	No - None (Yayi – nkhusuzgika yayi)	No - None (Yayi – nkhusuzgika yayi)	No - None (Yayi – nkhusuzgika yayi)	No - None (Yayi – nkhusuzgika yayi)
Yes (Enya)	No (Yayi)	65	Female (Mwanalume)	Widowed (Ndine mulanda (munyane walikutayika))	Primary (Pulaimale)	83	8	Yes (Enya)		Unemployed				No (Yayi)	No (Yayi)	No (Yayi)	No (Yayi)	No (Yayi)	No (Yayi)	No (Yayi)	No (Yayi)	No (Yayi)	No (Yayi)	No (Yayi)	No (Yayi)	Borehole or tube well (mujigo)	Latrine (Chimbuzi)	No (Yayi)	Yes (Enya)	No (Yayi)	pit latrine without slab	No (Yayi)	Wood (Nkhuni)	Earth (Yakukuluwa na dongo) / Smoothed mud (Yakukuluwa na kusila)	Compacted earth (Yamdindo)	Grass (Utheka)	One, two, or three (Yumoza, wawiri, watutu)	No (Yayi)	Collected firewood, Purchased firewood, Grass or gas (Nkhuni zakusola, nkhuni zakugula, utheka, mphepo)	Yes (Enya)	A lot of difficulty (Enya – nkhusuzgika chomene)	No - None (Yayi – nkhusuzgika yayi)	Some difficulty (Enya – nkhusuzgika pachoko)	Some difficulty (Enya – nkhusuzgika pachoko)	No - None (Yayi – nkhusuzgika yayi)	No - None (Yayi – nkhusuzgika yayi)
Yes (Enya)	Yes (Enya)	75	Male (Mwanakazi)	Married (Nili pa nthengwa)	Primary (Pulaimale)	88	8	Yes (Enya)		Agriculture (Ulimi)	Not paid (Nkhulipilika chala)	Self-employed (Nilikujilemba nekha)	All year (Chilimika chose)	Yes (Enya)	No (Yayi)	No (Yayi)	Yes (Enya)	Yes (Enya)	Yes (Enya)	No (Yayi)	No (Yayi)	Yes (Enya)	No (Yayi)	No (Yayi)	No (Yayi)	Borehole or tube well (mujigo)	Latrine (Chimbuzi)	No (Yayi)	Yes (Enya)	No (Yayi)	pit latrine without slab	No (Yayi)	Wood (Nkhuni)	Earth (Yakukuluwa na dongo) / Smoothed mud (Yakukuluwa na kusila)	Burnt bricks (Njerwa za kotcha)	Grass (Utheka)	One, two, or three (Yumoza, wawiri, watutu)	No (Yayi)	Battery/dry cell(Torch), Candles, Electricity (Tochi wa batile, kandulo, magesi)	No (Yayi)	Some difficulty (Enya – nkhusuzgika pachoko)	No - None (Yayi – nkhusuzgika yayi)	No - None (Yayi – nkhusuzgika yayi)	No - None (Yayi – nkhusuzgika yayi)	No - None (Yayi – nkhusuzgika yayi)	No - None (Yayi – nkhusuzgika yayi)
Yes (Enya)	No (Yayi)	70	Female (Mwanalume)	Widowed (Ndine mulanda (munyane walikutayika))	Primary (Pulaimale)	88	8	No (Yayi)	Child (Mwana)	Agriculture (Ulimi)	Not paid (Nkhulipilika chala)	Self-employed (Nilikujilemba nekha)	Seasonal (Nyengo zinyakhe)	Yes (Enya)	No (Yayi)	No (Yayi)	No (Yayi)	No (Yayi)	No (Yayi)	No (Yayi)	No (Yayi)	No (Yayi)	No (Yayi)	No (Yayi)	No (Yayi)	Borehole or tube well (mujigo)	Latrine (Chimbuzi)	No (Yayi)	Yes (Enya)	No (Yayi)	pit latrine without slab	No (Yayi)	Wood (Nkhuni)	Earth (Yakukuluwa na dongo) / Smoothed mud (Yakukuluwa na kusila)	Compacted earth (Yamdindo)	Grass (Utheka)	Five (Wankhonde)	No (Yayi)	Battery/dry cell(Torch), Candles, Electricity (Tochi wa batile, kandulo, magesi)	Yes (Enya)	Some difficulty (Enya – nkhusuzgika pachoko)	Some difficulty (Enya – nkhusuzgika pachoko)	Some difficulty (Enya – nkhusuzgika pachoko)	No - None (Yayi – nkhusuzgika yayi)	No - None (Yayi – nkhusuzgika yayi)	No - None (Yayi – nkhusuzgika yayi)
Yes (Enya)	Yes (Enya)	72	Male (Mwanakazi)	Married (Nili pa nthengwa)	Primary (Pulaimale)	88	8	Yes (Enya)		Agriculture (Ulimi)	Not paid (Nkhulipilika chala)	Self-employed (Nilikujilemba nekha)	Seasonal (Nyengo zinyakhe)	Yes (Enya)	No (Yayi)	No (Yayi)	Yes (Enya)	Yes (Enya)	Yes (Enya)	No (Yayi)	No (Yayi)	Yes (Enya)	No (Yayi)	No (Yayi)	Yes (Enya)	Unprotected spring (Kawiluwilu wambula kupweleleka)	Latrine (Chimbuzi)	No (Yayi)	Yes (Enya)	No (Yayi)	pit latrine without slab	No (Yayi)	Wood (Nkhuni)	Cement (Simenti)	Burnt bricks (Njerwa za kotcha)	Iron sheet (Malata)	One, two, or three (Yumoza, wawiri, watutu)	No (Yayi)	Battery/dry cell(Torch), Candles, Electricity (Tochi wa batile, kandulo, magesi)	Yes (Enya)	Some difficulty (Enya – nkhusuzgika pachoko)	No - None (Yayi – nkhusuzgika yayi)	No - None (Yayi – nkhusuzgika yayi)	No - None (Yayi – nkhusuzgika yayi)	No - None (Yayi – nkhusuzgika yayi)	No - None (Yayi – nkhusuzgika yayi)
Yes (Enya)	Yes (Enya)	57	Male (Mwanakazi)	Married (Nili pa nthengwa)	Secondary (Sekondale)	89	8	Yes (Enya)		Agriculture (Ulimi)	Not paid (Nkhulipilika chala)	Self-employed (Nilikujilemba nekha)	All year (Chilimika chose)	Yes (Enya)	No (Yayi)	No (Yayi)	No (Yayi)	No (Yayi)	Yes (Enya)	No (Yayi)	No (Yayi)	Yes (Enya)	No (Yayi)	No (Yayi)	Yes (Enya)	Borehole or tube well (mujigo)	Latrine (Chimbuzi)	No (Yayi)	No (Yayi)	No (Yayi)	pit latrine without slab	No (Yayi)	Wood (Nkhuni)	Earth (Yakukuluwa na dongo) / Smoothed mud (Yakukuluwa na kusila)	Burnt bricks (Njerwa za kotcha)	Grass (Utheka)	One, two, or three (Yumoza, wawiri, watutu)	Yes, only Chichewa (Enya, Chichewa pela)	Battery/dry cell(Torch), Candles, Electricity (Tochi wa batile, kandulo, magesi)	Yes (Enya)	Some difficulty (Enya – nkhusuzgika pachoko)	No - None (Yayi – nkhusuzgika yayi)	Some difficulty (Enya – nkhusuzgika pachoko)	No - None (Yayi – nkhusuzgika yayi)	No - None (Yayi – nkhusuzgika yayi)	No - None (Yayi – nkhusuzgika yayi)
Yes (Enya)	Yes (Enya)	49	Male (Mwanakazi)	Married (Nili pa nthengwa)	More than secondary (Koleji)	86	8	Yes (Enya)		Professional (Yamu ofesi) - includes technical, managerial, administrative occupations	Cash only (Ndalama pela)	Employed by a non-family member (Nilikulembeka na munthu wapadera)	All year (Chilimika chose)	No (Yayi)	No (Yayi)	No (Yayi)	No (Yayi)	Yes (Enya)	Yes (Enya)	No (Yayi)	No (Yayi)	Yes (Enya)	No (Yayi)	No (Yayi)	Yes (Enya)	Borehole or tube well (mujigo)	Latrine (Chimbuzi)	No (Yayi)	Yes (Enya)	No (Yayi)	pit latrine without slab	No (Yayi)	Wood (Nkhuni)	Cement (Simenti)	Burnt bricks (Njerwa za kotcha)	Iron sheet (Malata)	Six (Wankhonde na yumoza)	Yes, only Chichewa (Enya, Chichewa pela)	Battery/dry cell(Torch), Candles, Electricity (Tochi wa batile, kandulo, magesi)	Yes (Enya)	Some difficulty (Enya – nkhusuzgika pachoko)	No - None (Yayi – nkhusuzgika yayi)	No - None (Yayi – nkhusuzgika yayi)	No - None (Yayi – nkhusuzgika yayi)	No - None (Yayi – nkhusuzgika yayi)	No - None (Yayi – nkhusuzgika yayi)
Yes (Enya)	Yes (Enya)	60	Female (Mwanalume)	Widowed (Ndine mulanda (munyane walikutayika))	Primary (Pulaimale)	90	8	No (Yayi)	Child (Mwana)	Agriculture (Ulimi)	Not paid (Nkhulipilika chala)	Self-employed (Nilikujilemba nekha)	Seasonal (Nyengo zinyakhe)	No (Yayi)	No (Yayi)	No (Yayi)	No (Yayi)	No (Yayi)	No (Yayi)	No (Yayi)	No (Yayi)	No (Yayi)	No (Yayi)	No (Yayi)	No (Yayi)	Borehole or tube well (mujigo)	Latrine (Chimbuzi)	No (Yayi)	Yes (Enya)	No (Yayi)	pit latrine without slab	No (Yayi)	Wood (Nkhuni)	Earth (Yakukuluwa na dongo) / Smoothed mud (Yakukuluwa na kusila)	Burnt bricks (Njerwa za kotcha)	Grass (Utheka)	One, two, or three (Yumoza, wawiri, watutu)	Yes English (regardless of Chichewa) (Enya, Chizungu (kwambula kuyowoyapo Chichewa)	Collected firewood, Purchased firewood, Grass or gas (Nkhuni zakusola, nkhuni zakugula, utheka, mphepo)	Yes (Enya)	Some difficulty (Enya – nkhusuzgika pachoko)	Some difficulty (Enya – nkhusuzgika pachoko)	Some difficulty (Enya – nkhusuzgika pachoko)	Some difficulty (Enya – nkhusuzgika pachoko)	No - None (Yayi – nkhusuzgika yayi)	No - None (Yayi – nkhusuzgika yayi)
Yes (Enya)	Yes (Enya)	57	Female (Mwanalume)	Married (Nili pa nthengwa)	Primary (Pulaimale)	91	8	No (Yayi)	Spouse (Munyinu munthengwa)	Agriculture (Ulimi)	Not paid (Nkhulipilika chala)	Self-employed (Nilikujilemba nekha)	All year (Chilimika chose)	Yes (Enya)	No (Yayi)	No (Yayi)	Yes (Enya)	Yes (Enya)	No (Yayi)	No (Yayi)	No (Yayi)	Yes (Enya)	No (Yayi)	No (Yayi)	No (Yayi)	Borehole or tube well (mujigo)	Latrine (Chimbuzi)	No (Yayi)	No (Yayi)	No (Yayi)	pit latrine without slab	No (Yayi)	Wood (Nkhuni)	Cement (Simenti)	Compacted earth (Yamdindo)	Iron sheet (Malata)	One, two, or three (Yumoza, wawiri, watutu)	Yes, only Chichewa (Enya, Chichewa pela)	Battery/dry cell(Torch), Candles, Electricity (Tochi wa batile, kandulo, magesi)	Yes (Enya)	Some difficulty (Enya – nkhusuzgika pachoko)	No - None (Yayi – nkhusuzgika yayi)	Some difficulty (Enya – nkhusuzgika pachoko)	A lot of difficulty (Enya – nkhusuzgika chomene)	No - None (Yayi – nkhusuzgika yayi)	No - None (Yayi – nkhusuzgika yayi)
Yes (Enya)	No (Yayi)	50	Female (Mwanalume)	Widowed (Ndine mulanda (munyane walikutayika))	Primary (Pulaimale)	92	8	Yes (Enya)		Agriculture (Ulimi)	Not paid (Nkhulipilika chala)	Self-employed (Nilikujilemba nekha)	All year (Chilimika chose)	Yes (Enya)	No (Yayi)	No (Yayi)	Yes (Enya)	No (Yayi)	Yes (Enya)	No (Yayi)	No (Yayi)	No (Yayi)	No (Yayi)	No (Yayi)	Yes (Enya)	Borehole or tube well (mujigo)	Latrine (Chimbuzi)	Yes (Enya)	Yes (Enya)	No (Yayi)	pit latrine with slab	No (Yayi)	Other (Vinyake)	Earth (Yakukuluwa na dongo) / Smoothed mud (Yakukuluwa na kusila)	Burnt bricks (Njerwa za kotcha)	Grass (Utheka)	One, two, or three (Yumoza, wawiri, watutu)	Yes, only Chichewa (Enya, Chichewa pela)	Solar	Yes (Enya)	A lot of difficulty (Enya – nkhusuzgika chomene)	No - None (Yayi – nkhusuzgika yayi)	Some difficulty (Enya – nkhusuzgika pachoko)	No - None (Yayi – nkhusuzgika yayi)	No - None (Yayi – nkhusuzgika yayi)	No - None (Yayi – nkhusuzgika yayi)
Yes (Inde)	Yes (Inde)	32	Male (Mwamuna)	Married (Ndili pa banja)	Primary (Pulaimale)	93	14	Yes (Inde)		Agriculture (Ulimi)	Not paid (Sindilipiridwa)	Self-employed (Ndinazilemba ndekha)	Seasonal (Nyengo zina)	No (Ayi)	No (Ayi)	No (Ayi)	Yes (Inde)	No (Ayi)	No (Ayi)	No (Ayi)	No (Ayi)	No (Ayi)	Yes (Inde)	Yes (Inde)	Yes (Inde)	Unprotected dug well (Chisime chosatetezedwa)	Latrine (Chokumba)	No (Ayi)	Yes (Inde)	No (Ayi)	pit latrine without slab	Yes (Inde)	Wood (Nkhuni)	Earth (Yozira ndi dothi) / Smoothed mud (Yozila ndi kugedeza)	Compacted earth (Yamdindo)	Grass (Udzu)	Six (asanu ndi m'modzi)	No (Ayi)	Battery/dry cell(Torch), Candles, Electricity (Tochi ya mabatile, Kandulo, Magetsi)	Yes (Inde)	No - None (Ayi – palibe vuto)	No - None (Ayi – palibe vuto)	No - None (Ayi – palibe vuto)	No - None (Ayi – palibe vuto)	No - None (Ayi – palibe vuto)	No - None (Ayi – palibe vuto)
Yes (Inde)	Yes (Inde)	80	Female (Mkazi)	Widowed (Ndine wamasiye)	Primary (Pulaimale)	94	14	Yes (Inde)		Unemployed				No (Ayi)	No (Ayi)	No (Ayi)	No (Ayi)	No (Ayi)	No (Ayi)	No (Ayi)	No (Ayi)	No (Ayi)	No (Ayi)	No (Ayi)	No (Ayi)	Unprotected dug well (Chisime chosatetezedwa)	Latrine (Chokumba)	No (Ayi)	No (Ayi)	No (Ayi)	pit latrine without slab	No (Ayi)	Wood (Nkhuni)	Earth (Yozira ndi dothi) / Smoothed mud (Yozila ndi kugedeza)	Burnt bricks (Njerwa zowotcha)	Grass (Udzu)	Four (anayi)	No (Ayi)	Battery/dry cell(Torch), Candles, Electricity (Tochi ya mabatile, Kandulo, Magetsi)	Yes (Inde)	Some difficulty (Inde – pali vuto pang’ono)	Some difficulty (Inde – pali vuto pang’ono)	No - None (Ayi – palibe vuto)	No - None (Ayi – palibe vuto)	No - None (Ayi – palibe vuto)	No - None (Ayi – palibe vuto)
Yes (Inde)	Yes (Inde)	48	Female (Mkazi)	Married (Ndili pa banja)	Primary (Pulaimale)	95	14	No (Ayi)	Spouse (Mzanu mu ukwati)	Agriculture (Ulimi)	Not paid (Sindilipiridwa)	Self-employed (Ndinazilemba ndekha)	Seasonal (Nyengo zina)	Yes (Inde)	No (Ayi)	No (Ayi)	Yes (Inde)	Yes (Inde)	Yes (Inde)	No (Ayi)	No (Ayi)	No (Ayi)	No (Ayi)	No (Ayi)	Yes (Inde)	Unprotected dug well (Chisime chosatetezedwa)	Latrine (Chokumba)	No (Ayi)	Yes (Inde)	No (Ayi)	pit latrine without slab	No (Ayi)	Wood (Nkhuni)	Earth (Yozira ndi dothi) / Smoothed mud (Yozila ndi kugedeza)	Burnt bricks (Njerwa zowotcha)	Grass (Udzu)	Seven or more (asanu ndi awiri)	No (Ayi)	Battery/dry cell(Torch), Candles, Electricity (Tochi ya mabatile, Kandulo, Magetsi)	Yes (Inde)	Some difficulty (Inde – pali vuto pang’ono)	No - None (Ayi – palibe vuto)	Some difficulty (Inde – pali vuto pang’ono)	No - None (Ayi – palibe vuto)	No - None (Ayi – palibe vuto)	No - None (Ayi – palibe vuto)
Yes (Inde)	Yes (Inde)	56	Male (Mwamuna)	Married (Ndili pa banja)	Primary (Pulaimale)	96	14	Yes (Inde)		Agriculture (Ulimi)	Not paid (Sindilipiridwa)	Self-employed (Ndinazilemba ndekha)	Occasional (Kamodzi pakanthawi)	No (Ayi)	No (Ayi)	No (Ayi)	No (Ayi)	No (Ayi)	No (Ayi)	No (Ayi)	No (Ayi)	Yes (Inde)	No (Ayi)	No (Ayi)	No (Ayi)	Unprotected dug well (Chisime chosatetezedwa)	Latrine (Chokumba)	No (Ayi)	Yes (Inde)	No (Ayi)	pit latrine without slab	No (Ayi)	Wood (Nkhuni)	Earth (Yozira ndi dothi) / Smoothed mud (Yozila ndi kugedeza)	Mud (Yamatope) or grass (Udzu)	Grass (Udzu)	Seven or more (asanu ndi awiri)	No (Ayi)	Battery/dry cell(Torch), Candles, Electricity (Tochi ya mabatile, Kandulo, Magetsi)	No (Ayi)	A lot of difficulty (Inde – pali vuto lalikulu)	No - None (Ayi – palibe vuto)	Some difficulty (Inde – pali vuto pang’ono)	Some difficulty (Inde – pali vuto pang’ono)	No - None (Ayi – palibe vuto)	No - None (Ayi – palibe vuto)
Yes (Inde)	Yes (Inde)	58	Male (Mwamuna)	Married (Ndili pa banja)	Primary (Pulaimale)	97	14	Yes (Inde)		Agriculture (Ulimi)	Not paid (Sindilipiridwa)	Self-employed (Ndinazilemba ndekha)	All year (Chaka chonse)	No (Ayi)	No (Ayi)	No (Ayi)	No (Ayi)	Yes (Inde)	No (Ayi)	No (Ayi)	No (Ayi)	No (Ayi)	No (Ayi)	No (Ayi)	Yes (Inde)	Unprotected dug well (Chisime chosatetezedwa)	Latrine (Chokumba)	No (Ayi)	Yes (Inde)	No (Ayi)	pit latrine without slab	No (Ayi)	Wood (Nkhuni)	Earth (Yozira ndi dothi) / Smoothed mud (Yozila ndi kugedeza)	Compacted earth (Yamdindo)	Grass (Udzu)	Seven or more (asanu ndi awiri)	No (Ayi)	Battery/dry cell(Torch), Candles, Electricity (Tochi ya mabatile, Kandulo, Magetsi)	Yes (Inde)	No - None (Ayi – palibe vuto)	No - None (Ayi – palibe vuto)	No - None (Ayi – palibe vuto)	No - None (Ayi – palibe vuto)	No - None (Ayi – palibe vuto)	No - None (Ayi – palibe vuto)
Yes (Inde)	Yes (Inde)	72	Male (Mwamuna)	Married (Ndili pa banja)	Secondary (Sekondale)	98	14	Yes (Inde)		Agriculture (Ulimi)	Not paid (Sindilipiridwa)	Self-employed (Ndinazilemba ndekha)	Seasonal (Nyengo zina)	No (Ayi)	No (Ayi)	No (Ayi)	Yes (Inde)	No (Ayi)	No (Ayi)	No (Ayi)	No (Ayi)	Yes (Inde)	Yes (Inde)	No (Ayi)	No (Ayi)	Borehole or tube well (mjigo)	Latrine (Chokumba)	No (Ayi)	Yes (Inde)	No (Ayi)	pit latrine without slab	Yes (Inde)	Wood (Nkhuni)	Earth (Yozira ndi dothi) / Smoothed mud (Yozila ndi kugedeza)	Compacted earth (Yamdindo)	Grass (Udzu)	One, two or three (m'modzi, awiri, atatu)	No (Ayi)	Battery/dry cell(Torch), Candles, Electricity (Tochi ya mabatile, Kandulo, Magetsi)	Yes (Inde)	Some difficulty (Inde – pali vuto pang’ono)	No - None (Ayi – palibe vuto)	A lot of difficulty (Inde – pali vuto lalikulu)	Some difficulty (Inde – pali vuto pang’ono)	No - None (Ayi – palibe vuto)	No - None (Ayi – palibe vuto)
Yes (Inde)	Yes (Inde)	10	Male (Mwamuna)	Never married (Sindinakwatirepo)	Primary (Pulaimale)	99	15	No (Ayi)	Parent (Kholo)	Student				No (Ayi)	No (Ayi)	No (Ayi)	No (Ayi)	No (Ayi)	No (Ayi)	No (Ayi)	No (Ayi)	Yes (Inde)	No (Ayi)	No (Ayi)	No (Ayi)	Unprotected dug well (Chisime chosatetezedwa)	Latrine (Chokumba)	No (Ayi)	Yes (Inde)	No (Ayi)	pit latrine without slab	Yes (Inde)	Wood (Nkhuni)	Earth (Yozira ndi dothi) / Smoothed mud (Yozila ndi kugedeza)	Bamboo/tree trunks with mud (Nsungwi/milimo ndi dothi)	Grass (Udzu)	Six (asanu ndi m'modzi)	No (Ayi)	Battery/dry cell(Torch), Candles, Electricity (Tochi ya mabatile, Kandulo, Magetsi)	Yes (Inde)	Some difficulty (Inde – pali vuto pang’ono)	No - None (Ayi – palibe vuto)	No - None (Ayi – palibe vuto)	No - None (Ayi – palibe vuto)	No - None (Ayi – palibe vuto)	No - None (Ayi – palibe vuto)
Yes (Inde)	Yes (Inde)	40	Female (Mkazi)	Married (Ndili pa banja)	Primary (Pulaimale)	100	14	No (Ayi)	Spouse (Mzanu mu ukwati)	Agriculture (Ulimi)	Not paid (Sindilipiridwa)	Self-employed (Ndinazilemba ndekha)	Seasonal (Nyengo zina)	No (Ayi)	No (Ayi)	No (Ayi)	Yes (Inde)	No (Ayi)	No (Ayi)	No (Ayi)	No (Ayi)	No (Ayi)	No (Ayi)	No (Ayi)	No (Ayi)	Borehole or tube well (mjigo)	Latrine (Chokumba)	No (Ayi)	Yes (Inde)	No (Ayi)	pit latrine without slab	No (Ayi)	Wood (Nkhuni)	Other (Zina)	Burnt bricks (Njerwa zowotcha)	Iron sheet (Malata)	Four (anayi)	No (Ayi)	Battery/dry cell(Torch), Candles, Electricity (Tochi ya mabatile, Kandulo, Magetsi)	No (Ayi)	Some difficulty (Inde – pali vuto pang’ono)	No - None (Ayi – palibe vuto)	No - None (Ayi – palibe vuto)	Some difficulty (Inde – pali vuto pang’ono)	No - None (Ayi – palibe vuto)	No - None (Ayi – palibe vuto)
Yes (Inde)	Yes (Inde)	9	Male (Mwamuna)	Never married (Sindinakwatirepo)	Primary (Pulaimale)	98	13	No (Ayi)	Brother/sister (M’bale/Mlongo)	Sales worker (informal) (Ndimagula ndikugulisa zinthu/ndine venda) - e.g petty/market traders and hawkers	Cash only (Ndalama zokha)	Self-employed (Ndinazilemba ndekha)	All year (Chaka chonse)	Yes (Inde)	No (Ayi)	No (Ayi)	Yes (Inde)	Yes (Inde)	No (Ayi)	No (Ayi)	No (Ayi)	No (Ayi)	No (Ayi)	No (Ayi)	Yes (Inde)	Borehole or tube well (mjigo)	Latrine (Chokumba)	No (Ayi)	Yes (Inde)	No (Ayi)	pit latrine without slab	No (Ayi)	Wood (Nkhuni)	Earth (Yozira ndi dothi) / Smoothed mud (Yozila ndi kugedeza)	Compacted earth (Yamdindo)	Grass (Udzu)	Seven or more (asanu ndi awiri)	Yes, only Chichewa (Inde Chichewa)	Battery/dry cell(Torch), Candles, Electricity (Tochi ya mabatile, Kandulo, Magetsi)	Yes (Inde)	Some difficulty (Inde – pali vuto pang’ono)	Some difficulty (Inde – pali vuto pang’ono)	No - None (Ayi – palibe vuto)	Some difficulty (Inde – pali vuto pang’ono)	No - None (Ayi – palibe vuto)	No - None (Ayi – palibe vuto)
Yes (Inde)	Yes (Inde)	40	Female (Mkazi)	Married (Ndili pa banja)	Primary (Pulaimale)	99	13	No (Ayi)	Spouse (Mzanu mu ukwati)	Agriculture (Ulimi)	Not paid (Sindilipiridwa)	Self-employed (Ndinazilemba ndekha)	Seasonal (Nyengo zina)	No (Ayi)	No (Ayi)	No (Ayi)	Yes (Inde)	No (Ayi)	No (Ayi)	No (Ayi)	No (Ayi)	No (Ayi)	No (Ayi)	No (Ayi)	No (Ayi)	Unprotected spring (kasupe osatetezedwa)	Latrine (Chokumba)	No (Ayi)	Yes (Inde)	No (Ayi)	pit latrine without slab	No (Ayi)	Wood (Nkhuni)	Earth (Yozira ndi dothi) / Smoothed mud (Yozila ndi kugedeza)	Compacted earth (Yamdindo)	Grass (Udzu)	Six (asanu ndi m'modzi)	Yes, only Chichewa (Inde Chichewa)	Battery/dry cell(Torch), Candles, Electricity (Tochi ya mabatile, Kandulo, Magetsi)	Yes (Inde)	Some difficulty (Inde – pali vuto pang’ono)	No - None (Ayi – palibe vuto)	No - None (Ayi – palibe vuto)	Some difficulty (Inde – pali vuto pang’ono)	No - None (Ayi – palibe vuto)	No - None (Ayi – palibe vuto)
Yes (Inde)	Yes (Inde)	33	Male (Mwamuna)	Married (Ndili pa banja)	Secondary (Sekondale)	101	13	Yes (Inde)		Agriculture (Ulimi)	Not paid (Sindilipiridwa)	Self-employed (Ndinazilemba ndekha)	Seasonal (Nyengo zina)	Yes (Inde)	No (Ayi)	No (Ayi)	Yes (Inde)	No (Ayi)	Yes (Inde)	No (Ayi)	No (Ayi)	No (Ayi)	No (Ayi)	No (Ayi)	Yes (Inde)	Unprotected dug well (Chisime chosatetezedwa)	Latrine (Chokumba)	No (Ayi)	Yes (Inde)	No (Ayi)	pit latrine without slab	Yes (Inde)	Wood (Nkhuni)	Earth (Yozira ndi dothi) / Smoothed mud (Yozila ndi kugedeza)	Compacted earth (Yamdindo)	Grass (Udzu)	Seven or more (asanu ndi awiri)	No (Ayi)	Battery/dry cell(Torch), Candles, Electricity (Tochi ya mabatile, Kandulo, Magetsi)	Yes (Inde)	Some difficulty (Inde – pali vuto pang’ono)	No - None (Ayi – palibe vuto)	No - None (Ayi – palibe vuto)	No - None (Ayi – palibe vuto)	No - None (Ayi – palibe vuto)	No - None (Ayi – palibe vuto)
Yes (Inde)	Yes (Inde)	55	Male (Mwamuna)	Married (Ndili pa banja)	Secondary (Sekondale)	102	13	Yes (Inde)		Agriculture (Ulimi)	Cash only (Ndalama zokha)	Self-employed (Ndinazilemba ndekha)	All year (Chaka chonse)	No (Ayi)	No (Ayi)	No (Ayi)	Yes (Inde)	Yes (Inde)	Yes (Inde)	No (Ayi)	No (Ayi)	Yes (Inde)	No (Ayi)	No (Ayi)	Yes (Inde)	Borehole or tube well (mjigo)	Latrine (Chokumba)	No (Ayi)	Yes (Inde)	No (Ayi)	pit latrine without slab	No (Ayi)	Wood (Nkhuni)	Cement (Simenti)	Burnt bricks (Njerwa zowotcha)	Iron sheet (Malata)	Six (asanu ndi m'modzi)	Yes, only Chichewa (Inde Chichewa)	Battery/dry cell(Torch), Candles, Electricity (Tochi ya mabatile, Kandulo, Magetsi)	Yes (Inde)	A lot of difficulty (Inde – pali vuto lalikulu)	No - None (Ayi – palibe vuto)	No - None (Ayi – palibe vuto)	No - None (Ayi – palibe vuto)	No - None (Ayi – palibe vuto)	No - None (Ayi – palibe vuto)
Yes (Inde)	No (Ayi)	38	Male (Mwamuna)	Married (Ndili pa banja)	Primary (Pulaimale)	103	16	Yes (Inde)		Agriculture (Ulimi)	Cash only (Ndalama zokha)	Self-employed (Ndinazilemba ndekha)	All year (Chaka chonse)	No (Ayi)	No (Ayi)	No (Ayi)	Yes (Inde)	Yes (Inde)	Yes (Inde)	No (Ayi)	No (Ayi)	Yes (Inde)	No (Ayi)	No (Ayi)	No (Ayi)	Unprotected dug well (Chisime chosatetezedwa)	Latrine (Chokumba)	No (Ayi)	Yes (Inde)	No (Ayi)	pit latrine without slab	No (Ayi)	Wood (Nkhuni)	Earth (Yozira ndi dothi) / Smoothed mud (Yozila ndi kugedeza)	Compacted earth (Yamdindo)	Grass (Udzu)	Seven or more (asanu ndi awiri)	Yes, only Chichewa (Inde Chichewa)	Battery/dry cell(Torch), Candles, Electricity (Tochi ya mabatile, Kandulo, Magetsi)	Yes (Inde)	A lot of difficulty (Inde – pali vuto lalikulu)	No - None (Ayi – palibe vuto)	A lot of difficulty (Inde – pali vuto lalikulu)	Some difficulty (Inde – pali vuto pang’ono)	No - None (Ayi – palibe vuto)	No - None (Ayi – palibe vuto)
Yes (Inde)	Yes (Inde)	78	Male (Mwamuna)	Married (Ndili pa banja)	Primary (Pulaimale)	104	16	Yes (Inde)		Agriculture (Ulimi)	Cash only (Ndalama zokha)	Self-employed (Ndinazilemba ndekha)	All year (Chaka chonse)	No (Ayi)	No (Ayi)	No (Ayi)	No (Ayi)	No (Ayi)	No (Ayi)	No (Ayi)	No (Ayi)	Yes (Inde)	No (Ayi)	No (Ayi)	No (Ayi)	Borehole or tube well (mjigo)	Latrine (Chokumba)	No (Ayi)	Yes (Inde)	No (Ayi)	pit latrine without slab	No (Ayi)	Wood (Nkhuni)	Earth (Yozira ndi dothi) / Smoothed mud (Yozila ndi kugedeza)	Burnt bricks (Njerwa zowotcha)	Grass (Udzu)	One, two or three (m'modzi, awiri, atatu)	Yes, only Chichewa (Inde Chichewa)	Solar	Yes (Inde)	A lot of difficulty (Inde – pali vuto lalikulu)	Some difficulty (Inde – pali vuto pang’ono)	A lot of difficulty (Inde – pali vuto lalikulu)	No - None (Ayi – palibe vuto)	No - None (Ayi – palibe vuto)	No - None (Ayi – palibe vuto)
Yes (Inde)	No (Ayi)	71	Female (Mkazi)	Married (Ndili pa banja)	No education (Sindiyimbe sukulu)	105	16	No (Ayi)	Spouse (Mzanu mu ukwati)	Agriculture (Ulimi)	Cash only (Ndalama zokha)	Self-employed (Ndinazilemba ndekha)	Seasonal (Nyengo zina)	No (Ayi)	No (Ayi)	No (Ayi)	No (Ayi)	No (Ayi)	No (Ayi)	No (Ayi)	No (Ayi)	No (Ayi)	No (Ayi)	No (Ayi)	No (Ayi)	Unprotected dug well (Chisime chosatetezedwa)	Latrine (Chokumba)	No (Ayi)	No (Ayi)	No (Ayi)	pit latrine without slab	No (Ayi)	Wood (Nkhuni)	Earth (Yozira ndi dothi) / Smoothed mud (Yozila ndi kugedeza)	Compacted earth (Yamdindo)	Grass (Udzu)	Six (asanu ndi m'modzi)	No (Ayi)	Collected firewood, Purchased firewood, Grass or gas (Nkhuni zotola,Nkhuni zogula, udzu,mpweya wophikira)	Yes (Inde)	A lot of difficulty (Inde – pali vuto lalikulu)	No - None (Ayi – palibe vuto)	A lot of difficulty (Inde – pali vuto lalikulu)	A lot of difficulty (Inde – pali vuto lalikulu)	No - None (Ayi – palibe vuto)	No - None (Ayi – palibe vuto)
Yes (Inde)	No (Ayi)	65	Female (Mkazi)	Widowed (Ndine wamasiye)	No education (Sindiyimbe sukulu)	106	16	Yes (Inde)		Agriculture (Ulimi)	Cash only (Ndalama zokha)	Self-employed (Ndinazilemba ndekha)	Seasonal (Nyengo zina)	No (Ayi)	No (Ayi)	No (Ayi)	No (Ayi)	No (Ayi)	No (Ayi)	No (Ayi)	No (Ayi)	No (Ayi)	No (Ayi)	No (Ayi)	No (Ayi)	Unprotected dug well (Chisime chosatetezedwa)	Latrine (Chokumba)	No (Ayi)	Yes (Inde)	No (Ayi)	pit latrine without slab	No (Ayi)	Wood (Nkhuni)	Earth (Yozira ndi dothi) / Smoothed mud (Yozila ndi kugedeza)	Compacted earth (Yamdindo)	Grass (Udzu)	Six (asanu ndi m'modzi)	No (Ayi)	Battery/dry cell(Torch), Candles, Electricity (Tochi ya mabatile, Kandulo, Magetsi)	No (Ayi)	A lot of difficulty (Inde – pali vuto lalikulu)	Some difficulty (Inde – pali vuto pang’ono)	A lot of difficulty (Inde – pali vuto lalikulu)	No - None (Ayi – palibe vuto)	No - None (Ayi – palibe vuto)	No - None (Ayi – palibe vuto)
Yes (Inde)	No (Ayi)	25	Female (Mkazi)	Married (Ndili pa banja)	Primary (Pulaimale)	107	16	No (Ayi)	Spouse (Mzanu mu ukwati)	Agriculture (Ulimi)	Cash only (Ndalama zokha)	Self-employed (Ndinazilemba ndekha)	Seasonal (Nyengo zina)	Yes (Inde)	No (Ayi)	No (Ayi)	Yes (Inde)	Yes (Inde)	No (Ayi)	No (Ayi)	No (Ayi)	Yes (Inde)	No (Ayi)	No (Ayi)	No (Ayi)	Borehole or tube well (mjigo)	Latrine (Chokumba)	No (Ayi)	Yes (Inde)	No (Ayi)	pit latrine without slab	No (Ayi)	Wood (Nkhuni)	Earth (Yozira ndi dothi) / Smoothed mud (Yozila ndi kugedeza)	Burnt bricks (Njerwa zowotcha)	Grass (Udzu)	Four (anayi)	Yes, only Chichewa (Inde Chichewa)	Battery/dry cell(Torch), Candles, Electricity (Tochi ya mabatile, Kandulo, Magetsi)	Yes (Inde)	A lot of difficulty (Inde – pali vuto lalikulu)	Some difficulty (Inde – pali vuto pang’ono)	A lot of difficulty (Inde – pali vuto lalikulu)	No - None (Ayi – palibe vuto)	No - None (Ayi – palibe vuto)	No - None (Ayi – palibe vuto)
Yes (Inde)	No (Ayi)	63	Male (Mwamuna)	Married (Ndili pa banja)	Primary (Pulaimale)	108	13	Yes (Inde)		Agriculture (Ulimi)	Cash only (Ndalama zokha)	Self-employed (Ndinazilemba ndekha)	All year (Chaka chonse)	No (Ayi)	No (Ayi)	No (Ayi)	No (Ayi)	Yes (Inde)	No (Ayi)	No (Ayi)	No (Ayi)	Yes (Inde)	No (Ayi)	No (Ayi)	No (Ayi)	Borehole or tube well (mjigo)	Latrine (Chokumba)	No (Ayi)	Yes (Inde)	No (Ayi)	pit latrine without slab	No (Ayi)	Wood (Nkhuni)	Earth (Yozira ndi dothi) / Smoothed mud (Yozila ndi kugedeza)	Compacted earth (Yamdindo)	Grass (Udzu)	Seven or more (asanu ndi awiri)	No (Ayi)	Paraffin, other (Palafini, zina)	Yes (Inde)	A lot of difficulty (Inde – pali vuto lalikulu)	Some difficulty (Inde – pali vuto pang’ono)	A lot of difficulty (Inde – pali vuto lalikulu)	Some difficulty (Inde – pali vuto pang’ono)	No - None (Ayi – palibe vuto)	No - None (Ayi – palibe vuto)
Yes (Inde)	Yes (Inde)	5	Female (Mkazi)	Married (Ndili pa banja)	Primary (Pulaimale)	109	13	No (Ayi)	Spouse (Mzanu mu ukwati)	Agriculture (Ulimi)	Cash only (Ndalama zokha)	Self-employed (Ndinazilemba ndekha)	All year (Chaka chonse)	Yes (Inde)	No (Ayi)	No (Ayi)	No (Ayi)	No (Ayi)	No (Ayi)	No (Ayi)	No (Ayi)	Yes (Inde)	No (Ayi)	No (Ayi)	No (Ayi)	Borehole or tube well (mjigo)	Latrine (Chokumba)	No (Ayi)	No (Ayi)	No (Ayi)	pit latrine without slab	No (Ayi)	Wood (Nkhuni)	Earth (Yozira ndi dothi) / Smoothed mud (Yozila ndi kugedeza)	Burnt bricks (Njerwa zowotcha)	Grass (Udzu)	Four (anayi)	Yes, only Chichewa (Inde Chichewa)	Solar	Yes (Inde)	A lot of difficulty (Inde – pali vuto lalikulu)	No - None (Ayi – palibe vuto)	No - None (Ayi – palibe vuto)	No - None (Ayi – palibe vuto)	No - None (Ayi – palibe vuto)	No - None (Ayi – palibe vuto)
Yes (Inde)	Yes (Inde)	53	Female (Mkazi)	Married (Ndili pa banja)	Primary (Pulaimale)	110	14	No (Ayi)	Spouse (Mzanu mu ukwati)	Agriculture (Ulimi)	Not paid (Sindilipiridwa)	Self-employed (Ndinazilemba ndekha)	Seasonal (Nyengo zina)	No (Ayi)	No (Ayi)	No (Ayi)	No (Ayi)	No (Ayi)	No (Ayi)	No (Ayi)	No (Ayi)	No (Ayi)	No (Ayi)	No (Ayi)	No (Ayi)	Unprotected dug well (Chisime chosatetezedwa)	Latrine (Chokumba)	No (Ayi)	No (Ayi)	No (Ayi)	pit latrine without slab	No (Ayi)	Wood (Nkhuni)	Earth (Yozira ndi dothi) / Smoothed mud (Yozila ndi kugedeza)	Compacted earth (Yamdindo)	Grass (Udzu)	Six (asanu ndi m'modzi)	No (Ayi)	Battery/dry cell(Torch), Candles, Electricity (Tochi ya mabatile, Kandulo, Magetsi)	No (Ayi)	Some difficulty (Inde – pali vuto pang’ono)	No - None (Ayi – palibe vuto)	No - None (Ayi – palibe vuto)	No - None (Ayi – palibe vuto)	No - None (Ayi – palibe vuto)	No - None (Ayi – palibe vuto)
Yes (Inde)	Yes (Inde)	37	Female (Mkazi)	Married (Ndili pa banja)	Primary (Pulaimale)	111	14	Yes (Inde)		Production worker (unskilled) (Maganyu)	Not paid (Sindilipiridwa)	Self-employed (Ndinazilemba ndekha)	All year (Chaka chonse)	Yes (Inde)	No (Ayi)	No (Ayi)	No (Ayi)	No (Ayi)	No (Ayi)	No (Ayi)	No (Ayi)	Yes (Inde)	No (Ayi)	No (Ayi)	Yes (Inde)	Borehole or tube well (mjigo)	Latrine (Chokumba)	No (Ayi)	Yes (Inde)	No (Ayi)	pit latrine without slab	Yes (Inde)	Wood (Nkhuni)	Earth (Yozira ndi dothi) / Smoothed mud (Yozila ndi kugedeza)	Compacted earth (Yamdindo)	Grass (Udzu)	Four (anayi)	No (Ayi)	Battery/dry cell(Torch), Candles, Electricity (Tochi ya mabatile, Kandulo, Magetsi)	Yes (Inde)	Some difficulty (Inde – pali vuto pang’ono)	No - None (Ayi – palibe vuto)	No - None (Ayi – palibe vuto)	No - None (Ayi – palibe vuto)	No - None (Ayi – palibe vuto)	No - None (Ayi – palibe vuto)
Yes (Inde)	Yes (Inde)	3	Female (Mkazi)	Never married (Sindinakwatirepo)	No education (Sindiyimbe sukulu)	112	14	No (Ayi)	Parent (Kholo)	Student				No (Ayi)	No (Ayi)	No (Ayi)	No (Ayi)	No (Ayi)	No (Ayi)	No (Ayi)	No (Ayi)	Yes (Inde)	No (Ayi)	No (Ayi)	Yes (Inde)	Borehole or tube well (mjigo)	Latrine (Chokumba)	No (Ayi)	Yes (Inde)	No (Ayi)	pit latrine without slab	No (Ayi)	Wood (Nkhuni)	Earth (Yozira ndi dothi) / Smoothed mud (Yozila ndi kugedeza)	Compacted earth (Yamdindo)	Grass (Udzu)	Four (anayi)	No (Ayi)	Battery/dry cell(Torch), Candles, Electricity (Tochi ya mabatile, Kandulo, Magetsi)	Yes (Inde)	No - None (Ayi – palibe vuto)	No - None (Ayi – palibe vuto)	No - None (Ayi – palibe vuto)	No - None (Ayi – palibe vuto)	No - None (Ayi – palibe vuto)	No - None (Ayi – palibe vuto)
Yes (Inde)	Yes (Inde)	48	Male (Mwamuna)	Married (Ndili pa banja)	Primary (Pulaimale)	113	14	Yes (Inde)		Agriculture (Ulimi)	Not paid (Sindilipiridwa)	Self-employed (Ndinazilemba ndekha)	Seasonal (Nyengo zina)	No (Ayi)	No (Ayi)	No (Ayi)	Yes (Inde)	No (Ayi)	No (Ayi)	No (Ayi)	No (Ayi)	Yes (Inde)	No (Ayi)	No (Ayi)	No (Ayi)	Unprotected dug well (Chisime chosatetezedwa)	Latrine (Chokumba)	No (Ayi)	Yes (Inde)	No (Ayi)	pit latrine without slab	No (Ayi)	Wood (Nkhuni)	Other (Zina)	Burnt bricks (Njerwa zowotcha)	Grass (Udzu)	Five (asanu)	No (Ayi)	Battery/dry cell(Torch), Candles, Electricity (Tochi ya mabatile, Kandulo, Magetsi)	No (Ayi)	Some difficulty (Inde – pali vuto pang’ono)	No - None (Ayi – palibe vuto)	No - None (Ayi – palibe vuto)	No - None (Ayi – palibe vuto)	No - None (Ayi – palibe vuto)	No - None (Ayi – palibe vuto)
Yes (Inde)	Yes (Inde)	15	Male (Mwamuna)	Never married (Sindinakwatirepo)	Primary (Pulaimale)	114	14	No (Ayi)	Parent (Kholo)	Student				No (Ayi)	No (Ayi)	No (Ayi)	No (Ayi)	No (Ayi)	No (Ayi)	No (Ayi)	No (Ayi)	Yes (Inde)	Yes (Inde)	No (Ayi)	No (Ayi)	Unprotected dug well (Chisime chosatetezedwa)	Latrine (Chokumba)	No (Ayi)	Yes (Inde)	No (Ayi)	pit latrine without slab	No (Ayi)	Wood (Nkhuni)	Earth (Yozira ndi dothi) / Smoothed mud (Yozila ndi kugedeza)	Compacted earth (Yamdindo)	Grass (Udzu)	Seven or more (asanu ndi awiri)	No (Ayi)	Battery/dry cell(Torch), Candles, Electricity (Tochi ya mabatile, Kandulo, Magetsi)	Yes (Inde)	No - None (Ayi – palibe vuto)	No - None (Ayi – palibe vuto)	No - None (Ayi – palibe vuto)	No - None (Ayi – palibe vuto)	No - None (Ayi – palibe vuto)	No - None (Ayi – palibe vuto)
Yes (Inde)	Yes (Inde)	36	Female (Mkazi)	Married (Ndili pa banja)	Secondary (Sekondale)	115	13	No (Ayi)	Spouse (Mzanu mu ukwati)	Agriculture (Ulimi)	Not paid (Sindilipiridwa)	Self-employed (Ndinazilemba ndekha)	Seasonal (Nyengo zina)	Yes (Inde)	Yes (Inde)	No (Ayi)	Yes (Inde)	Yes (Inde)	Yes (Inde)	No (Ayi)	No (Ayi)	Yes (Inde)	No (Ayi)	No (Ayi)	Yes (Inde)	Unprotected dug well (Chisime chosatetezedwa)	Latrine (Chokumba)	No (Ayi)	Yes (Inde)	No (Ayi)	pit latrine without slab	No (Ayi)	Wood (Nkhuni)	Earth (Yozira ndi dothi) / Smoothed mud (Yozila ndi kugedeza)	Compacted earth (Yamdindo)	Grass (Udzu)	Six (asanu ndi m'modzi)	Yes, only Chichewa (Inde Chichewa)	Solar	Yes (Inde)	No - None (Ayi – palibe vuto)	No - None (Ayi – palibe vuto)	No - None (Ayi – palibe vuto)	No - None (Ayi – palibe vuto)	No - None (Ayi – palibe vuto)	No - None (Ayi – palibe vuto)
Yes (Inde)	Yes (Inde)	9	Female (Mkazi)	Married (Ndili pa banja)	Primary (Pulaimale)	96	13	No (Ayi)	Child (Mwana)	Agriculture (Ulimi)	Not paid (Sindilipiridwa)	Self-employed (Ndinazilemba ndekha)	All year (Chaka chonse)	Yes (Inde)	No (Ayi)	No (Ayi)	No (Ayi)	No (Ayi)	No (Ayi)	No (Ayi)	No (Ayi)	No (Ayi)	No (Ayi)	No (Ayi)	No (Ayi)	Unprotected dug well (Chisime chosatetezedwa)	Latrine (Chokumba)	No (Ayi)	Yes (Inde)	No (Ayi)	pit latrine without slab	No (Ayi)	Wood (Nkhuni)	Earth (Yozira ndi dothi) / Smoothed mud (Yozila ndi kugedeza)	Compacted earth (Yamdindo)	Grass (Udzu)	Seven or more (asanu ndi awiri)	No (Ayi)	Battery/dry cell(Torch), Candles, Electricity (Tochi ya mabatile, Kandulo, Magetsi)	Yes (Inde)	Some difficulty (Inde – pali vuto pang’ono)	A lot of difficulty (Inde – pali vuto lalikulu)	No - None (Ayi – palibe vuto)	Some difficulty (Inde – pali vuto pang’ono)	No - None (Ayi – palibe vuto)	Some difficulty (Inde – pali vuto pang’ono)
Yes (Inde)	Yes (Inde)	81	Male (Mwamuna)	Married (Ndili pa banja)	Primary (Pulaimale)	116	14	Yes (Inde)		Agriculture (Ulimi)	Not paid (Sindilipiridwa)	Self-employed (Ndinazilemba ndekha)	All year (Chaka chonse)	No (Ayi)	No (Ayi)	No (Ayi)	Yes (Inde)	Yes (Inde)	Yes (Inde)	No (Ayi)	No (Ayi)	No (Ayi)	No (Ayi)	No (Ayi)	No (Ayi)	Unprotected dug well (Chisime chosatetezedwa)	Latrine (Chokumba)	No (Ayi)	Yes (Inde)	No (Ayi)	pit latrine without slab	No (Ayi)	Wood (Nkhuni)	Cement (Simenti)	Burnt bricks (Njerwa zowotcha)	Grass (Udzu)	One, two or three (m'modzi, awiri, atatu)	No (Ayi)	Battery/dry cell(Torch), Candles, Electricity (Tochi ya mabatile, Kandulo, Magetsi)	Yes (Inde)	Some difficulty (Inde – pali vuto pang’ono)	No - None (Ayi – palibe vuto)	Some difficulty (Inde – pali vuto pang’ono)	No - None (Ayi – palibe vuto)	No - None (Ayi – palibe vuto)	No - None (Ayi – palibe vuto)
Yes (Inde)	Yes (Inde)	68	Female (Mkazi)	Widowed (Ndine wamasiye)	No education (Sindiyimbe sukulu)	103	14	Yes (Inde)		Agriculture (Ulimi)	Not paid (Sindilipiridwa)	Self-employed (Ndinazilemba ndekha)	All year (Chaka chonse)	No (Ayi)	No (Ayi)	No (Ayi)	No (Ayi)	No (Ayi)	No (Ayi)	No (Ayi)	No (Ayi)	Yes (Inde)	No (Ayi)	No (Ayi)	No (Ayi)	Unprotected dug well (Chisime chosatetezedwa)	Latrine (Chokumba)	No (Ayi)	Yes (Inde)	No (Ayi)	pit latrine without slab	No (Ayi)	Wood (Nkhuni)	Earth (Yozira ndi dothi) / Smoothed mud (Yozila ndi kugedeza)	Compacted earth (Yamdindo)	Grass (Udzu)	Five (asanu)	No (Ayi)	Battery/dry cell(Torch), Candles, Electricity (Tochi ya mabatile, Kandulo, Magetsi)	Yes (Inde)	Some difficulty (Inde – pali vuto pang’ono)	No - None (Ayi – palibe vuto)	No - None (Ayi – palibe vuto)	No - None (Ayi – palibe vuto)	No - None (Ayi – palibe vuto)	No - None (Ayi – palibe vuto)
Yes (Inde)	Yes (Inde)	48	Female (Mkazi)	Married (Ndili pa banja)	No education (Sindiyimbe sukulu)	97	14	No (Ayi)	Spouse (Mzanu mu ukwati)	Agriculture (Ulimi)	Not paid (Sindilipiridwa)	Self-employed (Ndinazilemba ndekha)	All year (Chaka chonse)	Yes (Inde)	No (Ayi)	No (Ayi)	No (Ayi)	Yes (Inde)	No (Ayi)	No (Ayi)	No (Ayi)	No (Ayi)	No (Ayi)	No (Ayi)	No (Ayi)	Unprotected spring (kasupe osatetezedwa)	Latrine (Chokumba)	No (Ayi)	Yes (Inde)	No (Ayi)	pit latrine without slab	No (Ayi)	Wood (Nkhuni)	Earth (Yozira ndi dothi) / Smoothed mud (Yozila ndi kugedeza)	Compacted earth (Yamdindo)	Grass (Udzu)	Seven or more (asanu ndi awiri)	No (Ayi)	Battery/dry cell(Torch), Candles, Electricity (Tochi ya mabatile, Kandulo, Magetsi)	Yes (Inde)	Some difficulty (Inde – pali vuto pang’ono)	No - None (Ayi – palibe vuto)	Some difficulty (Inde – pali vuto pang’ono)	Some difficulty (Inde – pali vuto pang’ono)	No - None (Ayi – palibe vuto)	Some difficulty (Inde – pali vuto pang’ono)
Yes (Inde)	Yes (Inde)	61	Female (Mkazi)	Divorced/separated (Banja linatha/sitikhala limodzi koma banja lilipo)	No education (Sindiyimbe sukulu)	103	13	Yes (Inde)		Agriculture (Ulimi)	Not paid (Sindilipiridwa)	Self-employed (Ndinazilemba ndekha)	Seasonal (Nyengo zina)	No (Ayi)	No (Ayi)	No (Ayi)	Yes (Inde)	No (Ayi)	No (Ayi)	No (Ayi)	No (Ayi)	Yes (Inde)	No (Ayi)	No (Ayi)	No (Ayi)	Unprotected dug well (Chisime chosatetezedwa)	No facility (Tilibe chimbudzi)				no facility	Yes (Enya)	Wood (Nkhuni)	Earth (Yozira ndi dothi) / Smoothed mud (Yozila ndi kugedeza)	Compacted earth (Yamdindo)	Grass (Udzu)	Six (asanu ndi m'modzi)	No (Ayi)	Battery/dry cell(Torch), Candles, Electricity (Tochi ya mabatile, Kandulo, Magetsi)	Yes (Inde)	Some difficulty (Inde – pali vuto pang’ono)	Some difficulty (Inde – pali vuto pang’ono)	No - None (Ayi – palibe vuto)	No - None (Ayi – palibe vuto)	No - None (Ayi – palibe vuto)	No - None (Ayi – palibe vuto)
Yes (Inde)	Yes (Inde)	67	Male (Mwamuna)	Married (Ndili pa banja)	Primary (Pulaimale)	117	13	Yes (Inde)		Agriculture (Ulimi)	Not paid (Sindilipiridwa)	Self-employed (Ndinazilemba ndekha)	All year (Chaka chonse)	Yes (Inde)	No (Ayi)	No (Ayi)	No (Ayi)	No (Ayi)	No (Ayi)	No (Ayi)	No (Ayi)	No (Ayi)	No (Ayi)	No (Ayi)	No (Ayi)	Unprotected dug well (Chisime chosatetezedwa)	Latrine (Chokumba)	No (Ayi)	No (Ayi)	No (Ayi)	pit latrine without slab	No (Ayi)	Wood (Nkhuni)	Earth (Yozira ndi dothi) / Smoothed mud (Yozila ndi kugedeza)	Compacted earth (Yamdindo)	Grass (Udzu)	Four (anayi)	No (Ayi)	Battery/dry cell(Torch), Candles, Electricity (Tochi ya mabatile, Kandulo, Magetsi)	Yes (Inde)	Some difficulty (Inde – pali vuto pang’ono)	No - None (Ayi – palibe vuto)	No - None (Ayi – palibe vuto)	Some difficulty (Inde – pali vuto pang’ono)	No - None (Ayi – palibe vuto)	No - None (Ayi – palibe vuto)
Yes (Inde)	Yes (Inde)	68	Male (Mwamuna)	Married (Ndili pa banja)	Primary (Pulaimale)	118	13	Yes (Inde)		Agriculture (Ulimi)	Not paid (Sindilipiridwa)	Self-employed (Ndinazilemba ndekha)	All year (Chaka chonse)	Yes (Inde)	No (Ayi)	No (Ayi)	Yes (Inde)	No (Ayi)	Yes (Inde)	No (Ayi)	No (Ayi)	No (Ayi)	No (Ayi)	No (Ayi)	No (Ayi)	Borehole or tube well (mjigo)	Latrine (Chokumba)	No (Ayi)	Yes (Inde)	No (Ayi)	pit latrine without slab	No (Ayi)	Wood (Nkhuni)	Earth (Yozira ndi dothi) / Smoothed mud (Yozila ndi kugedeza)	Burnt bricks (Njerwa zowotcha)	Iron sheet (Malata)	Four (anayi)	No (Ayi)	Paraffin, other (Palafini, zina)	Yes (Inde)	Some difficulty (Inde – pali vuto pang’ono)	No - None (Ayi – palibe vuto)	No - None (Ayi – palibe vuto)	Some difficulty (Inde – pali vuto pang’ono)	No - None (Ayi – palibe vuto)	Some difficulty (Inde – pali vuto pang’ono)
Yes (Inde)	Yes (Inde)	42	Male (Mwamuna)	Married (Ndili pa banja)	Primary (Pulaimale)	103	13	Yes (Inde)		Agriculture (Ulimi)	Not paid (Sindilipiridwa)	Self-employed (Ndinazilemba ndekha)	Seasonal (Nyengo zina)	Yes (Inde)	No (Ayi)	No (Ayi)	Yes (Inde)	No (Ayi)	Yes (Inde)	No (Ayi)	No (Ayi)	No (Ayi)	No (Ayi)	No (Ayi)	No (Ayi)	Unprotected dug well (Chisime chosatetezedwa)	Latrine (Chokumba)	No (Ayi)	Yes (Inde)	No (Ayi)	pit latrine without slab	No (Ayi)	Wood (Nkhuni)	Earth (Yozira ndi dothi) / Smoothed mud (Yozila ndi kugedeza)	Burnt bricks (Njerwa zowotcha)	Iron sheet (Malata)	Seven or more (asanu ndi awiri)	No (Ayi)	Battery/dry cell(Torch), Candles, Electricity (Tochi ya mabatile, Kandulo, Magetsi)	Yes (Inde)	No - None (Ayi – palibe vuto)	No - None (Ayi – palibe vuto)	No - None (Ayi – palibe vuto)	No - None (Ayi – palibe vuto)	No - None (Ayi – palibe vuto)	No - None (Ayi – palibe vuto)
Yes (Inde)	Yes (Inde)	51	Male (Mwamuna)	Married (Ndili pa banja)	Primary (Pulaimale)	119	13	Yes (Inde)		Service worker (other) (Maganyu ena)	Not paid (Sindilipiridwa)	Self-employed (Ndinazilemba ndekha)	All year (Chaka chonse)	Yes (Inde)	No (Ayi)	No (Ayi)	Yes (Inde)	No (Ayi)	No (Ayi)	No (Ayi)	No (Ayi)	No (Ayi)	No (Ayi)	No (Ayi)	No (Ayi)	Borehole or tube well (mjigo)	Latrine (Chokumba)	No (Ayi)	Yes (Inde)	No (Ayi)	pit latrine without slab	No (Ayi)	Wood (Nkhuni)	Earth (Yozira ndi dothi) / Smoothed mud (Yozila ndi kugedeza)	Compacted earth (Yamdindo)	Grass (Udzu)	Seven or more (asanu ndi awiri)	Yes, only Chichewa (Inde Chichewa)	Battery/dry cell(Torch), Candles, Electricity (Tochi ya mabatile, Kandulo, Magetsi)	Yes (Inde)	No - None (Ayi – palibe vuto)	Some difficulty (Inde – pali vuto pang’ono)	Some difficulty (Inde – pali vuto pang’ono)	Some difficulty (Inde – pali vuto pang’ono)	No - None (Ayi – palibe vuto)	Some difficulty (Inde – pali vuto pang’ono)
Yes (Inde)	Yes (Inde)	72	Female (Mkazi)	Married (Ndili pa banja)	Primary (Pulaimale)	117	13	No (Ayi)	Spouse (Mzanu mu ukwati)	Agriculture (Ulimi)	Not paid (Sindilipiridwa)	Self-employed (Ndinazilemba ndekha)	All year (Chaka chonse)	No (Ayi)	No (Ayi)	No (Ayi)	Yes (Inde)	Yes (Inde)	Yes (Inde)	No (Ayi)	No (Ayi)	No (Ayi)	Yes (Inde)	No (Ayi)	No (Ayi)	Borehole or tube well (mjigo)	Latrine (Chokumba)	No (Ayi)	No (Ayi)	No (Ayi)	pit latrine without slab	Yes (Inde)	Wood (Nkhuni)	Cement (Simenti)	Burnt bricks (Njerwa zowotcha)	Iron sheet (Malata)	One, two or three (m'modzi, awiri, atatu)	No (Ayi)	Solar	Yes (Inde)	Some difficulty (Inde – pali vuto pang’ono)	No - None (Ayi – palibe vuto)	Some difficulty (Inde – pali vuto pang’ono)	No - None (Ayi – palibe vuto)	No - None (Ayi – palibe vuto)	No - None (Ayi – palibe vuto)
Yes (Inde)	Yes (Inde)	50	Male (Mwamuna)	Married (Ndili pa banja)	Primary (Pulaimale)	120	13	Yes (Inde)		Agriculture (Ulimi)	Not paid (Sindilipiridwa)	Self-employed (Ndinazilemba ndekha)	All year (Chaka chonse)	Yes (Inde)	No (Ayi)	No (Ayi)	Yes (Inde)	No (Ayi)	No (Ayi)	No (Ayi)	No (Ayi)	Yes (Inde)	No (Ayi)	No (Ayi)	No (Ayi)	Borehole or tube well (mjigo)	Latrine (Chokumba)	No (Ayi)	Yes (Inde)	No (Ayi)	pit latrine without slab	No (Ayi)	Wood (Nkhuni)	Earth (Yozira ndi dothi) / Smoothed mud (Yozila ndi kugedeza)	Compacted earth (Yamdindo)	Grass (Udzu)	Seven or more (asanu ndi awiri)	Yes, only Chichewa (Inde Chichewa)	Battery/dry cell(Torch), Candles, Electricity (Tochi ya mabatile, Kandulo, Magetsi)	Yes (Inde)	Some difficulty (Inde – pali vuto pang’ono)	No - None (Ayi – palibe vuto)	No - None (Ayi – palibe vuto)	No - None (Ayi – palibe vuto)	No - None (Ayi – palibe vuto)	No - None (Ayi – palibe vuto)
Yes (Inde)	Yes (Inde)	63	Female (Mkazi)	Widowed (Ndine wamasiye)	No education (Sindiyimbe sukulu)	117	13	Yes (Inde)		Agriculture (Ulimi)	Not paid (Sindilipiridwa)	Self-employed (Ndinazilemba ndekha)	All year (Chaka chonse)	No (Ayi)	No (Ayi)	No (Ayi)	No (Ayi)	No (Ayi)	No (Ayi)	No (Ayi)	No (Ayi)	No (Ayi)	No (Ayi)	No (Ayi)	No (Ayi)	Borehole or tube well (mjigo)	Latrine (Chokumba)	No (Ayi)	Yes (Inde)	No (Ayi)	pit latrine without slab	Yes (Inde)	Wood (Nkhuni)	Earth (Yozira ndi dothi) / Smoothed mud (Yozila ndi kugedeza)	Burnt bricks (Njerwa zowotcha)	Grass (Udzu)	One, two or three (m'modzi, awiri, atatu)	No (Ayi)	Battery/dry cell(Torch), Candles, Electricity (Tochi ya mabatile, Kandulo, Magetsi)	No (Ayi)	Some difficulty (Inde – pali vuto pang’ono)	No - None (Ayi – palibe vuto)	No - None (Ayi – palibe vuto)	No - None (Ayi – palibe vuto)	No - None (Ayi – palibe vuto)	No - None (Ayi – palibe vuto)
Yes (Inde)	Yes (Inde)	30	Female (Mkazi)	Married (Ndili pa banja)	More than secondary (Koleji)	121	13	No (Ayi)	Spouse (Mzanu mu ukwati)	Professional (Mu ofesi) - technical, administrative, and managerial occupations	Cash only (Ndalama zokha)	Employed by nonfamily member (Kwa munthu wina wosakhala m’bale)	All year (Chaka chonse)	Yes (Inde)	No (Ayi)	No (Ayi)	Yes (Inde)	Yes (Inde)	Yes (Inde)	No (Ayi)	No (Ayi)	Yes (Inde)	No (Ayi)	No (Ayi)	Yes (Inde)	Borehole or tube well (mjigo)	Latrine (Chokumba)	No (Ayi)	Yes (Inde)	No (Ayi)	pit latrine without slab	No (Ayi)	Charcoal (Makala)	Cement (Simenti)	Burnt bricks (Njerwa zowotcha)	Iron sheet (Malata)	One, two or three (m'modzi, awiri, atatu)	Yes English (regardless of Chichewa) (Inde Chizungu)	Battery/dry cell(Torch), Candles, Electricity (Tochi ya mabatile, Kandulo, Magetsi)	Yes (Inde)	No - None (Ayi – palibe vuto)	Some difficulty (Inde – pali vuto pang’ono)	No - None (Ayi – palibe vuto)	No - None (Ayi – palibe vuto)	No - None (Ayi – palibe vuto)	No - None (Ayi – palibe vuto)
Yes (Inde)	Yes (Inde)	67	Female (Mkazi)	Married (Ndili pa banja)	Primary (Pulaimale)	122	13	No (Ayi)	Spouse (Mzanu mu ukwati)	Agriculture (Ulimi)	Not paid (Sindilipiridwa)	Self-employed (Ndinazilemba ndekha)	Seasonal (Nyengo zina)	Yes (Inde)	No (Ayi)	No (Ayi)	Yes (Inde)	Yes (Inde)	Yes (Inde)	No (Ayi)	No (Ayi)	Yes (Inde)	Yes (Inde)	No (Ayi)	No (Ayi)	Borehole or tube well (mjigo)	Latrine (Chokumba)	No (Ayi)	Yes (Inde)	No (Ayi)	pit latrine without slab	No (Ayi)	Wood (Nkhuni)	Cement (Simenti)	Burnt bricks (Njerwa zowotcha)	Iron sheet (Malata)	Six (asanu ndi m'modzi)	Yes, only Chichewa (Inde Chichewa)	Solar	Yes (Inde)	Some difficulty (Inde – pali vuto pang’ono)	Some difficulty (Inde – pali vuto pang’ono)	No - None (Ayi – palibe vuto)	Some difficulty (Inde – pali vuto pang’ono)	No - None (Ayi – palibe vuto)	Some difficulty (Inde – pali vuto pang’ono)
Yes (Inde)	Yes (Inde)	51	Male (Mwamuna)	Married (Ndili pa banja)	Primary (Pulaimale)	123	13	Yes (Inde)		Agriculture (Ulimi)	Not paid (Sindilipiridwa)	Self-employed (Ndinazilemba ndekha)	All year (Chaka chonse)	Yes (Inde)	No (Ayi)	No (Ayi)	Yes (Inde)	Yes (Inde)	No (Ayi)	No (Ayi)	No (Ayi)	No (Ayi)	Yes (Inde)	No (Ayi)	No (Ayi)	Unprotected dug well (Chisime chosatetezedwa)	Latrine (Chokumba)	No (Ayi)	Yes (Inde)	No (Ayi)	pit latrine without slab	No (Ayi)	Wood (Nkhuni)	Earth (Yozira ndi dothi) / Smoothed mud (Yozila ndi kugedeza)	Compacted earth (Yamdindo)	Grass (Udzu)	Five (asanu)	No (Ayi)	Solar	No (Ayi)	Some difficulty (Inde – pali vuto pang’ono)	No - None (Ayi – palibe vuto)	No - None (Ayi – palibe vuto)	Some difficulty (Inde – pali vuto pang’ono)	No - None (Ayi – palibe vuto)	No - None (Ayi – palibe vuto)
Yes (Inde)	Yes (Inde)	71	Male (Mwamuna)	Married (Ndili pa banja)	Primary (Pulaimale)	124	17	Yes (Inde)		Agriculture (Ulimi)	Not paid (Sindilipiridwa)	Self-employed (Ndinazilemba ndekha)	All year (Chaka chonse)	No (Ayi)	No (Ayi)	No (Ayi)	Yes (Inde)	Yes (Inde)	Yes (Inde)	No (Ayi)	No (Ayi)	Yes (Inde)	No (Ayi)	No (Ayi)	Yes (Inde)	Borehole or tube well (mjigo)	Latrine (Chokumba)	No (Ayi)	Yes (Inde)	No (Ayi)	pit latrine without slab	No (Ayi)	Charcoal (Makala)	Earth (Yozira ndi dothi) / Smoothed mud (Yozila ndi kugedeza)	Burnt bricks (Njerwa zowotcha)	Iron sheet (Malata)	Five (asanu)	No (Ayi)	Solar	Yes (Inde)	Some difficulty (Inde – pali vuto pang’ono)	No - None (Ayi – palibe vuto)	No - None (Ayi – palibe vuto)	No - None (Ayi – palibe vuto)	No - None (Ayi – palibe vuto)	No - None (Ayi – palibe vuto)
Yes (Inde)	Yes (Inde)	65	Male (Mwamuna)	Widowed (Ndine wamasiye)	Primary (Pulaimale)	125	17	Yes (Inde)		Agriculture (Ulimi)	Not paid (Sindilipiridwa)	Self-employed (Ndinazilemba ndekha)	Seasonal (Nyengo zina)	Yes (Inde)	No (Ayi)	No (Ayi)	No (Ayi)	Yes (Inde)	Yes (Inde)	No (Ayi)	No (Ayi)	Yes (Inde)	Yes (Inde)	No (Ayi)	No (Ayi)	Unprotected dug well (Chisime chosatetezedwa)	Latrine (Chokumba)	No (Ayi)	Yes (Inde)	No (Ayi)	pit latrine without slab	No (Ayi)	Wood (Nkhuni)	Earth (Yozira ndi dothi) / Smoothed mud (Yozila ndi kugedeza)	Burnt bricks (Njerwa zowotcha)	Grass (Udzu)	One, two or three (m'modzi, awiri, atatu)	No, female head/spouse (Palibe mzimayi)	Battery/dry cell(Torch), Candles, Electricity (Tochi ya mabatile, Kandulo, Magetsi)	Yes (Inde)	Some difficulty (Inde – pali vuto pang’ono)	No - None (Ayi – palibe vuto)	No - None (Ayi – palibe vuto)	No - None (Ayi – palibe vuto)	No - None (Ayi – palibe vuto)	No - None (Ayi – palibe vuto)
Yes (Inde)	Yes (Inde)	84	Male (Mwamuna)	Married (Ndili pa banja)	Primary (Pulaimale)	126	17	Yes (Inde)		Unemployed				No (Ayi)	No (Ayi)	No (Ayi)	No (Ayi)	No (Ayi)	No (Ayi)	No (Ayi)	No (Ayi)	No (Ayi)	No (Ayi)	No (Ayi)	No (Ayi)	Unprotected dug well (Chisime chosatetezedwa)	Latrine (Chokumba)	No (Ayi)	Yes (Inde)	No (Ayi)	pit latrine without slab	No (Ayi)	Wood (Nkhuni)	Earth (Yozira ndi dothi) / Smoothed mud (Yozila ndi kugedeza)	Compacted earth (Yamdindo)	Grass (Udzu)	One, two or three (m'modzi, awiri, atatu)	No (Ayi)	Battery/dry cell(Torch), Candles, Electricity (Tochi ya mabatile, Kandulo, Magetsi)	Yes (Inde)	Some difficulty (Inde – pali vuto pang’ono)	Some difficulty (Inde – pali vuto pang’ono)	Some difficulty (Inde – pali vuto pang’ono)	Some difficulty (Inde – pali vuto pang’ono)	No - None (Ayi – palibe vuto)	Some difficulty (Inde – pali vuto pang’ono)
Yes (Inde)	Yes (Inde)	65	Male (Mwamuna)	Married (Ndili pa banja)	Primary (Pulaimale)	126	17	Yes (Inde)		Agriculture (Ulimi)	Not paid (Sindilipiridwa)	Self-employed (Ndinazilemba ndekha)	Seasonal (Nyengo zina)	No (Ayi)	No (Ayi)	No (Ayi)	Yes (Inde)	Yes (Inde)	Yes (Inde)	No (Ayi)	No (Ayi)	Yes (Inde)	No (Ayi)	No (Ayi)	No (Ayi)	Unprotected dug well (Chisime chosatetezedwa)	Latrine (Chokumba)	Yes (Inde)	Yes (Inde)	No (Ayi)	pit latrine with slab	No (Ayi)	Wood (Nkhuni)	Earth (Yozira ndi dothi) / Smoothed mud (Yozila ndi kugedeza)	Burnt bricks (Njerwa zowotcha)	Grass (Udzu)	Four (anayi)	No (Ayi)	Battery/dry cell(Torch), Candles, Electricity (Tochi ya mabatile, Kandulo, Magetsi)	Yes (Inde)	No - None (Ayi – palibe vuto)	No - None (Ayi – palibe vuto)	No - None (Ayi – palibe vuto)	No - None (Ayi – palibe vuto)	No - None (Ayi – palibe vuto)	No - None (Ayi – palibe vuto)
Yes (Inde)	Yes (Inde)	61	Female (Mkazi)	Married (Ndili pa banja)	Primary (Pulaimale)	127	18	No (Ayi)	Spouse (Mzanu mu ukwati)	Agriculture (Ulimi)	Not paid (Sindilipiridwa)	Self-employed (Ndinazilemba ndekha)	Seasonal (Nyengo zina)	No (Ayi)	No (Ayi)	No (Ayi)	Yes (Inde)	No (Ayi)	No (Ayi)	No (Ayi)	No (Ayi)	Yes (Inde)	No (Ayi)	No (Ayi)	No (Ayi)	Unprotected dug well (Chisime chosatetezedwa)	Latrine (Chokumba)	No (Ayi)	Yes (Inde)	No (Ayi)	pit latrine without slab	No (Ayi)	Wood (Nkhuni)	Earth (Yozira ndi dothi) / Smoothed mud (Yozila ndi kugedeza)	Compacted earth (Yamdindo)	Grass (Udzu)	Four (anayi)	No (Ayi)	Battery/dry cell(Torch), Candles, Electricity (Tochi ya mabatile, Kandulo, Magetsi)	Yes (Inde)	A lot of difficulty (Inde – pali vuto lalikulu)	Some difficulty (Inde – pali vuto pang’ono)	No - None (Ayi – palibe vuto)	No - None (Ayi – palibe vuto)	No - None (Ayi – palibe vuto)	No - None (Ayi – palibe vuto)
Yes (Inde)	No (Ayi)	64	Male (Mwamuna)	Married (Ndili pa banja)	No education (Sindiyimbe sukulu)	128	18	Yes (Inde)		Agriculture (Ulimi)	Not paid (Sindilipiridwa)	Self-employed (Ndinazilemba ndekha)	Seasonal (Nyengo zina)	No (Ayi)	No (Ayi)	No (Ayi)	Yes (Inde)	No (Ayi)	No (Ayi)	No (Ayi)	No (Ayi)	No (Ayi)	No (Ayi)	No (Ayi)	No (Ayi)	Unprotected spring (kasupe osatetezedwa)	Latrine (Chokumba)	No (Ayi)	Yes (Inde)	No (Ayi)	pit latrine without slab	No (Ayi)	Wood (Nkhuni)	Earth (Yozira ndi dothi) / Smoothed mud (Yozila ndi kugedeza)	Compacted earth (Yamdindo)	Grass (Udzu)	Six (asanu ndi m'modzi)	Yes, only Chichewa (Inde Chichewa)	Battery/dry cell(Torch), Candles, Electricity (Tochi ya mabatile, Kandulo, Magetsi)	Yes (Inde)	A lot of difficulty (Inde – pali vuto lalikulu)	No - None (Ayi – palibe vuto)	No - None (Ayi – palibe vuto)	No - None (Ayi – palibe vuto)	No - None (Ayi – palibe vuto)	No - None (Ayi – palibe vuto)
Yes (Inde)	No (Ayi)	39	Male (Mwamuna)	Married (Ndili pa banja)	Primary (Pulaimale)	129	18	Yes (Inde)		Service worker (other) (Maganyu ena)	Cash only (Ndalama zokha)	Self-employed (Ndinazilemba ndekha)	Occasional (Kamodzi pakanthawi)	Yes (Inde)	No (Ayi)	No (Ayi)	Yes (Inde)	No (Ayi)	No (Ayi)	No (Ayi)	No (Ayi)	Yes (Inde)	No (Ayi)	No (Ayi)	No (Ayi)	Unprotected spring (kasupe osatetezedwa)	Latrine (Chokumba)	No (Ayi)	Yes (Inde)	No (Ayi)	pit latrine without slab	No (Ayi)	Wood (Nkhuni)	Earth (Yozira ndi dothi) / Smoothed mud (Yozila ndi kugedeza)	Burnt bricks (Njerwa zowotcha)	Grass (Udzu)	Seven or more (asanu ndi awiri)	Yes, only Chichewa (Inde Chichewa)	Battery/dry cell(Torch), Candles, Electricity (Tochi ya mabatile, Kandulo, Magetsi)	Yes (Inde)	Some difficulty (Inde – pali vuto pang’ono)	No - None (Ayi – palibe vuto)	No - None (Ayi – palibe vuto)	No - None (Ayi – palibe vuto)	No - None (Ayi – palibe vuto)	No - None (Ayi – palibe vuto)
Yes (Inde)	Yes (Inde)	61	Male (Mwamuna)	Married (Ndili pa banja)	Primary (Pulaimale)	130	18	Yes (Inde)		Agriculture (Ulimi)	Not paid (Sindilipiridwa)	Self-employed (Ndinazilemba ndekha)	Seasonal (Nyengo zina)	No (Ayi)	No (Ayi)	No (Ayi)	No (Ayi)	No (Ayi)	No (Ayi)	No (Ayi)	No (Ayi)	Yes (Inde)	No (Ayi)	No (Ayi)	No (Ayi)	Borehole or tube well (mjigo)	Latrine (Chokumba)	No (Ayi)	Yes (Inde)	No (Ayi)	pit latrine without slab	No (Ayi)	Wood (Nkhuni)	Earth (Yozira ndi dothi) / Smoothed mud (Yozila ndi kugedeza)	Compacted earth (Yamdindo)	Grass (Udzu)	Five (asanu)	No (Ayi)	Battery/dry cell(Torch), Candles, Electricity (Tochi ya mabatile, Kandulo, Magetsi)	Yes (Inde)	Some difficulty (Inde – pali vuto pang’ono)	No - None (Ayi – palibe vuto)	No - None (Ayi – palibe vuto)	No - None (Ayi – palibe vuto)	No - None (Ayi – palibe vuto)	No - None (Ayi – palibe vuto)
Yes (Inde)	Yes (Inde)	54	Male (Mwamuna)	Married (Ndili pa banja)	Primary (Pulaimale)	131	18	Yes (Inde)		Agriculture (Ulimi)	Not paid (Sindilipiridwa)	Self-employed (Ndinazilemba ndekha)	Occasional (Kamodzi pakanthawi)	No (Ayi)	No (Ayi)	No (Ayi)	Yes (Inde)	No (Ayi)	No (Ayi)	No (Ayi)	No (Ayi)	Yes (Inde)	No (Ayi)	No (Ayi)	No (Ayi)	Borehole or tube well (mjigo)	Latrine (Chokumba)	No (Ayi)	Yes (Inde)	No (Ayi)	pit latrine without slab	No (Ayi)	Wood (Nkhuni)	Earth (Yozira ndi dothi) / Smoothed mud (Yozila ndi kugedeza)	Compacted earth (Yamdindo)	Grass (Udzu)	Seven or more (asanu ndi awiri)	Yes English (regardless of Chichewa) (Inde Chizungu)	Battery/dry cell(Torch), Candles, Electricity (Tochi ya mabatile, Kandulo, Magetsi)	Yes (Inde)	Some difficulty (Inde – pali vuto pang’ono)	No - None (Ayi – palibe vuto)	No - None (Ayi – palibe vuto)	No - None (Ayi – palibe vuto)	No - None (Ayi – palibe vuto)	No - None (Ayi – palibe vuto)
Yes (Inde)	Yes (Inde)	81	Male (Mwamuna)	Married (Ndili pa banja)	Primary (Pulaimale)	132	17	Yes (Inde)		Agriculture (Ulimi)	Not paid (Sindilipiridwa)	Self-employed (Ndinazilemba ndekha)	Seasonal (Nyengo zina)	No (Ayi)	No (Ayi)	No (Ayi)	Yes (Inde)	Yes (Inde)	Yes (Inde)	No (Ayi)	No (Ayi)	No (Ayi)	No (Ayi)	No (Ayi)	Yes (Inde)	Borehole or tube well (mjigo)	Latrine (Chokumba)	Yes (Inde)	Yes (Inde)	No (Ayi)	pit latrine with slab	No (Ayi)	Wood (Nkhuni)	Cement (Simenti)	Burnt bricks (Njerwa zowotcha)	Iron sheet (Malata)	Five (asanu)	Yes English (regardless of Chichewa) (Inde Chizungu)	Battery/dry cell(Torch), Candles, Electricity (Tochi ya mabatile, Kandulo, Magetsi)	Yes (Inde)	Some difficulty (Inde – pali vuto pang’ono)	No - None (Ayi – palibe vuto)	No - None (Ayi – palibe vuto)	No - None (Ayi – palibe vuto)	No - None (Ayi – palibe vuto)	No - None (Ayi – palibe vuto)
Yes (Inde)	No (Ayi)	84	Male (Mwamuna)	Married (Ndili pa banja)	Primary (Pulaimale)	132	17	Yes (Inde)		Agriculture (Ulimi)	Not paid (Sindilipiridwa)	Self-employed (Ndinazilemba ndekha)	Seasonal (Nyengo zina)	Yes (Inde)	No (Ayi)	No (Ayi)	Yes (Inde)	Yes (Inde)	No (Ayi)	No (Ayi)	No (Ayi)	Yes (Inde)	No (Ayi)	No (Ayi)	Yes (Inde)	Surface water eg. River, lake, dam, pond (madzi am'mitsinje, m'nyanja, madamu ndi zithaphwi)	Latrine (Chokumba)	No (Ayi)	Yes (Inde)	No (Ayi)	pit latrine without slab	No (Ayi)	Wood (Nkhuni)	Earth (Yozira ndi dothi) / Smoothed mud (Yozila ndi kugedeza)	Burnt bricks (Njerwa zowotcha)	Iron sheet (Malata)	Seven or more (asanu ndi awiri)	Yes English (regardless of Chichewa) (Inde Chizungu)	Battery/dry cell(Torch), Candles, Electricity (Tochi ya mabatile, Kandulo, Magetsi)	No (Ayi)	A lot of difficulty (Inde – pali vuto lalikulu)	A lot of difficulty (Inde – pali vuto lalikulu)	Some difficulty (Inde – pali vuto pang’ono)	Some difficulty (Inde – pali vuto pang’ono)	Some difficulty (Inde – pali vuto pang’ono)	No - None (Ayi – palibe vuto)
Yes (Inde)	Yes (Inde)	25	Male (Mwamuna)	Married (Ndili pa banja)	Primary (Pulaimale)	125	17	Yes (Inde)		Agriculture (Ulimi)	Not paid (Sindilipiridwa)	Self-employed (Ndinazilemba ndekha)	Seasonal (Nyengo zina)	No (Ayi)	No (Ayi)	No (Ayi)	Yes (Inde)	No (Ayi)	No (Ayi)	No (Ayi)	No (Ayi)	No (Ayi)	No (Ayi)	No (Ayi)	No (Ayi)	Unprotected dug well (Chisime chosatetezedwa)	Latrine (Chokumba)	No (Ayi)	Yes (Inde)	No (Ayi)	pit latrine without slab	No (Ayi)	Wood (Nkhuni)	Earth (Yozira ndi dothi) / Smoothed mud (Yozila ndi kugedeza)	Compacted earth (Yamdindo)	Grass (Udzu)	One, two or three (m'modzi, awiri, atatu)	No (Ayi)	Battery/dry cell(Torch), Candles, Electricity (Tochi ya mabatile, Kandulo, Magetsi)	No (Ayi)	A lot of difficulty (Inde – pali vuto lalikulu)	No - None (Ayi – palibe vuto)	No - None (Ayi – palibe vuto)	No - None (Ayi – palibe vuto)	No - None (Ayi – palibe vuto)	No - None (Ayi – palibe vuto)
Yes (Inde)	Yes (Inde)	78	Male (Mwamuna)	Divorced/separated (Banja linatha/sitikhala limodzi koma banja lilipo)	No education (Sindiyimbe sukulu)	132	17	Yes (Inde)		Agriculture (Ulimi)	Not paid (Sindilipiridwa)	Self-employed (Ndinazilemba ndekha)	Seasonal (Nyengo zina)	No (Ayi)	No (Ayi)	No (Ayi)	Yes (Inde)	Yes (Inde)	Yes (Inde)	No (Ayi)	No (Ayi)	Yes (Inde)	No (Ayi)	No (Ayi)	Yes (Inde)	Borehole or tube well (mjigo)	Latrine (Chokumba)	Yes (Inde)	Yes (Inde)	No (Ayi)	pit latrine with slab	No (Ayi)	Wood (Nkhuni)	Cement (Simenti)	Burnt bricks (Njerwa zowotcha)	Iron sheet (Malata)	One, two or three (m'modzi, awiri, atatu)	No (Ayi)	Solar	Yes (Inde)	Some difficulty (Inde – pali vuto pang’ono)	No - None (Ayi – palibe vuto)	Some difficulty (Inde – pali vuto pang’ono)	No - None (Ayi – palibe vuto)	No - None (Ayi – palibe vuto)	No - None (Ayi – palibe vuto)
Yes (Inde)	Yes (Inde)	54	Male (Mwamuna)	Married (Ndili pa banja)	Primary (Pulaimale)	133	18	Yes (Inde)		Agriculture (Ulimi)	Not paid (Sindilipiridwa)	Self-employed (Ndinazilemba ndekha)	Seasonal (Nyengo zina)	Yes (Inde)	No (Ayi)	No (Ayi)	No (Ayi)	Yes (Inde)	Yes (Inde)	No (Ayi)	No (Ayi)	No (Ayi)	No (Ayi)	No (Ayi)	Yes (Inde)	Borehole or tube well (mjigo)	Latrine (Chokumba)	No (Ayi)	Yes (Inde)	No (Ayi)	pit latrine without slab	Yes (Inde)	Wood (Nkhuni)	Earth (Yozira ndi dothi) / Smoothed mud (Yozila ndi kugedeza)	Burnt bricks (Njerwa zowotcha)	Iron sheet (Malata)	Five (asanu)	Yes English (regardless of Chichewa) (Inde Chizungu)	Battery/dry cell(Torch), Candles, Electricity (Tochi ya mabatile, Kandulo, Magetsi)	Yes (Inde)	Some difficulty (Inde – pali vuto pang’ono)	No - None (Ayi – palibe vuto)	No - None (Ayi – palibe vuto)	No - None (Ayi – palibe vuto)	No - None (Ayi – palibe vuto)	No - None (Ayi – palibe vuto)
Yes (Inde)	Yes (Inde)	56	Male (Mwamuna)	Married (Ndili pa banja)	Secondary (Sekondale)	133	18	Yes (Inde)		Agriculture (Ulimi)	Not paid (Sindilipiridwa)	Self-employed (Ndinazilemba ndekha)	Seasonal (Nyengo zina)	No (Ayi)	No (Ayi)	No (Ayi)	Yes (Inde)	Yes (Inde)	No (Ayi)	No (Ayi)	No (Ayi)	Yes (Inde)	No (Ayi)	No (Ayi)	No (Ayi)	Borehole or tube well (mjigo)	Latrine (Chokumba)	No (Ayi)	Yes (Inde)	No (Ayi)	pit latrine without slab	No (Ayi)	Wood (Nkhuni)	Earth (Yozira ndi dothi) / Smoothed mud (Yozila ndi kugedeza)	Burnt bricks (Njerwa zowotcha)	Grass (Udzu)	Seven or more (asanu ndi awiri)	Yes, only Chichewa (Inde Chichewa)	Battery/dry cell(Torch), Candles, Electricity (Tochi ya mabatile, Kandulo, Magetsi)	Yes (Inde)	Some difficulty (Inde – pali vuto pang’ono)	No - None (Ayi – palibe vuto)	No - None (Ayi – palibe vuto)	No - None (Ayi – palibe vuto)	No - None (Ayi – palibe vuto)	No - None (Ayi – palibe vuto)
Yes (Inde)	Yes (Inde)	55	Female (Mkazi)	Widowed (Ndine wamasiye)	Primary (Pulaimale)	133	18	Yes (Inde)		Agriculture (Ulimi)	Not paid (Sindilipiridwa)	Self-employed (Ndinazilemba ndekha)	Seasonal (Nyengo zina)	No (Ayi)	No (Ayi)	No (Ayi)	Yes (Inde)	No (Ayi)	No (Ayi)	No (Ayi)	No (Ayi)	No (Ayi)	No (Ayi)	No (Ayi)	No (Ayi)	Borehole or tube well (mjigo)	Latrine (Chokumba)	No (Ayi)	Yes (Inde)	No (Ayi)	pit latrine without slab	No (Ayi)	Wood (Nkhuni)	Earth (Yozira ndi dothi) / Smoothed mud (Yozila ndi kugedeza)	Compacted earth (Yamdindo)	Grass (Udzu)	Seven or more (asanu ndi awiri)	Yes, only Chichewa (Inde Chichewa)	Battery/dry cell(Torch), Candles, Electricity (Tochi ya mabatile, Kandulo, Magetsi)	Yes (Inde)	Some difficulty (Inde – pali vuto pang’ono)	No - None (Ayi – palibe vuto)	No - None (Ayi – palibe vuto)	Some difficulty (Inde – pali vuto pang’ono)	No - None (Ayi – palibe vuto)	No - None (Ayi – palibe vuto)
Yes (Inde)	Yes (Inde)	22	Female (Mkazi)	Married (Ndili pa banja)	Primary (Pulaimale)	133	18	No (Ayi)	Spouse (Mzanu mu ukwati)	Agriculture (Ulimi)	Not paid (Sindilipiridwa)	Self-employed (Ndinazilemba ndekha)	Seasonal (Nyengo zina)	No (Ayi)	No (Ayi)	No (Ayi)	Yes (Inde)	Yes (Inde)	No (Ayi)	No (Ayi)	No (Ayi)	No (Ayi)	No (Ayi)	No (Ayi)	No (Ayi)	Borehole or tube well (mjigo)	Latrine (Chokumba)	No (Ayi)	Yes (Inde)	No (Ayi)	pit latrine without slab	No (Ayi)	Wood (Nkhuni)	Earth (Yozira ndi dothi) / Smoothed mud (Yozila ndi kugedeza)	Compacted earth (Yamdindo)	Grass (Udzu)	Four (anayi)	No (Ayi)	Battery/dry cell(Torch), Candles, Electricity (Tochi ya mabatile, Kandulo, Magetsi)	Yes (Inde)	Some difficulty (Inde – pali vuto pang’ono)	No - None (Ayi – palibe vuto)	No - None (Ayi – palibe vuto)	Some difficulty (Inde – pali vuto pang’ono)	No - None (Ayi – palibe vuto)	No - None (Ayi – palibe vuto)
Yes (Inde)	Yes (Inde)	67	Male (Mwamuna)	Married (Ndili pa banja)	Primary (Pulaimale)	134	17	Yes (Inde)		Agriculture (Ulimi)	Not paid (Sindilipiridwa)	Self-employed (Ndinazilemba ndekha)	Seasonal (Nyengo zina)	No (Ayi)	No (Ayi)	No (Ayi)	Yes (Inde)	Yes (Inde)	No (Ayi)	No (Ayi)	No (Ayi)	Yes (Inde)	No (Ayi)	No (Ayi)	Yes (Inde)	Unprotected spring (kasupe osatetezedwa)	Latrine (Chokumba)	No (Ayi)	Yes (Inde)	No (Ayi)	pit latrine without slab	No (Ayi)	Wood (Nkhuni)	Earth (Yozira ndi dothi) / Smoothed mud (Yozila ndi kugedeza)	Compacted earth (Yamdindo)	Grass (Udzu)	Seven or more (asanu ndi awiri)	No (Ayi)	Battery/dry cell(Torch), Candles, Electricity (Tochi ya mabatile, Kandulo, Magetsi)	Yes (Inde)	Some difficulty (Inde – pali vuto pang’ono)	No - None (Ayi – palibe vuto)	No - None (Ayi – palibe vuto)	No - None (Ayi – palibe vuto)	No - None (Ayi – palibe vuto)	No - None (Ayi – palibe vuto)
Yes (Inde)	Yes (Inde)	40	Male (Mwamuna)	Married (Ndili pa banja)	Secondary (Sekondale)	135	17	Yes (Inde)		Agriculture (Ulimi)	Not paid (Sindilipiridwa)	Self-employed (Ndinazilemba ndekha)	Seasonal (Nyengo zina)	Yes (Inde)	Yes (Inde)	No (Ayi)	Yes (Inde)	Yes (Inde)	Yes (Inde)	No (Ayi)	No (Ayi)	Yes (Inde)	No (Ayi)	No (Ayi)	No (Ayi)	Unprotected dug well (Chisime chosatetezedwa)	Latrine (Chokumba)	No (Ayi)	No (Ayi)	No (Ayi)	pit latrine without slab	Yes (Inde)	Wood (Nkhuni)	Earth (Yozira ndi dothi) / Smoothed mud (Yozila ndi kugedeza)	Burnt bricks (Njerwa zowotcha)	Iron sheet (Malata)	One, two or three (m'modzi, awiri, atatu)	Yes, only Chichewa (Inde Chichewa)	Battery/dry cell(Torch), Candles, Electricity (Tochi ya mabatile, Kandulo, Magetsi)	No (Ayi)	Some difficulty (Inde – pali vuto pang’ono)	No - None (Ayi – palibe vuto)	No - None (Ayi – palibe vuto)	No - None (Ayi – palibe vuto)	No - None (Ayi – palibe vuto)	No - None (Ayi – palibe vuto)
Yes (Inde)	Yes (Inde)	56	Male (Mwamuna)	Married (Ndili pa banja)	Primary (Pulaimale)	136	17	Yes (Inde)		Agriculture (Ulimi)	Not paid (Sindilipiridwa)	Self-employed (Ndinazilemba ndekha)	Seasonal (Nyengo zina)	Yes (Inde)	No (Ayi)	No (Ayi)	No (Ayi)	Yes (Inde)	Yes (Inde)	No (Ayi)	No (Ayi)	No (Ayi)	No (Ayi)	No (Ayi)	No (Ayi)	Borehole or tube well (mjigo)	Latrine (Chokumba)	No (Ayi)	Yes (Inde)	No (Ayi)	pit latrine without slab	No (Ayi)	Wood (Nkhuni)	Earth (Yozira ndi dothi) / Smoothed mud (Yozila ndi kugedeza)	Compacted earth (Yamdindo)	Grass (Udzu)	Five (asanu)	Yes, only Chichewa (Inde Chichewa)	Battery/dry cell(Torch), Candles, Electricity (Tochi ya mabatile, Kandulo, Magetsi)	Yes (Inde)	Some difficulty (Inde – pali vuto pang’ono)	No - None (Ayi – palibe vuto)	No - None (Ayi – palibe vuto)	No - None (Ayi – palibe vuto)	No - None (Ayi – palibe vuto)	No - None (Ayi – palibe vuto)
Yes (Inde)	Yes (Inde)	1	Male (Mwamuna)	Never married (Sindinakwatirepo)	No education (Sindiyimbe sukulu)	137	18	No (Ayi)	Parent (Kholo)	Student				Yes (Inde)	No (Ayi)	No (Ayi)	Yes (Inde)	No (Ayi)	Yes (Inde)	No (Ayi)	No (Ayi)	Yes (Inde)	No (Ayi)	No (Ayi)	No (Ayi)	Borehole or tube well (mjigo)	Latrine (Chokumba)	No (Ayi)	Yes (Inde)	No (Ayi)	pit latrine without slab	No (Ayi)	Wood (Nkhuni)	Cement (Simenti)	Burnt bricks (Njerwa zowotcha)	Grass (Udzu)	Five (asanu)	No (Ayi)	Battery/dry cell(Torch), Candles, Electricity (Tochi ya mabatile, Kandulo, Magetsi)	Yes (Inde)	Some difficulty (Inde – pali vuto pang’ono)	No - None (Ayi – palibe vuto)	No - None (Ayi – palibe vuto)	No - None (Ayi – palibe vuto)	No - None (Ayi – palibe vuto)	No - None (Ayi – palibe vuto)
Yes (Inde)	Yes (Inde)	62	Male (Mwamuna)	Married (Ndili pa banja)	Primary (Pulaimale)	138	19	Yes (Inde)		Production worker (unskilled) (Maganyu)	Cash only (Ndalama zokha)	Employed by nonfamily member (Kwa munthu wina wosakhala m’bale)	Seasonal (Nyengo zina)	Yes (Inde)	No (Ayi)	No (Ayi)	Yes (Inde)	Yes (Inde)	Yes (Inde)	No (Ayi)	No (Ayi)	No (Ayi)	No (Ayi)	No (Ayi)	Yes (Inde)	Borehole or tube well (mjigo)	Latrine (Chokumba)	No (Ayi)	Yes (Inde)	No (Ayi)	pit latrine without slab	No (Ayi)	Wood (Nkhuni)	Earth (Yozira ndi dothi) / Smoothed mud (Yozila ndi kugedeza)	Burnt bricks (Njerwa zowotcha)	Grass (Udzu)	One, two or three (m'modzi, awiri, atatu)	Yes, only Chichewa (Inde Chichewa)	Battery/dry cell(Torch), Candles, Electricity (Tochi ya mabatile, Kandulo, Magetsi)	Yes (Inde)	Some difficulty (Inde – pali vuto pang’ono)	No - None (Ayi – palibe vuto)	No - None (Ayi – palibe vuto)	No - None (Ayi – palibe vuto)	No - None (Ayi – palibe vuto)	No - None (Ayi – palibe vuto)
Yes (Inde)	Yes (Inde)	47	Female (Mkazi)	Married (Ndili pa banja)	Secondary (Sekondale)	139	20	No (Ayi)	Spouse (Mzanu mu ukwati)	Professional (Mu ofesi) - technical, administrative, and managerial occupations	Cash only (Ndalama zokha)	Employed by nonfamily member (Kwa munthu wina wosakhala m’bale)	All year (Chaka chonse)	Yes (Inde)	No (Ayi)	No (Ayi)	Yes (Inde)	Yes (Inde)	Yes (Inde)	No (Ayi)	No (Ayi)	No (Ayi)	No (Ayi)	No (Ayi)	Yes (Inde)	Borehole or tube well (mjigo)	Latrine (Chokumba)	No (Ayi)	Yes (Inde)	No (Ayi)	pit latrine without slab	No (Ayi)	Wood (Nkhuni)	Cement (Simenti)	Burnt bricks (Njerwa zowotcha)	Iron sheet (Malata)	Five (asanu)	Yes English (regardless of Chichewa) (Inde Chizungu)	Battery/dry cell(Torch), Candles, Electricity (Tochi ya mabatile, Kandulo, Magetsi)	Yes (Inde)	No - None (Ayi – palibe vuto)	No - None (Ayi – palibe vuto)	Some difficulty (Inde – pali vuto pang’ono)	No - None (Ayi – palibe vuto)	No - None (Ayi – palibe vuto)	No - None (Ayi – palibe vuto)
Yes (Inde)	Yes (Inde)	68	Female (Mkazi)	Married (Ndili pa banja)	No education (Sindiyimbe sukulu)	140	21	No (Ayi)	Spouse (Mzanu mu ukwati)	Agriculture (Ulimi)	Not paid (Sindilipiridwa)	Self-employed (Ndinazilemba ndekha)	Seasonal (Nyengo zina)	No (Ayi)	No (Ayi)	No (Ayi)	No (Ayi)	No (Ayi)	No (Ayi)	No (Ayi)	No (Ayi)	Yes (Inde)	Yes (Inde)	No (Ayi)	No (Ayi)	Borehole or tube well (mjigo)	Latrine (Chokumba)	No (Ayi)	Yes (Inde)	No (Ayi)	pit latrine without slab	Yes (Inde)	Wood (Nkhuni)	Earth (Yozira ndi dothi) / Smoothed mud (Yozila ndi kugedeza)	Compacted earth (Yamdindo)	Grass (Udzu)	One, two or three (m'modzi, awiri, atatu)	No (Ayi)	Battery/dry cell(Torch), Candles, Electricity (Tochi ya mabatile, Kandulo, Magetsi)	Yes (Inde)	A lot of difficulty (Inde – pali vuto lalikulu)	No - None (Ayi – palibe vuto)	No - None (Ayi – palibe vuto)	No - None (Ayi – palibe vuto)	No - None (Ayi – palibe vuto)	No - None (Ayi – palibe vuto)
Yes (Inde)	Yes (Inde)	49	Male (Mwamuna)	Married (Ndili pa banja)	Primary (Pulaimale)	141	17	Yes (Inde)		Agriculture (Ulimi)	Not paid (Sindilipiridwa)	Self-employed (Ndinazilemba ndekha)	Seasonal (Nyengo zina)	Yes (Inde)	No (Ayi)	No (Ayi)	Yes (Inde)	Yes (Inde)	Yes (Inde)	No (Ayi)	No (Ayi)	Yes (Inde)	No (Ayi)	No (Ayi)	Yes (Inde)	Borehole or tube well (mjigo)	Latrine (Chokumba)	No (Ayi)	Yes (Inde)	No (Ayi)	pit latrine without slab	Yes (Inde)	Wood (Nkhuni)	Cement (Simenti)	Burnt bricks (Njerwa zowotcha)	Iron sheet (Malata)	One, two or three (m'modzi, awiri, atatu)	No (Ayi)	Battery/dry cell(Torch), Candles, Electricity (Tochi ya mabatile, Kandulo, Magetsi)	Yes (Inde)	No - None (Ayi – palibe vuto)	No - None (Ayi – palibe vuto)	No - None (Ayi – palibe vuto)	No - None (Ayi – palibe vuto)	No - None (Ayi – palibe vuto)	No - None (Ayi – palibe vuto)
Yes (Inde)	Yes (Inde)	77	Male (Mwamuna)	Widowed (Ndine wamasiye)	No education (Sindiyimbe sukulu)	142	22	Yes (Inde)		Agriculture (Ulimi)	Not paid (Sindilipiridwa)	Self-employed (Ndinazilemba ndekha)	Seasonal (Nyengo zina)	No (Ayi)	No (Ayi)	No (Ayi)	No (Ayi)	No (Ayi)	No (Ayi)	No (Ayi)	No (Ayi)	No (Ayi)	No (Ayi)	No (Ayi)	No (Ayi)	Borehole or tube well (mjigo)	Latrine (Chokumba)	No (Ayi)	Yes (Inde)	No (Ayi)	pit latrine without slab	No (Ayi)	Wood (Nkhuni)	Earth (Yozira ndi dothi) / Smoothed mud (Yozila ndi kugedeza)	Compacted earth (Yamdindo)	Grass (Udzu)	Four (anayi)	No (Ayi)	Battery/dry cell(Torch), Candles, Electricity (Tochi ya mabatile, Kandulo, Magetsi)	Yes (Inde)	Some difficulty (Inde – pali vuto pang’ono)	Some difficulty (Inde – pali vuto pang’ono)	Some difficulty (Inde – pali vuto pang’ono)	Some difficulty (Inde – pali vuto pang’ono)	No - None (Ayi – palibe vuto)	No - None (Ayi – palibe vuto)
Yes (Inde)	Yes (Inde)	80	Female (Mkazi)	Divorced/separated (Banja linatha/sitikhala limodzi koma banja lilipo)	No education (Sindiyimbe sukulu)	132	17	Yes (Inde)		Agriculture (Ulimi)	Not paid (Sindilipiridwa)	Self-employed (Ndinazilemba ndekha)	Seasonal (Nyengo zina)	Yes (Inde)	No (Ayi)	No (Ayi)	No (Ayi)	No (Ayi)	No (Ayi)	No (Ayi)	No (Ayi)	Yes (Inde)	No (Ayi)	No (Ayi)	Yes (Inde)	Borehole or tube well (mjigo)	Latrine (Chokumba)	No (Ayi)	Yes (Inde)	No (Ayi)	pit latrine without slab	No (Ayi)	Wood (Nkhuni)	Cement (Simenti)	Burnt bricks (Njerwa zowotcha)	Iron sheet (Malata)	One, two or three (m'modzi, awiri, atatu)	No (Ayi)	Battery/dry cell(Torch), Candles, Electricity (Tochi ya mabatile, Kandulo, Magetsi)	Yes (Inde)	No - None (Ayi – palibe vuto)	No - None (Ayi – palibe vuto)	No - None (Ayi – palibe vuto)	No - None (Ayi – palibe vuto)	No - None (Ayi – palibe vuto)	No - None (Ayi – palibe vuto)
Yes (Inde)	Yes (Inde)	36	Female (Mkazi)	Divorced/separated (Banja linatha/sitikhala limodzi koma banja lilipo)	Primary (Pulaimale)	143	22	Yes (Inde)		Agriculture (Ulimi)	Not paid (Sindilipiridwa)	Self-employed (Ndinazilemba ndekha)	Seasonal (Nyengo zina)	No (Ayi)	No (Ayi)	No (Ayi)	No (Ayi)	No (Ayi)	No (Ayi)	No (Ayi)	No (Ayi)	Yes (Inde)	Yes (Inde)	No (Ayi)	Yes (Inde)	Unprotected dug well (Chisime chosatetezedwa)	Latrine (Chokumba)	No (Ayi)	Yes (Inde)	No (Ayi)	pit latrine without slab	No (Ayi)	Wood (Nkhuni)	Earth (Yozira ndi dothi) / Smoothed mud (Yozila ndi kugedeza)	Compacted earth (Yamdindo)	Grass (Udzu)	One, two or three (m'modzi, awiri, atatu)	No (Ayi)	Battery/dry cell(Torch), Candles, Electricity (Tochi ya mabatile, Kandulo, Magetsi)	Yes (Inde)	Some difficulty (Inde – pali vuto pang’ono)	Some difficulty (Inde – pali vuto pang’ono)	A lot of difficulty (Inde – pali vuto lalikulu)	No - None (Ayi – palibe vuto)	No - None (Ayi – palibe vuto)	No - None (Ayi – palibe vuto)
Yes (Inde)	Yes (Inde)	63	Male (Mwamuna)	Married (Ndili pa banja)	Primary (Pulaimale)	144	13	Yes (Inde)		Agriculture (Ulimi)	Cash only (Ndalama zokha)	Self-employed (Ndinazilemba ndekha)	All year (Chaka chonse)	No (Ayi)	No (Ayi)	No (Ayi)	Yes (Inde)	Yes (Inde)	No (Ayi)	No (Ayi)	No (Ayi)	No (Ayi)	No (Ayi)	No (Ayi)	No (Ayi)	Borehole or tube well (mjigo)	Latrine (Chokumba)	No (Ayi)	Yes (Inde)	No (Ayi)	pit latrine without slab	No (Ayi)	Wood (Nkhuni)	Earth (Yozira ndi dothi) / Smoothed mud (Yozila ndi kugedeza)	Burnt bricks (Njerwa zowotcha)	Iron sheet (Malata)	Four (anayi)	Yes, only Chichewa (Inde Chichewa)	Paraffin, other (Palafini, zina)	Yes (Inde)	Some difficulty (Inde – pali vuto pang’ono)	No - None (Ayi – palibe vuto)	Some difficulty (Inde – pali vuto pang’ono)	Some difficulty (Inde – pali vuto pang’ono)	No - None (Ayi – palibe vuto)	No - None (Ayi – palibe vuto)
Yes (Inde)	Yes (Inde)	42	Male (Mwamuna)	Married (Ndili pa banja)	More than secondary (Koleji)	129	13	Yes (Inde)		Professional (Mu ofesi) - technical, administrative, and managerial occupations	Cash only (Ndalama zokha)	Employed by nonfamily member (Kwa munthu wina wosakhala m’bale)	All year (Chaka chonse)	Yes (Inde)	Yes (Inde)	No (Ayi)	Yes (Inde)	Yes (Inde)	Yes (Inde)	No (Ayi)	No (Ayi)	Yes (Inde)	Yes (Inde)	No (Ayi)	Yes (Inde)	Borehole or tube well (mjigo)	Latrine (Chokumba)	Yes (Inde)	Yes (Inde)	Yes (Inde)	ventilated pit latrine (vip) latrine	No (Ayi)	Wood (Nkhuni)	Cement (Simenti)	Burnt bricks (Njerwa zowotcha)	Iron sheet (Malata)	Six (asanu ndi m'modzi)	Yes, only Chichewa (Inde Chichewa)	Solar	Yes (Inde)	Some difficulty (Inde – pali vuto pang’ono)	Some difficulty (Inde – pali vuto pang’ono)	No - None (Ayi – palibe vuto)	No - None (Ayi – palibe vuto)	No - None (Ayi – palibe vuto)	No - None (Ayi – palibe vuto)
Yes (Inde)	No (Ayi)	72	Male (Mwamuna)	Married (Ndili pa banja)	Primary (Pulaimale)	132	17	Yes (Inde)		Agriculture (Ulimi)	Cash only (Ndalama zokha)	Self-employed (Ndinazilemba ndekha)	Seasonal (Nyengo zina)	Yes (Inde)	No (Ayi)	No (Ayi)	Yes (Inde)	Yes (Inde)	Yes (Inde)	No (Ayi)	No (Ayi)	Yes (Inde)	No (Ayi)	No (Ayi)	No (Ayi)	Borehole or tube well (mjigo)	Latrine (Chokumba)	No (Ayi)	Yes (Inde)	No (Ayi)	pit latrine without slab	No (Ayi)	Wood (Nkhuni)	Cement (Simenti)	Burnt bricks (Njerwa zowotcha)	Iron sheet (Malata)	Seven or more (asanu ndi awiri)	No (Ayi)	Battery/dry cell(Torch), Candles, Electricity (Tochi ya mabatile, Kandulo, Magetsi)	Yes (Inde)	Some difficulty (Inde – pali vuto pang’ono)	Some difficulty (Inde – pali vuto pang’ono)	Some difficulty (Inde – pali vuto pang’ono)	No - None (Ayi – palibe vuto)	No - None (Ayi – palibe vuto)	No - None (Ayi – palibe vuto)
Yes (Inde)	No (Ayi)	78	Male (Mwamuna)	Married (Ndili pa banja)	Primary (Pulaimale)	145	17	Yes (Inde)		Agriculture (Ulimi)	Cash only (Ndalama zokha)	Self-employed (Ndinazilemba ndekha)	Seasonal (Nyengo zina)	No (Ayi)	No (Ayi)	No (Ayi)	Yes (Inde)	No (Ayi)	No (Ayi)	No (Ayi)	No (Ayi)	No (Ayi)	No (Ayi)	No (Ayi)	No (Ayi)	Unprotected dug well (Chisime chosatetezedwa)	Latrine (Chokumba)	No (Ayi)	Yes (Inde)	No (Ayi)	pit latrine without slab	No (Ayi)	Wood (Nkhuni)	Earth (Yozira ndi dothi) / Smoothed mud (Yozila ndi kugedeza)	Compacted earth (Yamdindo)	Grass (Udzu)	Seven or more (asanu ndi awiri)	No (Ayi)	Collected firewood, Purchased firewood, Grass or gas (Nkhuni zotola,Nkhuni zogula, udzu,mpweya wophikira)	Yes (Inde)	Some difficulty (Inde – pali vuto pang’ono)	Some difficulty (Inde – pali vuto pang’ono)	Some difficulty (Inde – pali vuto pang’ono)	A lot of difficulty (Inde – pali vuto lalikulu)	No - None (Ayi – palibe vuto)	No - None (Ayi – palibe vuto)
Yes (Inde)	No (Ayi)	53	Male (Mwamuna)	Married (Ndili pa banja)	Primary (Pulaimale)	146	17	Yes (Inde)		Agriculture (Ulimi)	Cash only (Ndalama zokha)	Self-employed (Ndinazilemba ndekha)	Seasonal (Nyengo zina)	No (Ayi)	No (Ayi)	No (Ayi)	No (Ayi)	Yes (Inde)	Yes (Inde)	No (Ayi)	No (Ayi)	Yes (Inde)	No (Ayi)	No (Ayi)	Yes (Inde)	Unprotected dug well (Chisime chosatetezedwa)	Latrine (Chokumba)	No (Ayi)	Yes (Inde)	No (Ayi)	pit latrine without slab	No (Ayi)	Wood (Nkhuni)	Earth (Yozira ndi dothi) / Smoothed mud (Yozila ndi kugedeza)	Compacted earth (Yamdindo)	Grass (Udzu)	One, two or three (m'modzi, awiri, atatu)	No (Ayi)	Paraffin, other (Palafini, zina)	No (Ayi)	A lot of difficulty (Inde – pali vuto lalikulu)	Some difficulty (Inde – pali vuto pang’ono)	Some difficulty (Inde – pali vuto pang’ono)	Some difficulty (Inde – pali vuto pang’ono)	No - None (Ayi – palibe vuto)	No - None (Ayi – palibe vuto)
Yes (Inde)	No (Ayi)	52	Female (Mkazi)	Married (Ndili pa banja)	Primary (Pulaimale)	147	17	Yes (Inde)		Agriculture (Ulimi)	Cash only (Ndalama zokha)	Self-employed (Ndinazilemba ndekha)	Seasonal (Nyengo zina)	Yes (Inde)	No (Ayi)	No (Ayi)	No (Ayi)	Yes (Inde)	No (Ayi)	No (Ayi)	No (Ayi)	Yes (Inde)	No (Ayi)	No (Ayi)	No (Ayi)	Borehole or tube well (mjigo)	Latrine (Chokumba)	No (Ayi)	Yes (Inde)	No (Ayi)	pit latrine without slab	No (Ayi)	Wood (Nkhuni)	Earth (Yozira ndi dothi) / Smoothed mud (Yozila ndi kugedeza)	Burnt bricks (Njerwa zowotcha)	Iron sheet (Malata)	Five (asanu)	Yes, only Chichewa (Inde Chichewa)	Solar	Yes (Inde)	Some difficulty (Inde – pali vuto pang’ono)	No - None (Ayi – palibe vuto)	Some difficulty (Inde – pali vuto pang’ono)	A lot of difficulty (Inde – pali vuto lalikulu)	No - None (Ayi – palibe vuto)	No - None (Ayi – palibe vuto)
Yes (Inde)	No (Ayi)	90	Female (Mkazi)	Widowed (Ndine wamasiye)	No education (Sindiyimbe sukulu)	148	17	Yes (Inde)		Agriculture (Ulimi)	Cash only (Ndalama zokha)	Self-employed (Ndinazilemba ndekha)	Seasonal (Nyengo zina)	No (Ayi)	No (Ayi)	No (Ayi)	No (Ayi)	No (Ayi)	No (Ayi)	No (Ayi)	No (Ayi)	No (Ayi)	No (Ayi)	No (Ayi)	No (Ayi)	Borehole or tube well (mjigo)	Latrine (Chokumba)	No (Ayi)	Yes (Inde)	No (Ayi)	pit latrine without slab	No (Ayi)	Wood (Nkhuni)	Earth (Yozira ndi dothi) / Smoothed mud (Yozila ndi kugedeza)	Burnt bricks (Njerwa zowotcha)	Iron sheet (Malata)	One, two or three (m'modzi, awiri, atatu)	No (Ayi)	Battery/dry cell(Torch), Candles, Electricity (Tochi ya mabatile, Kandulo, Magetsi)	No (Ayi)	Some difficulty (Inde – pali vuto pang’ono)	No - None (Ayi – palibe vuto)	Some difficulty (Inde – pali vuto pang’ono)	A lot of difficulty (Inde – pali vuto lalikulu)	No - None (Ayi – palibe vuto)	No - None (Ayi – palibe vuto)
Yes (Inde)	Yes (Inde)	84	Male (Mwamuna)	Married (Ndili pa banja)	Primary (Pulaimale)	149	1	Yes (Inde)		Agriculture (Ulimi)	Not paid (Sindilipiridwa)	Self-employed (Ndinazilemba ndekha)	All year (Chaka chonse)	Yes (Inde)	No (Ayi)	No (Ayi)	Yes (Inde)	Yes (Inde)	No (Ayi)	No (Ayi)	No (Ayi)	Yes (Inde)	No (Ayi)	No (Ayi)	No (Ayi)	Unprotected dug well (Chisime chosatetezedwa)	Latrine (Chokumba)	No (Ayi)	Yes (Inde)	No (Ayi)	pit latrine without slab	No (Ayi)	Wood (Nkhuni)	Earth (Yozira ndi dothi) / Smoothed mud (Yozila ndi kugedeza)	Burnt bricks (Njerwa zowotcha)	Iron sheet (Malata)	One, two or three (m'modzi, awiri, atatu)	No (Ayi)	Solar	Yes (Inde)	Some difficulty (Inde – pali vuto pang’ono)	No - None (Ayi – palibe vuto)	No - None (Ayi – palibe vuto)	No - None (Ayi – palibe vuto)	No - None (Ayi – palibe vuto)	No - None (Ayi – palibe vuto)
Yes (Inde)	Yes (Inde)	48	Female (Mkazi)	Married (Ndili pa banja)	Primary (Pulaimale)	150	1	No (Ayi)	Spouse (Mzanu mu ukwati)	Agriculture (Ulimi)	Not paid (Sindilipiridwa)	Self-employed (Ndinazilemba ndekha)	All year (Chaka chonse)	Yes (Inde)	No (Ayi)	No (Ayi)	No (Ayi)	No (Ayi)	No (Ayi)	No (Ayi)	No (Ayi)	Yes (Inde)	No (Ayi)	No (Ayi)	No (Ayi)	Borehole or tube well (mjigo)	Latrine (Chokumba)	No (Ayi)	Yes (Inde)	No (Ayi)	pit latrine without slab	No (Ayi)	Wood (Nkhuni)	Earth (Yozira ndi dothi) / Smoothed mud (Yozila ndi kugedeza)	Burnt bricks (Njerwa zowotcha)	Iron sheet (Malata)	Five (asanu)	Yes, only Chichewa (Inde Chichewa)	Paraffin, other (Palafini, zina)	Yes (Inde)	No - None (Ayi – palibe vuto)	No - None (Ayi – palibe vuto)	No - None (Ayi – palibe vuto)	No - None (Ayi – palibe vuto)	No - None (Ayi – palibe vuto)	No - None (Ayi – palibe vuto)
Yes (Inde)	Yes (Inde)	70	Female (Mkazi)	Divorced/separated (Banja linatha/sitikhala limodzi koma banja lilipo)	Primary (Pulaimale)	150	1	Yes (Inde)		Agriculture (Ulimi)	Not paid (Sindilipiridwa)	Self-employed (Ndinazilemba ndekha)	Seasonal (Nyengo zina)	No (Ayi)	No (Ayi)	No (Ayi)	No (Ayi)	No (Ayi)	Yes (Inde)	No (Ayi)	No (Ayi)	No (Ayi)	No (Ayi)	No (Ayi)	No (Ayi)	Surface water eg. River, lake, dam, pond (madzi am'mitsinje, m'nyanja, madamu ndi zithaphwi)	Latrine (Chokumba)	No (Ayi)	Yes (Inde)	No (Ayi)	pit latrine without slab	No (Ayi)	Wood (Nkhuni)	Earth (Yozira ndi dothi) / Smoothed mud (Yozila ndi kugedeza)	Burnt bricks (Njerwa zowotcha)	Grass (Udzu)	One, two or three (m'modzi, awiri, atatu)	No (Ayi)	Battery/dry cell(Torch), Candles, Electricity (Tochi ya mabatile, Kandulo, Magetsi)	Yes (Inde)	Some difficulty (Inde – pali vuto pang’ono)	No - None (Ayi – palibe vuto)	Some difficulty (Inde – pali vuto pang’ono)	Some difficulty (Inde – pali vuto pang’ono)	No - None (Ayi – palibe vuto)	No - None (Ayi – palibe vuto)
Yes (Inde)	Yes (Inde)	27	Male (Mwamuna)	Married (Ndili pa banja)	Secondary (Sekondale)	151	1	Yes (Inde)		Professional (Mu ofesi) - technical, administrative, and managerial occupations	Cash only (Ndalama zokha)	Employed by nonfamily member (Kwa munthu wina wosakhala m’bale)	All year (Chaka chonse)	Yes (Inde)	No (Ayi)	No (Ayi)	No (Ayi)	No (Ayi)	No (Ayi)	No (Ayi)	No (Ayi)	No (Ayi)	No (Ayi)	No (Ayi)	Yes (Inde)	Borehole or tube well (mjigo)	Latrine (Chokumba)	No (Ayi)	Yes (Inde)	No (Ayi)	pit latrine without slab	No (Ayi)	Wood (Nkhuni)	Cement (Simenti)	Burnt bricks (Njerwa zowotcha)	Iron sheet (Malata)	One, two or three (m'modzi, awiri, atatu)	Yes English (regardless of Chichewa) (Inde Chizungu)	Battery/dry cell(Torch), Candles, Electricity (Tochi ya mabatile, Kandulo, Magetsi)	Yes (Inde)	No - None (Ayi – palibe vuto)	No - None (Ayi – palibe vuto)	No - None (Ayi – palibe vuto)	No - None (Ayi – palibe vuto)	No - None (Ayi – palibe vuto)	No - None (Ayi – palibe vuto)
Yes (Inde)	Yes (Inde)	62	Male (Mwamuna)	Married (Ndili pa banja)	Secondary (Sekondale)	152	1	Yes (Inde)		Production worker (unskilled) (Maganyu)	Cash only (Ndalama zokha)	Employed by nonfamily member (Kwa munthu wina wosakhala m’bale)	All year (Chaka chonse)	No (Ayi)	No (Ayi)	No (Ayi)	No (Ayi)	No (Ayi)	No (Ayi)	No (Ayi)	No (Ayi)	Yes (Inde)	No (Ayi)	No (Ayi)	No (Ayi)	Borehole or tube well (mjigo)	Latrine (Chokumba)	No (Ayi)	Yes (Inde)	No (Ayi)	pit latrine without slab	Yes (Inde)	Wood (Nkhuni)	Earth (Yozira ndi dothi) / Smoothed mud (Yozila ndi kugedeza)	Cane/palm/trunks/dirt (Mapesi ndi matope)	Grass (Udzu)	Four (anayi)	Yes English (regardless of Chichewa) (Inde Chizungu)	Battery/dry cell(Torch), Candles, Electricity (Tochi ya mabatile, Kandulo, Magetsi)	Yes (Inde)	Some difficulty (Inde – pali vuto pang’ono)	No - None (Ayi – palibe vuto)	No - None (Ayi – palibe vuto)	No - None (Ayi – palibe vuto)	No - None (Ayi – palibe vuto)	No - None (Ayi – palibe vuto)
Yes (Inde)	Yes (Inde)	90	Male (Mwamuna)	Married (Ndili pa banja)	Primary (Pulaimale)	153	1	Yes (Inde)		Unemployed				No (Ayi)	No (Ayi)	No (Ayi)	No (Ayi)	No (Ayi)	No (Ayi)	No (Ayi)	No (Ayi)	Yes (Inde)	No (Ayi)	No (Ayi)	No (Ayi)	Unprotected dug well (Chisime chosatetezedwa)	Latrine (Chokumba)	No (Ayi)	No (Ayi)	No (Ayi)	pit latrine without slab	No (Ayi)	Wood (Nkhuni)	Earth (Yozira ndi dothi) / Smoothed mud (Yozila ndi kugedeza)	Compacted earth (Yamdindo)	Grass (Udzu)	One, two or three (m'modzi, awiri, atatu)	Yes, only Chichewa (Inde Chichewa)	Collected firewood, Purchased firewood, Grass or gas (Nkhuni zotola,Nkhuni zogula, udzu,mpweya wophikira)	Yes (Inde)	I cannot do at all (cannot see at all) (Sindingathe ndi pang’ono pomwe)	No - None (Ayi – palibe vuto)	A lot of difficulty (Inde – pali vuto lalikulu)	Some difficulty (Inde – pali vuto pang’ono)	Some difficulty (Inde – pali vuto pang’ono)	Some difficulty (Inde – pali vuto pang’ono)
Yes (Inde)	Yes (Inde)	65	Male (Mwamuna)	Married (Ndili pa banja)	Primary (Pulaimale)	49	8	Yes (Inde)		Agriculture (Ulimi)	Not paid (Sindilipiridwa)	Self-employed (Ndinazilemba ndekha)	All year (Chaka chonse)	No (Ayi)	No (Ayi)	No (Ayi)	Yes (Inde)	Yes (Inde)	Yes (Inde)	No (Ayi)	No (Ayi)	Yes (Inde)	No (Ayi)	No (Ayi)	No (Ayi)	Borehole or tube well (mjigo)	Latrine (Chokumba)	No (Ayi)	Yes (Inde)	No (Ayi)	pit latrine without slab	No (Ayi)	Wood (Nkhuni)	Cement (Simenti)	Burnt bricks (Njerwa zowotcha)	Iron sheet (Malata)	Seven or more (asanu ndi awiri)	No (Ayi)	Solar	Yes (Inde)	Some difficulty (Inde – pali vuto pang’ono)	Some difficulty (Inde – pali vuto pang’ono)	No - None (Ayi – palibe vuto)	No - None (Ayi – palibe vuto)	No - None (Ayi – palibe vuto)	No - None (Ayi – palibe vuto)
Yes (Inde)	Yes (Inde)	81	Male (Mwamuna)	Married (Ndili pa banja)	Primary (Pulaimale)	154	8	Yes (Inde)		Agriculture (Ulimi)	Not paid (Sindilipiridwa)	Self-employed (Ndinazilemba ndekha)	Seasonal (Nyengo zina)	No (Ayi)	No (Ayi)	No (Ayi)	Yes (Inde)	Yes (Inde)	Yes (Inde)	No (Ayi)	No (Ayi)	Yes (Inde)	Yes (Inde)	Yes (Inde)	Yes (Inde)	Borehole or tube well (mjigo)	Latrine (Chokumba)	No (Ayi)	Yes (Inde)	No (Ayi)	pit latrine without slab	No (Ayi)	Wood (Nkhuni)	Earth (Yozira ndi dothi) / Smoothed mud (Yozila ndi kugedeza)	Burnt bricks (Njerwa zowotcha)	Iron sheet (Malata)	Four (anayi)	No (Ayi)	Battery/dry cell(Torch), Candles, Electricity (Tochi ya mabatile, Kandulo, Magetsi)	Yes (Inde)	Some difficulty (Inde – pali vuto pang’ono)	No - None (Ayi – palibe vuto)	No - None (Ayi – palibe vuto)	No - None (Ayi – palibe vuto)	No - None (Ayi – palibe vuto)	No - None (Ayi – palibe vuto)
Yes (Inde)	Yes (Inde)	59	Female (Mkazi)	Married (Ndili pa banja)	Primary (Pulaimale)	155	23	No (Ayi)	Spouse (Mzanu mu ukwati)	Agriculture (Ulimi)	Not paid (Sindilipiridwa)	Self-employed (Ndinazilemba ndekha)	Seasonal (Nyengo zina)	No (Ayi)	No (Ayi)	No (Ayi)	No (Ayi)	No (Ayi)	No (Ayi)	No (Ayi)	No (Ayi)	No (Ayi)	No (Ayi)	No (Ayi)	No (Ayi)	Unprotected dug well (Chisime chosatetezedwa)	Latrine (Chokumba)	No (Ayi)	Yes (Inde)	No (Ayi)	pit latrine without slab	No (Ayi)	Wood (Nkhuni)	Earth (Yozira ndi dothi) / Smoothed mud (Yozila ndi kugedeza)	Compacted earth (Yamdindo)	Grass (Udzu)	One, two or three (m'modzi, awiri, atatu)	No (Ayi)	Battery/dry cell(Torch), Candles, Electricity (Tochi ya mabatile, Kandulo, Magetsi)	Yes (Inde)	Some difficulty (Inde – pali vuto pang’ono)	No - None (Ayi – palibe vuto)	No - None (Ayi – palibe vuto)	No - None (Ayi – palibe vuto)	No - None (Ayi – palibe vuto)	No - None (Ayi – palibe vuto)
Yes (Inde)	Yes (Inde)	5	Male (Mwamuna)	Never married (Sindinakwatirepo)	No education (Sindiyimbe sukulu)	156	8	No (Ayi)	Parent (Kholo)	Unemployed				No (Ayi)	No (Ayi)	No (Ayi)	No (Ayi)	Yes (Inde)	Yes (Inde)	No (Ayi)	No (Ayi)	Yes (Inde)	No (Ayi)	No (Ayi)	No (Ayi)	Borehole or tube well (mjigo)	Latrine (Chokumba)	No (Ayi)	Yes (Inde)	No (Ayi)	pit latrine without slab	No (Ayi)	Wood (Nkhuni)	Earth (Yozira ndi dothi) / Smoothed mud (Yozila ndi kugedeza)	Burnt bricks (Njerwa zowotcha)	Grass (Udzu)	Seven or more (asanu ndi awiri)	No (Ayi)	Battery/dry cell(Torch), Candles, Electricity (Tochi ya mabatile, Kandulo, Magetsi)	Yes (Inde)	No - None (Ayi – palibe vuto)	No - None (Ayi – palibe vuto)	No - None (Ayi – palibe vuto)	No - None (Ayi – palibe vuto)	No - None (Ayi – palibe vuto)	No - None (Ayi – palibe vuto)
Yes (Inde)	Yes (Inde)	53	Female (Mkazi)	Married (Ndili pa banja)	Primary (Pulaimale)	157	8	No (Ayi)	Spouse (Mzanu mu ukwati)	Agriculture (Ulimi)	Not paid (Sindilipiridwa)	Self-employed (Ndinazilemba ndekha)	All year (Chaka chonse)	Yes (Inde)	No (Ayi)	No (Ayi)	No (Ayi)	No (Ayi)	Yes (Inde)	No (Ayi)	No (Ayi)	Yes (Inde)	No (Ayi)	No (Ayi)	No (Ayi)	Borehole or tube well (mjigo)	Latrine (Chokumba)	No (Ayi)	Yes (Inde)	No (Ayi)	pit latrine without slab	No (Ayi)	Wood (Nkhuni)	Earth (Yozira ndi dothi) / Smoothed mud (Yozila ndi kugedeza)	Burnt bricks (Njerwa zowotcha)	Iron sheet (Malata)	Five (asanu)	No (Ayi)	Battery/dry cell(Torch), Candles, Electricity (Tochi ya mabatile, Kandulo, Magetsi)	Yes (Inde)	Some difficulty (Inde – pali vuto pang’ono)	No - None (Ayi – palibe vuto)	No - None (Ayi – palibe vuto)	No - None (Ayi – palibe vuto)	No - None (Ayi – palibe vuto)	No - None (Ayi – palibe vuto)
Yes (Inde)	Yes (Inde)	47	Female (Mkazi)	Married (Ndili pa banja)	Primary (Pulaimale)	53	8	No (Ayi)	Spouse (Mzanu mu ukwati)	Agriculture (Ulimi)	Not paid (Sindilipiridwa)	Self-employed (Ndinazilemba ndekha)	Seasonal (Nyengo zina)	No (Ayi)	No (Ayi)	No (Ayi)	No (Ayi)	No (Ayi)	Yes (Inde)	No (Ayi)	No (Ayi)	Yes (Inde)	No (Ayi)	No (Ayi)	No (Ayi)	Borehole or tube well (mjigo)	Latrine (Chokumba)	No (Ayi)	Yes (Inde)	No (Ayi)	pit latrine without slab	No (Ayi)	Wood (Nkhuni)	Earth (Yozira ndi dothi) / Smoothed mud (Yozila ndi kugedeza)	Burnt bricks (Njerwa zowotcha)	Grass (Udzu)	One, two or three (m'modzi, awiri, atatu)	No (Ayi)	Battery/dry cell(Torch), Candles, Electricity (Tochi ya mabatile, Kandulo, Magetsi)	Yes (Inde)	Some difficulty (Inde – pali vuto pang’ono)	No - None (Ayi – palibe vuto)	Some difficulty (Inde – pali vuto pang’ono)	Some difficulty (Inde – pali vuto pang’ono)	No - None (Ayi – palibe vuto)	No - None (Ayi – palibe vuto)
Yes (Inde)	Yes (Inde)	50	Male (Mwamuna)	Married (Ndili pa banja)	Secondary (Sekondale)	158	8	Yes (Inde)		Agriculture (Ulimi)	Not paid (Sindilipiridwa)	Self-employed (Ndinazilemba ndekha)	Seasonal (Nyengo zina)	No (Ayi)	No (Ayi)	No (Ayi)	No (Ayi)	No (Ayi)	No (Ayi)	No (Ayi)	No (Ayi)	No (Ayi)	No (Ayi)	No (Ayi)	No (Ayi)	Borehole or tube well (mjigo)	Latrine (Chokumba)	No (Ayi)	Yes (Inde)	No (Ayi)	pit latrine without slab	Yes (Inde)	Wood (Nkhuni)	Earth (Yozira ndi dothi) / Smoothed mud (Yozila ndi kugedeza)	Compacted earth (Yamdindo)	Grass (Udzu)	Four (anayi)	No (Ayi)	Paraffin, other (Palafini, zina)	Yes (Inde)	A lot of difficulty (Inde – pali vuto lalikulu)	No - None (Ayi – palibe vuto)	Some difficulty (Inde – pali vuto pang’ono)	Some difficulty (Inde – pali vuto pang’ono)	No - None (Ayi – palibe vuto)	No - None (Ayi – palibe vuto)
Yes (Inde)	Yes (Inde)	24	Female (Mkazi)	Married (Ndili pa banja)	Secondary (Sekondale)	159	8	No (Ayi)	Spouse (Mzanu mu ukwati)	Agriculture (Ulimi)	Not paid (Sindilipiridwa)	Self-employed (Ndinazilemba ndekha)	Seasonal (Nyengo zina)	Yes (Inde)	No (Ayi)	No (Ayi)	No (Ayi)	Yes (Inde)	Yes (Inde)	No (Ayi)	No (Ayi)	Yes (Inde)	No (Ayi)	No (Ayi)	No (Ayi)	Borehole or tube well (mjigo)	Latrine (Chokumba)	No (Ayi)	Yes (Inde)	No (Ayi)	pit latrine without slab	Yes (Inde)	Wood (Nkhuni)	Earth (Yozira ndi dothi) / Smoothed mud (Yozila ndi kugedeza)	Burnt bricks (Njerwa zowotcha)	Grass (Udzu)	One, two or three (m'modzi, awiri, atatu)	No (Ayi)	Battery/dry cell(Torch), Candles, Electricity (Tochi ya mabatile, Kandulo, Magetsi)	Yes (Inde)	A lot of difficulty (Inde – pali vuto lalikulu)	No - None (Ayi – palibe vuto)	No - None (Ayi – palibe vuto)	No - None (Ayi – palibe vuto)	No - None (Ayi – palibe vuto)	No - None (Ayi – palibe vuto)
Yes (Inde)	Yes (Inde)	70	Female (Mkazi)	Divorced/separated (Banja linatha/sitikhala limodzi koma banja lilipo)	No education (Sindiyimbe sukulu)	160	8	Yes (Inde)		Agriculture (Ulimi)	Not paid (Sindilipiridwa)	Self-employed (Ndinazilemba ndekha)	Seasonal (Nyengo zina)	No (Ayi)	No (Ayi)	No (Ayi)	No (Ayi)	No (Ayi)	No (Ayi)	No (Ayi)	No (Ayi)	No (Ayi)	No (Ayi)	No (Ayi)	No (Ayi)	Borehole or tube well (mjigo)	Latrine (Chokumba)	No (Ayi)	Yes (Inde)	No (Ayi)	pit latrine without slab	No (Ayi)	Wood (Nkhuni)	Earth (Yozira ndi dothi) / Smoothed mud (Yozila ndi kugedeza)	Burnt bricks (Njerwa zowotcha)	Grass (Udzu)	Five (asanu)	No (Ayi)	Collected firewood, Purchased firewood, Grass or gas (Nkhuni zotola,Nkhuni zogula, udzu,mpweya wophikira)	Yes (Inde)	Some difficulty (Inde – pali vuto pang’ono)	No - None (Ayi – palibe vuto)	Some difficulty (Inde – pali vuto pang’ono)	Some difficulty (Inde – pali vuto pang’ono)	No - None (Ayi – palibe vuto)	No - None (Ayi – palibe vuto)
Yes (Inde)	Yes (Inde)	50	Female (Mkazi)	Widowed (Ndine wamasiye)	No education (Sindiyimbe sukulu)	161	8	Yes (Inde)		Agriculture (Ulimi)	Not paid (Sindilipiridwa)	Self-employed (Ndinazilemba ndekha)	Seasonal (Nyengo zina)	No (Ayi)	No (Ayi)	No (Ayi)	No (Ayi)	No (Ayi)	No (Ayi)	No (Ayi)	No (Ayi)	No (Ayi)	No (Ayi)	No (Ayi)	No (Ayi)	Borehole or tube well (mjigo)	No facility (Tilibe chimbudzi)				no facility	Yes (Enya)	Wood (Nkhuni)	Earth (Yozira ndi dothi) / Smoothed mud (Yozila ndi kugedeza)	Compacted earth (Yamdindo)	Grass (Udzu)	Five (asanu)	No (Ayi)	Battery/dry cell(Torch), Candles, Electricity (Tochi ya mabatile, Kandulo, Magetsi)	No (Ayi)	Some difficulty (Inde – pali vuto pang’ono)	Some difficulty (Inde – pali vuto pang’ono)	Some difficulty (Inde – pali vuto pang’ono)	Some difficulty (Inde – pali vuto pang’ono)	No - None (Ayi – palibe vuto)	No - None (Ayi – palibe vuto)
Yes (Inde)	Yes (Inde)	62	Male (Mwamuna)	Married (Ndili pa banja)	Primary (Pulaimale)	158	8	Yes (Inde)		Agriculture (Ulimi)	Not paid (Sindilipiridwa)	Self-employed (Ndinazilemba ndekha)	All year (Chaka chonse)	No (Ayi)	No (Ayi)	No (Ayi)	Yes (Inde)	Yes (Inde)	Yes (Inde)	No (Ayi)	No (Ayi)	No (Ayi)	No (Ayi)	No (Ayi)	No (Ayi)	Borehole or tube well (mjigo)	Latrine (Chokumba)	No (Ayi)	Yes (Inde)	No (Ayi)	pit latrine without slab	No (Ayi)	Wood (Nkhuni)	Earth (Yozira ndi dothi) / Smoothed mud (Yozila ndi kugedeza)	Burnt bricks (Njerwa zowotcha)	Grass (Udzu)	Six (asanu ndi m'modzi)	No (Ayi)	Battery/dry cell(Torch), Candles, Electricity (Tochi ya mabatile, Kandulo, Magetsi)	Yes (Inde)	Some difficulty (Inde – pali vuto pang’ono)	Some difficulty (Inde – pali vuto pang’ono)	No - None (Ayi – palibe vuto)	No - None (Ayi – palibe vuto)	No - None (Ayi – palibe vuto)	No - None (Ayi – palibe vuto)
Yes (Inde)	Yes (Inde)	58	Female (Mkazi)	Married (Ndili pa banja)	Primary (Pulaimale)	41	8	No (Ayi)	Spouse (Mzanu mu ukwati)	Agriculture (Ulimi)	Not paid (Sindilipiridwa)	Self-employed (Ndinazilemba ndekha)	Seasonal (Nyengo zina)	Yes (Inde)	No (Ayi)	No (Ayi)	No (Ayi)	Yes (Inde)	No (Ayi)	No (Ayi)	No (Ayi)	Yes (Inde)	No (Ayi)	No (Ayi)	No (Ayi)	Unprotected dug well (Chisime chosatetezedwa)	Latrine (Chokumba)	No (Ayi)	No (Ayi)	No (Ayi)	pit latrine without slab	No (Ayi)	Wood (Nkhuni)	Cement (Simenti)	Burnt bricks (Njerwa zowotcha)	Iron sheet (Malata)	Five (asanu)	Yes, only Chichewa (Inde Chichewa)	Battery/dry cell(Torch), Candles, Electricity (Tochi ya mabatile, Kandulo, Magetsi)	Yes (Inde)	Some difficulty (Inde – pali vuto pang’ono)	No - None (Ayi – palibe vuto)	No - None (Ayi – palibe vuto)	Some difficulty (Inde – pali vuto pang’ono)	No - None (Ayi – palibe vuto)	No - None (Ayi – palibe vuto)
Yes (Inde)	Yes (Inde)	37	Male (Mwamuna)	Married (Ndili pa banja)	Secondary (Sekondale)	162	8	Yes (Inde)		Production worker (unskilled) (Maganyu)	Cash only (Ndalama zokha)	Self-employed (Ndinazilemba ndekha)	All year (Chaka chonse)	Yes (Inde)	No (Ayi)	No (Ayi)	Yes (Inde)	No (Ayi)	Yes (Inde)	No (Ayi)	No (Ayi)	Yes (Inde)	No (Ayi)	No (Ayi)	No (Ayi)	Borehole or tube well (mjigo)	Latrine (Chokumba)	No (Ayi)	Yes (Inde)	No (Ayi)	pit latrine without slab	No (Ayi)	Wood (Nkhuni)	Earth (Yozira ndi dothi) / Smoothed mud (Yozila ndi kugedeza)	Burnt bricks (Njerwa zowotcha)	Grass (Udzu)	Seven or more (asanu ndi awiri)	No (Ayi)	Collected firewood, Purchased firewood, Grass or gas (Nkhuni zotola,Nkhuni zogula, udzu,mpweya wophikira)	Yes (Inde)	Some difficulty (Inde – pali vuto pang’ono)	No - None (Ayi – palibe vuto)	No - None (Ayi – palibe vuto)	No - None (Ayi – palibe vuto)	No - None (Ayi – palibe vuto)	No - None (Ayi – palibe vuto)
Yes (Inde)	Yes (Inde)	73	Male (Mwamuna)	Married (Ndili pa banja)	Primary (Pulaimale)	163	8	Yes (Inde)		Agriculture (Ulimi)	Not paid (Sindilipiridwa)	Self-employed (Ndinazilemba ndekha)	Seasonal (Nyengo zina)	No (Ayi)	No (Ayi)	No (Ayi)	No (Ayi)	No (Ayi)	No (Ayi)	No (Ayi)	No (Ayi)	No (Ayi)	No (Ayi)	No (Ayi)	No (Ayi)	Borehole or tube well (mjigo)	Latrine (Chokumba)	No (Ayi)	Yes (Inde)	No (Ayi)	pit latrine without slab	No (Ayi)	Wood (Nkhuni)	Earth (Yozira ndi dothi) / Smoothed mud (Yozila ndi kugedeza)	Compacted earth (Yamdindo)	Grass (Udzu)	Seven or more (asanu ndi awiri)	No (Ayi)	Battery/dry cell(Torch), Candles, Electricity (Tochi ya mabatile, Kandulo, Magetsi)	Yes (Inde)	Some difficulty (Inde – pali vuto pang’ono)	No - None (Ayi – palibe vuto)	No - None (Ayi – palibe vuto)	No - None (Ayi – palibe vuto)	No - None (Ayi – palibe vuto)	No - None (Ayi – palibe vuto)
Yes (Inde)	Yes (Inde)	87	Male (Mwamuna)	Widowed (Ndine wamasiye)	Primary (Pulaimale)	164	8	Yes (Inde)		Agriculture (Ulimi)	Not paid (Sindilipiridwa)	Self-employed (Ndinazilemba ndekha)	Seasonal (Nyengo zina)	No (Ayi)	No (Ayi)	No (Ayi)	Yes (Inde)	Yes (Inde)	Yes (Inde)	No (Ayi)	No (Ayi)	Yes (Inde)	No (Ayi)	No (Ayi)	No (Ayi)	Borehole or tube well (mjigo)	Latrine (Chokumba)	No (Ayi)	Yes (Inde)	No (Ayi)	pit latrine without slab	No (Ayi)	Wood (Nkhuni)	Cement (Simenti)	Burnt bricks (Njerwa zowotcha)	Iron sheet (Malata)	Seven or more (asanu ndi awiri)	Yes, only Chichewa (Inde Chichewa)	Solar	Yes (Inde)	A lot of difficulty (Inde – pali vuto lalikulu)	No - None (Ayi – palibe vuto)	Some difficulty (Inde – pali vuto pang’ono)	Some difficulty (Inde – pali vuto pang’ono)	No - None (Ayi – palibe vuto)	No - None (Ayi – palibe vuto)
Yes (Inde)	No (Ayi)	90	Male (Mwamuna)	Widowed (Ndine wamasiye)	Primary (Pulaimale)	165	8	Yes (Inde)		Unemployed				No (Ayi)	No (Ayi)	No (Ayi)	No (Ayi)	No (Ayi)	No (Ayi)	No (Ayi)	No (Ayi)	No (Ayi)	No (Ayi)	No (Ayi)	No (Ayi)	Other	Latrine (Chokumba)	No (Ayi)	Yes (Inde)	No (Ayi)	pit latrine without slab	No (Ayi)	Wood (Nkhuni)	Earth (Yozira ndi dothi) / Smoothed mud (Yozila ndi kugedeza)	Burnt bricks (Njerwa zowotcha)	Iron sheet (Malata)	Seven or more (asanu ndi awiri)	Yes English (regardless of Chichewa) (Inde Chizungu)	Paraffin, other (Palafini, zina)	Yes (Inde)	A lot of difficulty (Inde – pali vuto lalikulu)	Some difficulty (Inde – pali vuto pang’ono)	Some difficulty (Inde – pali vuto pang’ono)	No - None (Ayi – palibe vuto)	No - None (Ayi – palibe vuto)	No - None (Ayi – palibe vuto)
Yes (Inde)	Yes (Inde)	38	Female (Mkazi)	Divorced/separated (Banja linatha/sitikhala limodzi koma banja lilipo)	Secondary (Sekondale)	49	8	Yes (Inde)		Sales worker (informal) (Ndimagula ndikugulisa zinthu/ndine venda) - e.g petty/market traders and hawkers	Not paid (Sindilipiridwa)	Self-employed (Ndinazilemba ndekha)	All year (Chaka chonse)	Yes (Inde)	Yes (Inde)	No (Ayi)	Yes (Inde)	Yes (Inde)	Yes (Inde)	No (Ayi)	No (Ayi)	Yes (Inde)	No (Ayi)	Yes (Inde)	Yes (Inde)	Borehole or tube well (mjigo)	Latrine (Chokumba)	No (Ayi)	Yes (Inde)	No (Ayi)	pit latrine without slab	Yes (Inde)	Wood (Nkhuni)	Cement (Simenti)	Burnt bricks (Njerwa zowotcha)	Iron sheet (Malata)	One, two or three (m'modzi, awiri, atatu)	Yes English (regardless of Chichewa) (Inde Chizungu)	Solar	No (Ayi)	No - None (Ayi – palibe vuto)	No - None (Ayi – palibe vuto)	No - None (Ayi – palibe vuto)	No - None (Ayi – palibe vuto)	No - None (Ayi – palibe vuto)	No - None (Ayi – palibe vuto)
Yes (Inde)	Yes (Inde)	44	Male (Mwamuna)	Married (Ndili pa banja)	More than secondary (Koleji)	166	8	Yes (Inde)		Professional (Mu ofesi) - technical, administrative, and managerial occupations	Cash only (Ndalama zokha)	Employed by nonfamily member (Kwa munthu wina wosakhala m’bale)	All year (Chaka chonse)	Yes (Inde)	Yes (Inde)	No (Ayi)	Yes (Inde)	Yes (Inde)	Yes (Inde)	No (Ayi)	No (Ayi)	Yes (Inde)	No (Ayi)	No (Ayi)	Yes (Inde)	Borehole or tube well (mjigo)	Latrine (Chokumba)	Yes (Inde)	Yes (Inde)	Yes (Inde)	ventilated pit latrine (vip) latrine	No (Ayi)	Wood (Nkhuni)	Cement (Simenti)	Burnt bricks (Njerwa zowotcha)	Iron sheet (Malata)	Four (anayi)	Yes English (regardless of Chichewa) (Inde Chizungu)	Solar	Yes (Inde)	Some difficulty (Inde – pali vuto pang’ono)	No - None (Ayi – palibe vuto)	No - None (Ayi – palibe vuto)	No - None (Ayi – palibe vuto)	No - None (Ayi – palibe vuto)	No - None (Ayi – palibe vuto)
Yes (Inde)	Yes (Inde)	66	Female (Mkazi)	Married (Ndili pa banja)	Primary (Pulaimale)	160	8	No (Ayi)	Spouse (Mzanu mu ukwati)	Unemployed				No (Ayi)	No (Ayi)	No (Ayi)	No (Ayi)	Yes (Inde)	Yes (Inde)	No (Ayi)	No (Ayi)	Yes (Inde)	No (Ayi)	No (Ayi)	No (Ayi)	Borehole or tube well (mjigo)	Latrine (Chokumba)	No (Ayi)	No (Ayi)	No (Ayi)	pit latrine without slab	Yes (Inde)	Wood (Nkhuni)	Earth (Yozira ndi dothi) / Smoothed mud (Yozila ndi kugedeza)	Burnt bricks (Njerwa zowotcha)	Iron sheet (Malata)	Four (anayi)	No (Ayi)	Battery/dry cell(Torch), Candles, Electricity (Tochi ya mabatile, Kandulo, Magetsi)	Yes (Inde)	A lot of difficulty (Inde – pali vuto lalikulu)	No - None (Ayi – palibe vuto)	No - None (Ayi – palibe vuto)	No - None (Ayi – palibe vuto)	No - None (Ayi – palibe vuto)	No - None (Ayi – palibe vuto)
Yes (Inde)	Yes (Inde)	53	Female (Mkazi)	Married (Ndili pa banja)	Primary (Pulaimale)	44	8	No (Ayi)	Spouse (Mzanu mu ukwati)	Agriculture (Ulimi)	Not paid (Sindilipiridwa)	Self-employed (Ndinazilemba ndekha)	All year (Chaka chonse)	Yes (Inde)	Yes (Inde)	No (Ayi)	Yes (Inde)	Yes (Inde)	Yes (Inde)	No (Ayi)	No (Ayi)	Yes (Inde)	No (Ayi)	No (Ayi)	Yes (Inde)	Borehole or tube well (mjigo)	Latrine (Chokumba)	No (Ayi)	Yes (Inde)	No (Ayi)	pit latrine without slab	No (Ayi)	Wood (Nkhuni)	Cement (Simenti)	Burnt bricks (Njerwa zowotcha)	Iron sheet (Malata)	Five (asanu)	Yes, only Chichewa (Inde Chichewa)	Solar	Yes (Inde)	A lot of difficulty (Inde – pali vuto lalikulu)	No - None (Ayi – palibe vuto)	No - None (Ayi – palibe vuto)	No - None (Ayi – palibe vuto)	No - None (Ayi – palibe vuto)	No - None (Ayi – palibe vuto)
Yes (Inde)	Yes (Inde)	25	Female (Mkazi)	Divorced/separated (Banja linatha/sitikhala limodzi koma banja lilipo)	Secondary (Sekondale)	41	8	No (Ayi)	Parent (Kholo)	Agriculture (Ulimi)	Not paid (Sindilipiridwa)	Self-employed (Ndinazilemba ndekha)	Seasonal (Nyengo zina)	Yes (Inde)	No (Ayi)	No (Ayi)	No (Ayi)	Yes (Inde)	Yes (Inde)	No (Ayi)	No (Ayi)	Yes (Inde)	Yes (Inde)	No (Ayi)	Yes (Inde)	Borehole or tube well (mjigo)	Latrine (Chokumba)	No (Ayi)	Yes (Inde)	No (Ayi)	pit latrine without slab	No (Ayi)	Wood (Nkhuni)	Cement (Simenti)	Burnt bricks (Njerwa zowotcha)	Iron sheet (Malata)	Seven or more (asanu ndi awiri)	Yes English (regardless of Chichewa) (Inde Chizungu)	Battery/dry cell(Torch), Candles, Electricity (Tochi ya mabatile, Kandulo, Magetsi)	Yes (Inde)	Some difficulty (Inde – pali vuto pang’ono)	No - None (Ayi – palibe vuto)	No - None (Ayi – palibe vuto)	No - None (Ayi – palibe vuto)	No - None (Ayi – palibe vuto)	No - None (Ayi – palibe vuto)
Yes (Inde)	Yes (Inde)	53	Male (Mwamuna)	Married (Ndili pa banja)	Secondary (Sekondale)	160	8	Yes (Inde)		Professional (Mu ofesi) - technical, administrative, and managerial occupations	Cash only (Ndalama zokha)	Employed by nonfamily member (Kwa munthu wina wosakhala m’bale)	All year (Chaka chonse)	Yes (Inde)	No (Ayi)	No (Ayi)	Yes (Inde)	Yes (Inde)	Yes (Inde)	No (Ayi)	No (Ayi)	No (Ayi)	No (Ayi)	No (Ayi)	Yes (Inde)	Borehole or tube well (mjigo)	Latrine (Chokumba)	Yes (Inde)	Yes (Inde)	No (Ayi)	pit latrine with slab	No (Ayi)	Wood (Nkhuni)	Cement (Simenti)	Burnt bricks (Njerwa zowotcha)	Iron sheet (Malata)	Seven or more (asanu ndi awiri)	Yes English (regardless of Chichewa) (Inde Chizungu)	Battery/dry cell(Torch), Candles, Electricity (Tochi ya mabatile, Kandulo, Magetsi)	Yes (Inde)	Some difficulty (Inde – pali vuto pang’ono)	Some difficulty (Inde – pali vuto pang’ono)	No - None (Ayi – palibe vuto)	No - None (Ayi – palibe vuto)	No - None (Ayi – palibe vuto)	No - None (Ayi – palibe vuto)
Yes (Inde)	No (Ayi)	59	Female (Mkazi)	Married (Ndili pa banja)	Primary (Pulaimale)	45	8	No (Ayi)	Spouse (Mzanu mu ukwati)	Agriculture (Ulimi)	Not paid (Sindilipiridwa)	Self-employed (Ndinazilemba ndekha)	All year (Chaka chonse)	Yes (Inde)	Yes (Inde)	No (Ayi)	Yes (Inde)	No (Ayi)	No (Ayi)	No (Ayi)	No (Ayi)	No (Ayi)	No (Ayi)	No (Ayi)	No (Ayi)	Borehole or tube well (mjigo)	Latrine (Chokumba)	Yes (Inde)	Yes (Inde)	Yes (Inde)	ventilated pit latrine (vip) latrine	No (Ayi)	Wood (Nkhuni)	Cement (Simenti)	Burnt bricks (Njerwa zowotcha)	Iron sheet (Malata)	Seven or more (asanu ndi awiri)	Yes, only Chichewa (Inde Chichewa)	Battery/dry cell(Torch), Candles, Electricity (Tochi ya mabatile, Kandulo, Magetsi)	Yes (Inde)	A lot of difficulty (Inde – pali vuto lalikulu)	No - None (Ayi – palibe vuto)	Some difficulty (Inde – pali vuto pang’ono)	No - None (Ayi – palibe vuto)	No - None (Ayi – palibe vuto)	Some difficulty (Inde – pali vuto pang’ono)
Yes (Inde)	No (Ayi)	79	Male (Mwamuna)	Married (Ndili pa banja)	Primary (Pulaimale)	167	8	Yes (Inde)		Agriculture (Ulimi)	Cash only (Ndalama zokha)	Self-employed (Ndinazilemba ndekha)	All year (Chaka chonse)	No (Ayi)	No (Ayi)	No (Ayi)	No (Ayi)	Yes (Inde)	No (Ayi)	No (Ayi)	No (Ayi)	Yes (Inde)	No (Ayi)	No (Ayi)	Yes (Inde)	Borehole or tube well (mjigo)	Latrine (Chokumba)	Yes (Inde)	Yes (Inde)	Yes (Inde)	ventilated pit latrine (vip) latrine	No (Ayi)	Charcoal (Makala)	Cement (Simenti)	Burnt bricks (Njerwa zowotcha)	Grass (Udzu)	Six (asanu ndi m'modzi)	Yes, only Chichewa (Inde Chichewa)	Solar	Yes (Inde)	A lot of difficulty (Inde – pali vuto lalikulu)	Some difficulty (Inde – pali vuto pang’ono)	No - None (Ayi – palibe vuto)	No - None (Ayi – palibe vuto)	No - None (Ayi – palibe vuto)	No - None (Ayi – palibe vuto)
Yes (Inde)	Yes (Inde)	7	Male (Mwamuna)	Married (Ndili pa banja)	Secondary (Sekondale)	154	8	No (Ayi)	Spouse (Mzanu mu ukwati)	Agriculture (Ulimi)	Cash only (Ndalama zokha)	Self-employed (Ndinazilemba ndekha)	All year (Chaka chonse)	Yes (Inde)	Yes (Inde)	No (Ayi)	Yes (Inde)	Yes (Inde)	Yes (Inde)	No (Ayi)	No (Ayi)	Yes (Inde)	Yes (Inde)	No (Ayi)	No (Ayi)	Borehole or tube well (mjigo)	Latrine (Chokumba)	Yes (Inde)	Yes (Inde)	No (Ayi)	pit latrine with slab	No (Ayi)	Wood (Nkhuni)	Earth (Yozira ndi dothi) / Smoothed mud (Yozila ndi kugedeza)	Burnt bricks (Njerwa zowotcha)	Iron sheet (Malata)	Seven or more (asanu ndi awiri)	Yes English (regardless of Chichewa) (Inde Chizungu)	Solar	Yes (Inde)	Some difficulty (Inde – pali vuto pang’ono)	No - None (Ayi – palibe vuto)	No - None (Ayi – palibe vuto)	No - None (Ayi – palibe vuto)	No - None (Ayi – palibe vuto)	No - None (Ayi – palibe vuto)
Yes (Inde)	No (Ayi)	80	Male (Mwamuna)	Married (Ndili pa banja)	Primary (Pulaimale)	160	8	Yes (Inde)		Agriculture (Ulimi)	Cash only (Ndalama zokha)	Self-employed (Ndinazilemba ndekha)	All year (Chaka chonse)	No (Ayi)	No (Ayi)	No (Ayi)	Yes (Inde)	Yes (Inde)	Yes (Inde)	No (Ayi)	No (Ayi)	Yes (Inde)	No (Ayi)	No (Ayi)	No (Ayi)	Borehole or tube well (mjigo)	Latrine (Chokumba)	No (Ayi)	Yes (Inde)	No (Ayi)	pit latrine without slab	No (Ayi)	Wood (Nkhuni)	Cement (Simenti)	Burnt bricks (Njerwa zowotcha)	Clay tiles (Mapale)	One, two or three (m'modzi, awiri, atatu)	No (Ayi)	Battery/dry cell(Torch), Candles, Electricity (Tochi ya mabatile, Kandulo, Magetsi)	Yes (Inde)	Some difficulty (Inde – pali vuto pang’ono)	Some difficulty (Inde – pali vuto pang’ono)	A lot of difficulty (Inde – pali vuto lalikulu)	No - None (Ayi – palibe vuto)	No - None (Ayi – palibe vuto)	No - None (Ayi – palibe vuto)
Yes (Inde)	No (Ayi)	72	Female (Mkazi)	Widowed (Ndine wamasiye)	No education (Sindiyimbe sukulu)	49	8	Yes (Inde)		Agriculture (Ulimi)	Cash only (Ndalama zokha)	Self-employed (Ndinazilemba ndekha)	Seasonal (Nyengo zina)	No (Ayi)	No (Ayi)	No (Ayi)	Yes (Inde)	Yes (Inde)	No (Ayi)	No (Ayi)	No (Ayi)	Yes (Inde)	No (Ayi)	No (Ayi)	No (Ayi)	Borehole or tube well (mjigo)	Latrine (Chokumba)	No (Ayi)	Yes (Inde)	No (Ayi)	pit latrine without slab	Yes (Inde)	Wood (Nkhuni)	Earth (Yozira ndi dothi) / Smoothed mud (Yozila ndi kugedeza)	Burnt bricks (Njerwa zowotcha)	Grass (Udzu)	One, two or three (m'modzi, awiri, atatu)	No (Ayi)	Battery/dry cell(Torch), Candles, Electricity (Tochi ya mabatile, Kandulo, Magetsi)	Yes (Inde)	A lot of difficulty (Inde – pali vuto lalikulu)	Some difficulty (Inde – pali vuto pang’ono)	Some difficulty (Inde – pali vuto pang’ono)	Some difficulty (Inde – pali vuto pang’ono)	No - None (Ayi – palibe vuto)	No - None (Ayi – palibe vuto)
Yes (Inde)	No (Ayi)	53	Male (Mwamuna)	Married (Ndili pa banja)	More than secondary (Koleji)	166	8	Yes (Inde)		Professional (Mu ofesi) - technical, administrative, and managerial occupations	Cash only (Ndalama zokha)	Employed by nonfamily member (Kwa munthu wina wosakhala m’bale)	All year (Chaka chonse)	Yes (Inde)	No (Ayi)	No (Ayi)	Yes (Inde)	Yes (Inde)	Yes (Inde)	No (Ayi)	No (Ayi)	Yes (Inde)	No (Ayi)	No (Ayi)	Yes (Inde)	Borehole or tube well (mjigo)	Latrine (Chokumba)	No (Ayi)	Yes (Inde)	No (Ayi)	pit latrine without slab	No (Ayi)	Wood (Nkhuni)	Cement (Simenti)	Burnt bricks (Njerwa zowotcha)	Iron sheet (Malata)	Six (asanu ndi m'modzi)	Yes, only Chichewa (Inde Chichewa)	Battery/dry cell(Torch), Candles, Electricity (Tochi ya mabatile, Kandulo, Magetsi)	Yes (Inde)	Some difficulty (Inde – pali vuto pang’ono)	No - None (Ayi – palibe vuto)	No - None (Ayi – palibe vuto)	No - None (Ayi – palibe vuto)	No - None (Ayi – palibe vuto)	No - None (Ayi – palibe vuto)
Yes (Inde)	Yes (Inde)	61	Male (Mwamuna)	Married (Ndili pa banja)	Primary (Pulaimale)	48	8	Yes (Inde)		Agriculture (Ulimi)	Cash only (Ndalama zokha)	Self-employed (Ndinazilemba ndekha)	Seasonal (Nyengo zina)	Yes (Inde)	No (Ayi)	No (Ayi)	No (Ayi)	Yes (Inde)	Yes (Inde)	No (Ayi)	No (Ayi)	Yes (Inde)	No (Ayi)	No (Ayi)	No (Ayi)	Unprotected dug well (Chisime chosatetezedwa)	Latrine (Chokumba)	No (Ayi)	Yes (Inde)	No (Ayi)	pit latrine without slab	No (Ayi)	Wood (Nkhuni)	Cement (Simenti)	Burnt bricks (Njerwa zowotcha)	Iron sheet (Malata)	Seven or more (asanu ndi awiri)	Yes, only Chichewa (Inde Chichewa)	Collected firewood, Purchased firewood, Grass or gas (Nkhuni zotola,Nkhuni zogula, udzu,mpweya wophikira)	Yes (Inde)	Some difficulty (Inde – pali vuto pang’ono)	Some difficulty (Inde – pali vuto pang’ono)	Some difficulty (Inde – pali vuto pang’ono)	A lot of difficulty (Inde – pali vuto lalikulu)	No - None (Ayi – palibe vuto)	Some difficulty (Inde – pali vuto pang’ono)
Yes (Inde)	No (Ayi)	29	Female (Mkazi)	Married (Ndili pa banja)	Secondary (Sekondale)	48	8	No (Ayi)	Parent (Kholo)	Agriculture (Ulimi)	Cash only (Ndalama zokha)	Self-employed (Ndinazilemba ndekha)	Seasonal (Nyengo zina)	No (Ayi)	No (Ayi)	No (Ayi)	Yes (Inde)	Yes (Inde)	Yes (Inde)	No (Ayi)	No (Ayi)	No (Ayi)	No (Ayi)	No (Ayi)	No (Ayi)	Borehole or tube well (mjigo)	Latrine (Chokumba)	No (Ayi)	Yes (Inde)	No (Ayi)	pit latrine without slab	Yes (Inde)	Wood (Nkhuni)	Cement (Simenti)	Burnt bricks (Njerwa zowotcha)	Iron sheet (Malata)	Four (anayi)	Yes, only Chichewa (Inde Chichewa)	Battery/dry cell(Torch), Candles, Electricity (Tochi ya mabatile, Kandulo, Magetsi)	No (Ayi)	Some difficulty (Inde – pali vuto pang’ono)	No - None (Ayi – palibe vuto)	No - None (Ayi – palibe vuto)	No - None (Ayi – palibe vuto)	No - None (Ayi – palibe vuto)	No - None (Ayi – palibe vuto)
Yes (Inde)	No (Ayi)	50	Male (Mwamuna)	Married (Ndili pa banja)	Secondary (Sekondale)	168	8	Yes (Inde)		Professional (Mu ofesi) - technical, administrative, and managerial occupations	Cash only (Ndalama zokha)	Employed by nonfamily member (Kwa munthu wina wosakhala m’bale)	All year (Chaka chonse)	Yes (Inde)	No (Ayi)	No (Ayi)	Yes (Inde)	Yes (Inde)	Yes (Inde)	No (Ayi)	No (Ayi)	No (Ayi)	No (Ayi)	No (Ayi)	Yes (Inde)	Borehole or tube well (mjigo)	Latrine (Chokumba)	No (Ayi)	Yes (Inde)	No (Ayi)	pit latrine without slab	No (Ayi)	Wood (Nkhuni)	Cement (Simenti)	Burnt bricks (Njerwa zowotcha)	Iron sheet (Malata)	Seven or more (asanu ndi awiri)	Yes, only Chichewa (Inde Chichewa)	Solar	Yes (Inde)	Some difficulty (Inde – pali vuto pang’ono)	No - None (Ayi – palibe vuto)	No - None (Ayi – palibe vuto)	No - None (Ayi – palibe vuto)	No - None (Ayi – palibe vuto)	No - None (Ayi – palibe vuto)
Yes (Inde)	No (Ayi)	56	Male (Mwamuna)	Married (Ndili pa banja)	Secondary (Sekondale)	169	8	Yes (Inde)		Professional (Mu ofesi) - technical, administrative, and managerial occupations	Cash only (Ndalama zokha)	Employed by nonfamily member (Kwa munthu wina wosakhala m’bale)	All year (Chaka chonse)	Yes (Inde)	Yes (Inde)	No (Ayi)	Yes (Inde)	Yes (Inde)	Yes (Inde)	No (Ayi)	No (Ayi)	Yes (Inde)	No (Ayi)	No (Ayi)	Yes (Inde)	Borehole or tube well (mjigo)	Latrine (Chokumba)	Yes (Inde)	Yes (Inde)	No (Ayi)	pit latrine with slab	No (Ayi)	Wood (Nkhuni)	Cement (Simenti)	Burnt bricks (Njerwa zowotcha)	Iron sheet (Malata)	Seven or more (asanu ndi awiri)	Yes, only Chichewa (Inde Chichewa)	Solar	Yes (Inde)	Some difficulty (Inde – pali vuto pang’ono)	Some difficulty (Inde – pali vuto pang’ono)	Some difficulty (Inde – pali vuto pang’ono)	Some difficulty (Inde – pali vuto pang’ono)	No - None (Ayi – palibe vuto)	No - None (Ayi – palibe vuto)
Yes (Inde)	Yes (Inde)	46	Female (Mkazi)	Divorced/separated (Banja linatha/sitikhala limodzi koma banja lilipo)	Secondary (Sekondale)	170	8	Yes (Inde)		Professional (Mu ofesi) - technical, administrative, and managerial occupations	Cash only (Ndalama zokha)	Employed by nonfamily member (Kwa munthu wina wosakhala m’bale)	All year (Chaka chonse)	Yes (Inde)	No (Ayi)	No (Ayi)	Yes (Inde)	Yes (Inde)	Yes (Inde)	No (Ayi)	No (Ayi)	Yes (Inde)	No (Ayi)	No (Ayi)	Yes (Inde)	Borehole or tube well (mjigo)	Latrine (Chokumba)	Yes (Inde)	Yes (Inde)	No (Ayi)	pit latrine with slab	No (Ayi)	Wood (Nkhuni)	Cement (Simenti)	Burnt bricks (Njerwa zowotcha)	Iron sheet (Malata)	Six (asanu ndi m'modzi)	Yes English (regardless of Chichewa) (Inde Chizungu)	Solar	Yes (Inde)	Some difficulty (Inde – pali vuto pang’ono)	No - None (Ayi – palibe vuto)	No - None (Ayi – palibe vuto)	No - None (Ayi – palibe vuto)	No - None (Ayi – palibe vuto)	No - None (Ayi – palibe vuto)
Yes (Inde)	Yes (Inde)	64	Female (Mkazi)	Widowed (Ndine wamasiye)	No education (Sindiyimbe sukulu)	171	8	Yes (Inde)		Agriculture (Ulimi)	Not paid (Sindilipiridwa)	Self-employed (Ndinazilemba ndekha)	All year (Chaka chonse)	Yes (Inde)	No (Ayi)	No (Ayi)	No (Ayi)	No (Ayi)	Yes (Inde)	No (Ayi)	No (Ayi)	No (Ayi)	No (Ayi)	No (Ayi)	No (Ayi)	Borehole or tube well (mjigo)	Latrine (Chokumba)	No (Ayi)	Yes (Inde)	No (Ayi)	pit latrine without slab	No (Ayi)	Wood (Nkhuni)	Earth (Yozira ndi dothi) / Smoothed mud (Yozila ndi kugedeza)	Burnt bricks (Njerwa zowotcha)	Grass (Udzu)	Six (asanu ndi m'modzi)	No (Ayi)	Battery/dry cell(Torch), Candles, Electricity (Tochi ya mabatile, Kandulo, Magetsi)	Yes (Inde)	Some difficulty (Inde – pali vuto pang’ono)	No - None (Ayi – palibe vuto)	Some difficulty (Inde – pali vuto pang’ono)	No - None (Ayi – palibe vuto)	No - None (Ayi – palibe vuto)	No - None (Ayi – palibe vuto)
Yes (Inde)	Yes (Inde)	51	Female (Mkazi)	Divorced/separated (Banja linatha/sitikhala limodzi koma banja lilipo)	Primary (Pulaimale)	172	8	Yes (Inde)		Sales worker (informal) (Ndimagula ndikugulisa zinthu/ndine venda) - e.g petty/market traders and hawkers	Not paid (Sindilipiridwa)	Self-employed (Ndinazilemba ndekha)	All year (Chaka chonse)	Yes (Inde)	No (Ayi)	No (Ayi)	No (Ayi)	No (Ayi)	Yes (Inde)	No (Ayi)	No (Ayi)	Yes (Inde)	No (Ayi)	No (Ayi)	No (Ayi)	Borehole or tube well (mjigo)	Latrine (Chokumba)	No (Ayi)	Yes (Inde)	No (Ayi)	pit latrine without slab	Yes (Inde)	Wood (Nkhuni)	Cement (Simenti)	Burnt bricks (Njerwa zowotcha)	Iron sheet (Malata)	One, two or three (m'modzi, awiri, atatu)	Yes, only Chichewa (Inde Chichewa)	Battery/dry cell(Torch), Candles, Electricity (Tochi ya mabatile, Kandulo, Magetsi)	Yes (Inde)	Some difficulty (Inde – pali vuto pang’ono)	Some difficulty (Inde – pali vuto pang’ono)	Some difficulty (Inde – pali vuto pang’ono)	Some difficulty (Inde – pali vuto pang’ono)	No - None (Ayi – palibe vuto)	No - None (Ayi – palibe vuto)
Yes (Inde)	Yes (Inde)	53	Male (Mwamuna)	Married (Ndili pa banja)	No education (Sindiyimbe sukulu)	172	8	Yes (Inde)		Production worker (skilled) (Ntchito zamanja, ndinaphunzira luso lapadera) - includes skilled manual workers such as builders, carpenters, artisans	Not paid (Sindilipiridwa)	Self-employed (Ndinazilemba ndekha)	All year (Chaka chonse)	Yes (Inde)	No (Ayi)	No (Ayi)	No (Ayi)	Yes (Inde)	Yes (Inde)	No (Ayi)	No (Ayi)	Yes (Inde)	No (Ayi)	No (Ayi)	No (Ayi)	Borehole or tube well (mjigo)	Latrine (Chokumba)	Yes (Inde)	Yes (Inde)	No (Ayi)	pit latrine with slab	No (Ayi)	Wood (Nkhuni)	Cement (Simenti)	Burnt bricks (Njerwa zowotcha)	Iron sheet (Malata)	One, two or three (m'modzi, awiri, atatu)	Yes, only Chichewa (Inde Chichewa)	Battery/dry cell(Torch), Candles, Electricity (Tochi ya mabatile, Kandulo, Magetsi)	Yes (Inde)	Some difficulty (Inde – pali vuto pang’ono)	No - None (Ayi – palibe vuto)	No - None (Ayi – palibe vuto)	No - None (Ayi – palibe vuto)	No - None (Ayi – palibe vuto)	No - None (Ayi – palibe vuto)
Yes (Inde)	Yes (Inde)	41	Female (Mkazi)	Married (Ndili pa banja)	Secondary (Sekondale)	173	8	No (Ayi)	Spouse (Mzanu mu ukwati)	Sales worker (informal) (Ndimagula ndikugulisa zinthu/ndine venda) - e.g petty/market traders and hawkers	Not paid (Sindilipiridwa)	Self-employed (Ndinazilemba ndekha)	All year (Chaka chonse)	Yes (Inde)	No (Ayi)	No (Ayi)	No (Ayi)	Yes (Inde)	Yes (Inde)	No (Ayi)	No (Ayi)	Yes (Inde)	No (Ayi)	No (Ayi)	No (Ayi)	Borehole or tube well (mjigo)	Latrine (Chokumba)	No (Ayi)	Yes (Inde)	No (Ayi)	pit latrine without slab	No (Ayi)	Charcoal (Makala)	Earth (Yozira ndi dothi) / Smoothed mud (Yozila ndi kugedeza)	Burnt bricks (Njerwa zowotcha)	Iron sheet (Malata)	One, two or three (m'modzi, awiri, atatu)	Yes English (regardless of Chichewa) (Inde Chizungu)	Paraffin, other (Palafini, zina)	Yes (Inde)	Some difficulty (Inde – pali vuto pang’ono)	No - None (Ayi – palibe vuto)	No - None (Ayi – palibe vuto)	No - None (Ayi – palibe vuto)	No - None (Ayi – palibe vuto)	No - None (Ayi – palibe vuto)
Yes (Inde)	Yes (Inde)	22	Male (Mwamuna)	Never married (Sindinakwatirepo)	Secondary (Sekondale)	172	8	No (Ayi)	Parent (Kholo)	Student				Yes (Inde)	Yes (Inde)	Yes (Inde)	Yes (Inde)	Yes (Inde)	Yes (Inde)	Yes (Inde)	Yes (Inde)	Yes (Inde)	Yes (Inde)	Yes (Inde)	Yes (Inde)	Borehole or tube well (mjigo)	Latrine (Chokumba)	Yes (Inde)	Yes (Inde)	Yes (Inde)	ventilated pit latrine (vip) latrine	No (Ayi)	Charcoal (Makala)	Cement (Simenti)	Burnt bricks (Njerwa zowotcha)	Iron sheet (Malata)	Five (asanu)	Yes English (regardless of Chichewa) (Inde Chizungu)	Battery/dry cell(Torch), Candles, Electricity (Tochi ya mabatile, Kandulo, Magetsi)	Yes (Inde)	Some difficulty (Inde – pali vuto pang’ono)	No - None (Ayi – palibe vuto)	No - None (Ayi – palibe vuto)	No - None (Ayi – palibe vuto)	No - None (Ayi – palibe vuto)	No - None (Ayi – palibe vuto)
Yes (Inde)	Yes (Inde)	64	Male (Mwamuna)	Married (Ndili pa banja)	Secondary (Sekondale)	174	24	Yes (Inde)		Agriculture (Ulimi)	Not paid (Sindilipiridwa)	Self-employed (Ndinazilemba ndekha)	Seasonal (Nyengo zina)	Yes (Inde)	No (Ayi)	Yes (Inde)	Yes (Inde)	No (Ayi)	Yes (Inde)	No (Ayi)	No (Ayi)	No (Ayi)	No (Ayi)	No (Ayi)	No (Ayi)	Borehole or tube well (mjigo)	Latrine (Chokumba)	No (Ayi)	Yes (Inde)	No (Ayi)	pit latrine without slab	No (Ayi)	Wood (Nkhuni)	Earth (Yozira ndi dothi) / Smoothed mud (Yozila ndi kugedeza)	Burnt bricks (Njerwa zowotcha)	Grass (Udzu)	Six (asanu ndi m'modzi)	Yes, only Chichewa (Inde Chichewa)	Battery/dry cell(Torch), Candles, Electricity (Tochi ya mabatile, Kandulo, Magetsi)	Yes (Inde)	Some difficulty (Inde – pali vuto pang’ono)	No - None (Ayi – palibe vuto)	No - None (Ayi – palibe vuto)	No - None (Ayi – palibe vuto)	No - None (Ayi – palibe vuto)	No - None (Ayi – palibe vuto)
Yes (Inde)	Yes (Inde)	41	Male (Mwamuna)	Married (Ndili pa banja)	Secondary (Sekondale)	175	8	Yes (Inde)		Professional (Mu ofesi) - technical, administrative, and managerial occupations	Cash only (Ndalama zokha)	Employed by nonfamily member (Kwa munthu wina wosakhala m’bale)	All year (Chaka chonse)	Yes (Inde)	Yes (Inde)	Yes (Inde)	Yes (Inde)	Yes (Inde)	Yes (Inde)	No (Ayi)	No (Ayi)	Yes (Inde)	No (Ayi)	No (Ayi)	Yes (Inde)	Borehole or tube well (mjigo)	Latrine (Chokumba)	Yes (Inde)	Yes (Inde)	No (Ayi)	pit latrine with slab	No (Ayi)	Wood (Nkhuni)	Cement (Simenti)	Burnt bricks (Njerwa zowotcha)	Iron sheet (Malata)	Seven or more (asanu ndi awiri)	Yes English (regardless of Chichewa) (Inde Chizungu)	Battery/dry cell(Torch), Candles, Electricity (Tochi ya mabatile, Kandulo, Magetsi)	Yes (Inde)	No - None (Ayi – palibe vuto)	Some difficulty (Inde – pali vuto pang’ono)	Some difficulty (Inde – pali vuto pang’ono)	Some difficulty (Inde – pali vuto pang’ono)	No - None (Ayi – palibe vuto)	Some difficulty (Inde – pali vuto pang’ono)
Yes (Inde)	Yes (Inde)	70	Female (Mkazi)	Widowed (Ndine wamasiye)	No education (Sindiyimbe sukulu)	176	8	No (Ayi)	Child (Mwana)	Agriculture (Ulimi)	Not paid (Sindilipiridwa)	Self-employed (Ndinazilemba ndekha)	Seasonal (Nyengo zina)	Yes (Inde)	No (Ayi)	No (Ayi)	No (Ayi)	No (Ayi)	No (Ayi)	No (Ayi)	No (Ayi)	Yes (Inde)	No (Ayi)	No (Ayi)	No (Ayi)	Borehole or tube well (mjigo)	Latrine (Chokumba)	No (Ayi)	Yes (Inde)	No (Ayi)	pit latrine without slab	No (Ayi)	Wood (Nkhuni)	Earth (Yozira ndi dothi) / Smoothed mud (Yozila ndi kugedeza)	Burnt bricks (Njerwa zowotcha)	Iron sheet (Malata)	Five (asanu)	No (Ayi)	Collected firewood, Purchased firewood, Grass or gas (Nkhuni zotola,Nkhuni zogula, udzu,mpweya wophikira)	Yes (Inde)	Some difficulty (Inde – pali vuto pang’ono)	Some difficulty (Inde – pali vuto pang’ono)	Some difficulty (Inde – pali vuto pang’ono)	No - None (Ayi – palibe vuto)	No - None (Ayi – palibe vuto)	No - None (Ayi – palibe vuto)
Yes (Inde)	Yes (Inde)	24	Female (Mkazi)	Never married (Sindinakwatirepo)	More than secondary (Koleji)	177	8	Yes (Inde)		Professional (Mu ofesi) - technical, administrative, and managerial occupations	Cash only (Ndalama zokha)	Employed by nonfamily member (Kwa munthu wina wosakhala m’bale)	All year (Chaka chonse)	Yes (Inde)	No (Ayi)	No (Ayi)	No (Ayi)	No (Ayi)	No (Ayi)	No (Ayi)	No (Ayi)	No (Ayi)	No (Ayi)	No (Ayi)	Yes (Inde)	Borehole or tube well (mjigo)	Latrine (Chokumba)	No (Ayi)	Yes (Inde)	No (Ayi)	pit latrine without slab	No (Ayi)	Wood (Nkhuni)	Cement (Simenti)	Burnt bricks (Njerwa zowotcha)	Iron sheet (Malata)	One, two or three (m'modzi, awiri, atatu)	Yes English (regardless of Chichewa) (Inde Chizungu)	Battery/dry cell(Torch), Candles, Electricity (Tochi ya mabatile, Kandulo, Magetsi)	Yes (Inde)	Some difficulty (Inde – pali vuto pang’ono)	No - None (Ayi – palibe vuto)	No - None (Ayi – palibe vuto)	No - None (Ayi – palibe vuto)	No - None (Ayi – palibe vuto)	No - None (Ayi – palibe vuto)
Yes (Inde)	Yes (Inde)	11	Male (Mwamuna)	Never married (Sindinakwatirepo)	Primary (Pulaimale)	177	8	No (Ayi)	Child (Mwana)	Professional (Mu ofesi) - technical, administrative, and managerial occupations	Cash only (Ndalama zokha)	Employed by nonfamily member (Kwa munthu wina wosakhala m’bale)	All year (Chaka chonse)	Yes (Inde)	Yes (Inde)	No (Ayi)	Yes (Inde)	Yes (Inde)	Yes (Inde)	No (Ayi)	No (Ayi)	Yes (Inde)	Yes (Inde)	No (Ayi)	Yes (Inde)	Borehole or tube well (mjigo)	Latrine (Chokumba)	No (Ayi)	Yes (Inde)	No (Ayi)	pit latrine without slab	No (Ayi)	Wood (Nkhuni)	Cement (Simenti)	Burnt bricks (Njerwa zowotcha)	Iron sheet (Malata)	Six (asanu ndi m'modzi)	Yes English (regardless of Chichewa) (Inde Chizungu)	Battery/dry cell(Torch), Candles, Electricity (Tochi ya mabatile, Kandulo, Magetsi)	Yes (Inde)	Some difficulty (Inde – pali vuto pang’ono)	No - None (Ayi – palibe vuto)	No - None (Ayi – palibe vuto)	No - None (Ayi – palibe vuto)	No - None (Ayi – palibe vuto)	No - None (Ayi – palibe vuto)
Yes (Inde)	Yes (Inde)	40	Female (Mkazi)	Widowed (Ndine wamasiye)	Primary (Pulaimale)	56	8	Yes (Inde)		Unemployed				Yes (Inde)	No (Ayi)	No (Ayi)	Yes (Inde)	No (Ayi)	No (Ayi)	No (Ayi)	No (Ayi)	No (Ayi)	No (Ayi)	No (Ayi)	No (Ayi)	Borehole or tube well (mjigo)	Latrine (Chokumba)	No (Ayi)	Yes (Inde)	No (Ayi)	pit latrine without slab	No (Ayi)	Wood (Nkhuni)	Earth (Yozira ndi dothi) / Smoothed mud (Yozila ndi kugedeza)	Compacted earth (Yamdindo)	Grass (Udzu)	Six (asanu ndi m'modzi)	No (Ayi)	Battery/dry cell(Torch), Candles, Electricity (Tochi ya mabatile, Kandulo, Magetsi)	Yes (Inde)	Some difficulty (Inde – pali vuto pang’ono)	Some difficulty (Inde – pali vuto pang’ono)	Some difficulty (Inde – pali vuto pang’ono)	No - None (Ayi – palibe vuto)	No - None (Ayi – palibe vuto)	No - None (Ayi – palibe vuto)
Yes (Inde)	Yes (Inde)	55	Male (Mwamuna)	Married (Ndili pa banja)	Primary (Pulaimale)	178	8	Yes (Inde)		Agriculture (Ulimi)	Not paid (Sindilipiridwa)	Self-employed (Ndinazilemba ndekha)	Seasonal (Nyengo zina)	Yes (Inde)	No (Ayi)	No (Ayi)	No (Ayi)	Yes (Inde)	Yes (Inde)	No (Ayi)	No (Ayi)	Yes (Inde)	No (Ayi)	No (Ayi)	No (Ayi)	Borehole or tube well (mjigo)	Latrine (Chokumba)	No (Ayi)	Yes (Inde)	No (Ayi)	pit latrine without slab	No (Ayi)	Wood (Nkhuni)	Earth (Yozira ndi dothi) / Smoothed mud (Yozila ndi kugedeza)	Burnt bricks (Njerwa zowotcha)	Grass (Udzu)	Seven or more (asanu ndi awiri)	No (Ayi)	Solar	Yes (Inde)	Some difficulty (Inde – pali vuto pang’ono)	No - None (Ayi – palibe vuto)	No - None (Ayi – palibe vuto)	No - None (Ayi – palibe vuto)	No - None (Ayi – palibe vuto)	No - None (Ayi – palibe vuto)
Yes (Inde)	Yes (Inde)	70	Female (Mkazi)	Married (Ndili pa banja)	No education (Sindiyimbe sukulu)	65	8	No (Ayi)	Spouse (Mzanu mu ukwati)	Unemployed				No (Ayi)	No (Ayi)	No (Ayi)	Yes (Inde)	Yes (Inde)	Yes (Inde)	No (Ayi)	No (Ayi)	No (Ayi)	No (Ayi)	Yes (Inde)	Yes (Inde)	Borehole or tube well (mjigo)	Latrine (Chokumba)	No (Ayi)	Yes (Inde)	No (Ayi)	pit latrine without slab	No (Ayi)	Wood (Nkhuni)	Cement (Simenti)	Burnt bricks (Njerwa zowotcha)	Iron sheet (Malata)	One, two or three (m'modzi, awiri, atatu)	No (Ayi)	Solar	Yes (Inde)	Some difficulty (Inde – pali vuto pang’ono)	Some difficulty (Inde – pali vuto pang’ono)	Some difficulty (Inde – pali vuto pang’ono)	Some difficulty (Inde – pali vuto pang’ono)	No - None (Ayi – palibe vuto)	No - None (Ayi – palibe vuto)
Yes (Inde)	Yes (Inde)	20	Male (Mwamuna)	Never married (Sindinakwatirepo)	Secondary (Sekondale)	179	8	No (Ayi)	Child (Mwana)	Student				Yes (Inde)	Yes (Inde)	No (Ayi)	Yes (Inde)	Yes (Inde)	Yes (Inde)	Yes (Inde)	No (Ayi)	Yes (Inde)	No (Ayi)	No (Ayi)	Yes (Inde)	Borehole or tube well (mjigo)	Latrine (Chokumba)	No (Ayi)	Yes (Inde)	No (Ayi)	pit latrine without slab	No (Ayi)	Wood (Nkhuni)	Cement (Simenti)	Burnt bricks (Njerwa zowotcha)	Iron sheet (Malata)	Five (asanu)	Yes, only Chichewa (Inde Chichewa)	Solar	Yes (Inde)	Some difficulty (Inde – pali vuto pang’ono)	No - None (Ayi – palibe vuto)	No - None (Ayi – palibe vuto)	Some difficulty (Inde – pali vuto pang’ono)	No - None (Ayi – palibe vuto)	No - None (Ayi – palibe vuto)
Yes (Inde)	Yes (Inde)	40	Male (Mwamuna)	Married (Ndili pa banja)	Secondary (Sekondale)	65	8	Yes (Inde)		Sales worker (informal) (Ndimagula ndikugulisa zinthu/ndine venda) - e.g petty/market traders and hawkers	Cash only (Ndalama zokha)	Self-employed (Ndinazilemba ndekha)	All year (Chaka chonse)	Yes (Inde)	No (Ayi)	No (Ayi)	Yes (Inde)	Yes (Inde)	Yes (Inde)	No (Ayi)	No (Ayi)	Yes (Inde)	No (Ayi)	No (Ayi)	Yes (Inde)	Borehole or tube well (mjigo)	Latrine (Chokumba)	Yes (Inde)	Yes (Inde)	No (Ayi)	pit latrine with slab	No (Ayi)	Wood (Nkhuni)	Cement (Simenti)	Burnt bricks (Njerwa zowotcha)	Iron sheet (Malata)	Seven or more (asanu ndi awiri)	Yes English (regardless of Chichewa) (Inde Chizungu)	Battery/dry cell(Torch), Candles, Electricity (Tochi ya mabatile, Kandulo, Magetsi)	Yes (Inde)	Some difficulty (Inde – pali vuto pang’ono)	No - None (Ayi – palibe vuto)	No - None (Ayi – palibe vuto)	No - None (Ayi – palibe vuto)	No - None (Ayi – palibe vuto)	No - None (Ayi – palibe vuto)
Yes (Inde)	Yes (Inde)	48	Male (Mwamuna)	Married (Ndili pa banja)	Primary (Pulaimale)	180	24	Yes (Inde)		Sales worker (informal) (Ndimagula ndikugulisa zinthu/ndine venda) - e.g petty/market traders and hawkers	Cash only (Ndalama zokha)	Self-employed (Ndinazilemba ndekha)	All year (Chaka chonse)	Yes (Inde)	No (Ayi)	No (Ayi)	Yes (Inde)	Yes (Inde)	Yes (Inde)	No (Ayi)	No (Ayi)	Yes (Inde)	No (Ayi)	No (Ayi)	No (Ayi)	Borehole or tube well (mjigo)	Latrine (Chokumba)	No (Ayi)	Yes (Inde)	No (Ayi)	pit latrine without slab	No (Ayi)	Wood (Nkhuni)	Earth (Yozira ndi dothi) / Smoothed mud (Yozila ndi kugedeza)	Burnt bricks (Njerwa zowotcha)	Grass (Udzu)	Seven or more (asanu ndi awiri)	Yes, only Chichewa (Inde Chichewa)	Solar	Yes (Inde)	Some difficulty (Inde – pali vuto pang’ono)	No - None (Ayi – palibe vuto)	No - None (Ayi – palibe vuto)	Some difficulty (Inde – pali vuto pang’ono)	No - None (Ayi – palibe vuto)	No - None (Ayi – palibe vuto)
Yes (Inde)	Yes (Inde)	50	Male (Mwamuna)	Married (Ndili pa banja)	Secondary (Sekondale)	181	8	Yes (Inde)		Professional (Mu ofesi) - technical, administrative, and managerial occupations	Cash only (Ndalama zokha)	Employed by nonfamily member (Kwa munthu wina wosakhala m’bale)	All year (Chaka chonse)	Yes (Inde)	No (Ayi)	No (Ayi)	Yes (Inde)	Yes (Inde)	Yes (Inde)	No (Ayi)	No (Ayi)	No (Ayi)	No (Ayi)	No (Ayi)	Yes (Inde)	Borehole or tube well (mjigo)	Latrine (Chokumba)	Yes (Inde)	Yes (Inde)	No (Ayi)	pit latrine with slab	No (Ayi)	Wood (Nkhuni)	Cement (Simenti)	Burnt bricks (Njerwa zowotcha)	Iron sheet (Malata)	Seven or more (asanu ndi awiri)	Yes, only Chichewa (Inde Chichewa)	Battery/dry cell(Torch), Candles, Electricity (Tochi ya mabatile, Kandulo, Magetsi)	Yes (Inde)	Some difficulty (Inde – pali vuto pang’ono)	No - None (Ayi – palibe vuto)	No - None (Ayi – palibe vuto)	No - None (Ayi – palibe vuto)	No - None (Ayi – palibe vuto)	No - None (Ayi – palibe vuto)
Yes (Inde)	Yes (Inde)	50	Female (Mkazi)	Widowed (Ndine wamasiye)	Primary (Pulaimale)	65	8	No (Ayi)	Child (Mwana)	Agriculture (Ulimi)	Not paid (Sindilipiridwa)	Self-employed (Ndinazilemba ndekha)	Seasonal (Nyengo zina)	Yes (Inde)	No (Ayi)	No (Ayi)	Yes (Inde)	Yes (Inde)	No (Ayi)	No (Ayi)	No (Ayi)	Yes (Inde)	No (Ayi)	No (Ayi)	No (Ayi)	Borehole or tube well (mjigo)	Latrine (Chokumba)	No (Ayi)	Yes (Inde)	No (Ayi)	pit latrine without slab	No (Ayi)	Wood (Nkhuni)	Earth (Yozira ndi dothi) / Smoothed mud (Yozila ndi kugedeza)	Burnt bricks (Njerwa zowotcha)	Grass (Udzu)	Seven or more (asanu ndi awiri)	No (Ayi)	Battery/dry cell(Torch), Candles, Electricity (Tochi ya mabatile, Kandulo, Magetsi)	Yes (Inde)	Some difficulty (Inde – pali vuto pang’ono)	No - None (Ayi – palibe vuto)	Some difficulty (Inde – pali vuto pang’ono)	Some difficulty (Inde – pali vuto pang’ono)	No - None (Ayi – palibe vuto)	No - None (Ayi – palibe vuto)
Yes (Inde)	Yes (Inde)	62	Male (Mwamuna)	Married (Ndili pa banja)	Primary (Pulaimale)	65	8	Yes (Inde)		Professional (Mu ofesi) - technical, administrative, and managerial occupations	Cash only (Ndalama zokha)	Employed by nonfamily member (Kwa munthu wina wosakhala m’bale)	All year (Chaka chonse)	Yes (Inde)	No (Ayi)	No (Ayi)	No (Ayi)	Yes (Inde)	Yes (Inde)	No (Ayi)	No (Ayi)	No (Ayi)	No (Ayi)	No (Ayi)	Yes (Inde)	Borehole or tube well (mjigo)	Latrine (Chokumba)	No (Ayi)	Yes (Inde)	No (Ayi)	pit latrine without slab	No (Ayi)	Wood (Nkhuni)	Cement (Simenti)	Unburnt bricks (Njerwa zosawotcha)	Iron sheet (Malata)	Seven or more (asanu ndi awiri)	No (Ayi)	Battery/dry cell(Torch), Candles, Electricity (Tochi ya mabatile, Kandulo, Magetsi)	Yes (Inde)	Some difficulty (Inde – pali vuto pang’ono)	No - None (Ayi – palibe vuto)	No - None (Ayi – palibe vuto)	No - None (Ayi – palibe vuto)	No - None (Ayi – palibe vuto)	No - None (Ayi – palibe vuto)
Yes (Inde)	Yes (Inde)	50	Male (Mwamuna)	Married (Ndili pa banja)	Secondary (Sekondale)	182	8	Yes (Inde)		Agriculture (Ulimi)	Not paid (Sindilipiridwa)	Self-employed (Ndinazilemba ndekha)	Seasonal (Nyengo zina)	No (Ayi)	No (Ayi)	No (Ayi)	Yes (Inde)	Yes (Inde)	Yes (Inde)	No (Ayi)	No (Ayi)	Yes (Inde)	No (Ayi)	No (Ayi)	Yes (Inde)	Borehole or tube well (mjigo)	Latrine (Chokumba)	Yes (Inde)	Yes (Inde)	No (Ayi)	pit latrine with slab	No (Ayi)	Wood (Nkhuni)	Earth (Yozira ndi dothi) / Smoothed mud (Yozila ndi kugedeza)	Compacted earth (Yamdindo)	Grass (Udzu)	One, two or three (m'modzi, awiri, atatu)	No (Ayi)	Battery/dry cell(Torch), Candles, Electricity (Tochi ya mabatile, Kandulo, Magetsi)	Yes (Inde)	A lot of difficulty (Inde – pali vuto lalikulu)	No - None (Ayi – palibe vuto)	No - None (Ayi – palibe vuto)	No - None (Ayi – palibe vuto)	No - None (Ayi – palibe vuto)	No - None (Ayi – palibe vuto)
Yes (Inde)	Yes (Inde)	47	Female (Mkazi)	Married (Ndili pa banja)	Primary (Pulaimale)	183	8	Yes (Inde)		Agriculture (Ulimi)	Not paid (Sindilipiridwa)	Self-employed (Ndinazilemba ndekha)	Seasonal (Nyengo zina)	Yes (Inde)	No (Ayi)	No (Ayi)	Yes (Inde)	No (Ayi)	Yes (Inde)	No (Ayi)	No (Ayi)	No (Ayi)	No (Ayi)	No (Ayi)	No (Ayi)	Borehole or tube well (mjigo)	Latrine (Chokumba)	No (Ayi)	Yes (Inde)	No (Ayi)	pit latrine without slab	No (Ayi)	Wood (Nkhuni)	Earth (Yozira ndi dothi) / Smoothed mud (Yozila ndi kugedeza)	Burnt bricks (Njerwa zowotcha)	Iron sheet (Malata)	Five (asanu)	No (Ayi)	Battery/dry cell(Torch), Candles, Electricity (Tochi ya mabatile, Kandulo, Magetsi)	Yes (Inde)	Some difficulty (Inde – pali vuto pang’ono)	No - None (Ayi – palibe vuto)	No - None (Ayi – palibe vuto)	No - None (Ayi – palibe vuto)	No - None (Ayi – palibe vuto)	No - None (Ayi – palibe vuto)
Yes (Inde)	Yes (Inde)	60	Female (Mkazi)	Widowed (Ndine wamasiye)	No education (Sindiyimbe sukulu)	65	8	Yes (Inde)		Unemployed				No (Ayi)	No (Ayi)	No (Ayi)	No (Ayi)	No (Ayi)	No (Ayi)	No (Ayi)	No (Ayi)	No (Ayi)	No (Ayi)	No (Ayi)	No (Ayi)	Borehole or tube well (mjigo)	Latrine (Chokumba)	No (Ayi)	Yes (Inde)	No (Ayi)	pit latrine without slab	No (Ayi)	Wood (Nkhuni)	Earth (Yozira ndi dothi) / Smoothed mud (Yozila ndi kugedeza)	Unburnt bricks (Njerwa zosawotcha)	Grass (Udzu)	Four (anayi)	No (Ayi)	Battery/dry cell(Torch), Candles, Electricity (Tochi ya mabatile, Kandulo, Magetsi)	No (Ayi)	A lot of difficulty (Inde – pali vuto lalikulu)	No - None (Ayi – palibe vuto)	Some difficulty (Inde – pali vuto pang’ono)	Some difficulty (Inde – pali vuto pang’ono)	No - None (Ayi – palibe vuto)	No - None (Ayi – palibe vuto)
Yes (Inde)	Yes (Inde)	45	Female (Mkazi)	Widowed (Ndine wamasiye)	Primary (Pulaimale)	65	8	Yes (Inde)		Professional (Mu ofesi) - technical, administrative, and managerial occupations	Cash only (Ndalama zokha)	Employed by nonfamily member (Kwa munthu wina wosakhala m’bale)	All year (Chaka chonse)	Yes (Inde)	Yes (Inde)	Yes (Inde)	No (Ayi)	Yes (Inde)	Yes (Inde)	No (Ayi)	No (Ayi)	No (Ayi)	No (Ayi)	No (Ayi)	Yes (Inde)	Borehole or tube well (mjigo)	Latrine (Chokumba)	Yes (Inde)	Yes (Inde)	Yes (Inde)	ventilated pit latrine (vip) latrine	No (Ayi)	Wood (Nkhuni)	Cement (Simenti)	Burnt bricks (Njerwa zowotcha)	Iron sheet (Malata)	One, two or three (m'modzi, awiri, atatu)	Yes, only Chichewa (Inde Chichewa)	Battery/dry cell(Torch), Candles, Electricity (Tochi ya mabatile, Kandulo, Magetsi)	Yes (Inde)	Some difficulty (Inde – pali vuto pang’ono)	No - None (Ayi – palibe vuto)	No - None (Ayi – palibe vuto)	No - None (Ayi – palibe vuto)	No - None (Ayi – palibe vuto)	No - None (Ayi – palibe vuto)
Yes (Inde)	Yes (Inde)	62	Female (Mkazi)	Divorced/separated (Banja linatha/sitikhala limodzi koma banja lilipo)	Primary (Pulaimale)	184	24	Yes (Inde)		Agriculture (Ulimi)	Not paid (Sindilipiridwa)	Self-employed (Ndinazilemba ndekha)	Seasonal (Nyengo zina)	No (Ayi)	No (Ayi)	No (Ayi)	No (Ayi)	No (Ayi)	Yes (Inde)	No (Ayi)	No (Ayi)	Yes (Inde)	No (Ayi)	No (Ayi)	No (Ayi)	Borehole or tube well (mjigo)	Latrine (Chokumba)	No (Ayi)	Yes (Inde)	No (Ayi)	pit latrine without slab	No (Ayi)	Wood (Nkhuni)	Earth (Yozira ndi dothi) / Smoothed mud (Yozila ndi kugedeza)	Compacted earth (Yamdindo)	Grass (Udzu)	One, two or three (m'modzi, awiri, atatu)	No (Ayi)	Battery/dry cell(Torch), Candles, Electricity (Tochi ya mabatile, Kandulo, Magetsi)	Yes (Inde)	Some difficulty (Inde – pali vuto pang’ono)	No - None (Ayi – palibe vuto)	No - None (Ayi – palibe vuto)	No - None (Ayi – palibe vuto)	No - None (Ayi – palibe vuto)	No - None (Ayi – palibe vuto)
Yes (Inde)	Yes (Inde)	40	Female (Mkazi)	Widowed (Ndine wamasiye)	Primary (Pulaimale)	176	8	Yes (Inde)		Agriculture (Ulimi)	Not paid (Sindilipiridwa)	Self-employed (Ndinazilemba ndekha)	Seasonal (Nyengo zina)	No (Ayi)	No (Ayi)	No (Ayi)	No (Ayi)	No (Ayi)	No (Ayi)	No (Ayi)	No (Ayi)	Yes (Inde)	No (Ayi)	No (Ayi)	No (Ayi)	Borehole or tube well (mjigo)	Latrine (Chokumba)	No (Ayi)	Yes (Inde)	No (Ayi)	pit latrine without slab	No (Ayi)	Wood (Nkhuni)	Earth (Yozira ndi dothi) / Smoothed mud (Yozila ndi kugedeza)	Burnt bricks (Njerwa zowotcha)	Iron sheet (Malata)	Seven or more (asanu ndi awiri)	No (Ayi)	Battery/dry cell(Torch), Candles, Electricity (Tochi ya mabatile, Kandulo, Magetsi)	Yes (Inde)	A lot of difficulty (Inde – pali vuto lalikulu)	Some difficulty (Inde – pali vuto pang’ono)	No - None (Ayi – palibe vuto)	No - None (Ayi – palibe vuto)	No - None (Ayi – palibe vuto)	No - None (Ayi – palibe vuto)
Yes (Inde)	Yes (Inde)	1	Female (Mkazi)	Never married (Sindinakwatirepo)	No education (Sindiyimbe sukulu)	65	8	No (Ayi)	Parent (Kholo)	Unemployed				Yes (Inde)	No (Ayi)	No (Ayi)	No (Ayi)	No (Ayi)	Yes (Inde)	No (Ayi)	No (Ayi)	Yes (Inde)	No (Ayi)	No (Ayi)	Yes (Inde)	Borehole or tube well (mjigo)	Latrine (Chokumba)	No (Ayi)	Yes (Inde)	No (Ayi)	pit latrine without slab	No (Ayi)	Wood (Nkhuni)	Cement (Simenti)	Burnt bricks (Njerwa zowotcha)	Iron sheet (Malata)	Seven or more (asanu ndi awiri)	No (Ayi)	Solar	Yes (Inde)	No - None (Ayi – palibe vuto)	No - None (Ayi – palibe vuto)	No - None (Ayi – palibe vuto)	No - None (Ayi – palibe vuto)	I cannot do at all (Sindingathe ndi pang’ono pomwe)	No - None (Ayi – palibe vuto)
Yes (Inde)	Yes (Inde)	48	Female (Mkazi)	Widowed (Ndine wamasiye)	Primary (Pulaimale)	185	8	Yes (Inde)		Sales worker (informal) (Ndimagula ndikugulisa zinthu/ndine venda) - e.g petty/market traders and hawkers	Not paid (Sindilipiridwa)	Self-employed (Ndinazilemba ndekha)	All year (Chaka chonse)	Yes (Inde)	No (Ayi)	No (Ayi)	Yes (Inde)	Yes (Inde)	Yes (Inde)	No (Ayi)	No (Ayi)	Yes (Inde)	No (Ayi)	No (Ayi)	No (Ayi)	Borehole or tube well (mjigo)	Latrine (Chokumba)	Yes (Inde)	Yes (Inde)	Yes (Inde)	ventilated pit latrine (vip) latrine	No (Ayi)	Wood (Nkhuni)	Cement (Simenti)	Burnt bricks (Njerwa zowotcha)	Iron sheet (Malata)	One, two or three (m'modzi, awiri, atatu)	Yes, only Chichewa (Inde Chichewa)	Battery/dry cell(Torch), Candles, Electricity (Tochi ya mabatile, Kandulo, Magetsi)	Yes (Inde)	Some difficulty (Inde – pali vuto pang’ono)	No - None (Ayi – palibe vuto)	No - None (Ayi – palibe vuto)	No - None (Ayi – palibe vuto)	No - None (Ayi – palibe vuto)	No - None (Ayi – palibe vuto)
Yes (Inde)	Yes (Inde)	68	Male (Mwamuna)	Divorced/separated (Banja linatha/sitikhala limodzi koma banja lilipo)	Secondary (Sekondale)	186	8	Yes (Inde)		Agriculture (Ulimi)	Not paid (Sindilipiridwa)	Self-employed (Ndinazilemba ndekha)	Seasonal (Nyengo zina)	Yes (Inde)	No (Ayi)	No (Ayi)	Yes (Inde)	Yes (Inde)	Yes (Inde)	No (Ayi)	No (Ayi)	Yes (Inde)	No (Ayi)	Yes (Inde)	Yes (Inde)	Borehole or tube well (mjigo)	Latrine (Chokumba)	No (Ayi)	Yes (Inde)	No (Ayi)	pit latrine without slab	No (Ayi)	Wood (Nkhuni)	Cement (Simenti)	Burnt bricks (Njerwa zowotcha)	Iron sheet (Malata)	One, two or three (m'modzi, awiri, atatu)	No, female head/spouse (Palibe mzimayi)	Battery/dry cell(Torch), Candles, Electricity (Tochi ya mabatile, Kandulo, Magetsi)	Yes (Inde)	A lot of difficulty (Inde – pali vuto lalikulu)	No - None (Ayi – palibe vuto)	No - None (Ayi – palibe vuto)	No - None (Ayi – palibe vuto)	No - None (Ayi – palibe vuto)	No - None (Ayi – palibe vuto)
Yes (Inde)	Yes (Inde)	80	Female (Mkazi)	Widowed (Ndine wamasiye)	Primary (Pulaimale)	187	25	Yes (Inde)		Unemployed				No (Ayi)	No (Ayi)	No (Ayi)	No (Ayi)	Yes (Inde)	Yes (Inde)	No (Ayi)	No (Ayi)	Yes (Inde)	Yes (Inde)	No (Ayi)	Yes (Inde)	Borehole or tube well (mjigo)	Latrine (Chokumba)	No (Ayi)	Yes (Inde)	No (Ayi)	pit latrine without slab	No (Ayi)	Wood (Nkhuni)	Earth (Yozira ndi dothi) / Smoothed mud (Yozila ndi kugedeza)	Burnt bricks (Njerwa zowotcha)	Iron sheet (Malata)	Six (asanu ndi m'modzi)	No (Ayi)	Battery/dry cell(Torch), Candles, Electricity (Tochi ya mabatile, Kandulo, Magetsi)	Yes (Inde)	A lot of difficulty (Inde – pali vuto lalikulu)	Some difficulty (Inde – pali vuto pang’ono)	Some difficulty (Inde – pali vuto pang’ono)	Some difficulty (Inde – pali vuto pang’ono)	No - None (Ayi – palibe vuto)	No - None (Ayi – palibe vuto)
Yes (Inde)	Yes (Inde)	35	Female (Mkazi)	Married (Ndili pa banja)	Secondary (Sekondale)	188	8	No (Ayi)	Spouse (Mzanu mu ukwati)	Sales worker (informal) (Ndimagula ndikugulisa zinthu/ndine venda) - e.g petty/market traders and hawkers	Not paid (Sindilipiridwa)	Self-employed (Ndinazilemba ndekha)	Seasonal (Nyengo zina)	Yes (Inde)	Yes (Inde)	No (Ayi)	Yes (Inde)	Yes (Inde)	Yes (Inde)	No (Ayi)	No (Ayi)	Yes (Inde)	No (Ayi)	No (Ayi)	No (Ayi)	Borehole or tube well (mjigo)	Latrine (Chokumba)	No (Ayi)	Yes (Inde)	No (Ayi)	pit latrine without slab	No (Ayi)	Wood (Nkhuni)	Earth (Yozira ndi dothi) / Smoothed mud (Yozila ndi kugedeza)	Burnt bricks (Njerwa zowotcha)	Grass (Udzu)	Six (asanu ndi m'modzi)	Yes English (regardless of Chichewa) (Inde Chizungu)	Battery/dry cell(Torch), Candles, Electricity (Tochi ya mabatile, Kandulo, Magetsi)	Yes (Inde)	Some difficulty (Inde – pali vuto pang’ono)	No - None (Ayi – palibe vuto)	No - None (Ayi – palibe vuto)	No - None (Ayi – palibe vuto)	No - None (Ayi – palibe vuto)	No - None (Ayi – palibe vuto)
Yes (Inde)	Yes (Inde)	55	Male (Mwamuna)	Married (Ndili pa banja)	Primary (Pulaimale)	176	8	Yes (Inde)		Agriculture (Ulimi)	Not paid (Sindilipiridwa)	Self-employed (Ndinazilemba ndekha)	Seasonal (Nyengo zina)	Yes (Inde)	No (Ayi)	No (Ayi)	Yes (Inde)	Yes (Inde)	Yes (Inde)	No (Ayi)	No (Ayi)	Yes (Inde)	No (Ayi)	No (Ayi)	No (Ayi)	Borehole or tube well (mjigo)	Latrine (Chokumba)	Yes (Inde)	Yes (Inde)	No (Ayi)	pit latrine with slab	No (Ayi)	Wood (Nkhuni)	Earth (Yozira ndi dothi) / Smoothed mud (Yozila ndi kugedeza)	Burnt bricks (Njerwa zowotcha)	Iron sheet (Malata)	Four (anayi)	Yes, only Chichewa (Inde Chichewa)	Solar	Yes (Inde)	Some difficulty (Inde – pali vuto pang’ono)	Some difficulty (Inde – pali vuto pang’ono)	No - None (Ayi – palibe vuto)	No - None (Ayi – palibe vuto)	No - None (Ayi – palibe vuto)	No - None (Ayi – palibe vuto)
Yes (Inde)	Yes (Inde)	64	Male (Mwamuna)	Married (Ndili pa banja)	Secondary (Sekondale)	176	8	Yes (Inde)		Agriculture (Ulimi)	Not paid (Sindilipiridwa)	Self-employed (Ndinazilemba ndekha)	Seasonal (Nyengo zina)	Yes (Inde)	No (Ayi)	No (Ayi)	Yes (Inde)	Yes (Inde)	Yes (Inde)	No (Ayi)	No (Ayi)	Yes (Inde)	No (Ayi)	No (Ayi)	No (Ayi)	Borehole or tube well (mjigo)	Latrine (Chokumba)	No (Ayi)	Yes (Inde)	No (Ayi)	pit latrine without slab	No (Ayi)	Wood (Nkhuni)	Earth (Yozira ndi dothi) / Smoothed mud (Yozila ndi kugedeza)	Burnt bricks (Njerwa zowotcha)	Iron sheet (Malata)	Six (asanu ndi m'modzi)	Yes, only Chichewa (Inde Chichewa)	Battery/dry cell(Torch), Candles, Electricity (Tochi ya mabatile, Kandulo, Magetsi)	Yes (Inde)	Some difficulty (Inde – pali vuto pang’ono)	No - None (Ayi – palibe vuto)	Some difficulty (Inde – pali vuto pang’ono)	Some difficulty (Inde – pali vuto pang’ono)	No - None (Ayi – palibe vuto)	No - None (Ayi – palibe vuto)
Yes (Inde)	No (Ayi)	63	Male (Mwamuna)	Married (Ndili pa banja)	Primary (Pulaimale)	189	8	Yes (Inde)		Agriculture (Ulimi)	Not paid (Sindilipiridwa)	Self-employed (Ndinazilemba ndekha)	All year (Chaka chonse)	No (Ayi)	No (Ayi)	No (Ayi)	Yes (Inde)	Yes (Inde)	Yes (Inde)	No (Ayi)	No (Ayi)	Yes (Inde)	No (Ayi)	No (Ayi)	No (Ayi)	Borehole or tube well (mjigo)	Latrine (Chokumba)	Yes (Inde)	Yes (Inde)	No (Ayi)	pit latrine with slab	No (Ayi)	Wood (Nkhuni)	Earth (Yozira ndi dothi) / Smoothed mud (Yozila ndi kugedeza)	Burnt bricks (Njerwa zowotcha)	Iron sheet (Malata)	Four (anayi)	No (Ayi)	Battery/dry cell(Torch), Candles, Electricity (Tochi ya mabatile, Kandulo, Magetsi)	Yes (Inde)	Some difficulty (Inde – pali vuto pang’ono)	Some difficulty (Inde – pali vuto pang’ono)	Some difficulty (Inde – pali vuto pang’ono)	Some difficulty (Inde – pali vuto pang’ono)	No - None (Ayi – palibe vuto)	No - None (Ayi – palibe vuto)
Yes (Inde)	No (Ayi)	51	Male (Mwamuna)	Married (Ndili pa banja)	Secondary (Sekondale)	181	8	Yes (Inde)		Professional (Mu ofesi) - technical, administrative, and managerial occupations	Cash only (Ndalama zokha)	Employed by nonfamily member (Kwa munthu wina wosakhala m’bale)	All year (Chaka chonse)	Yes (Inde)	Yes (Inde)	No (Ayi)	Yes (Inde)	Yes (Inde)	Yes (Inde)	No (Ayi)	No (Ayi)	Yes (Inde)	No (Ayi)	No (Ayi)	Yes (Inde)	Borehole or tube well (mjigo)	Latrine (Chokumba)	No (Ayi)	Yes (Inde)	No (Ayi)	pit latrine without slab	No (Ayi)	Wood (Nkhuni)	Cement (Simenti)	Burnt bricks (Njerwa zowotcha)	Iron sheet (Malata)	Seven or more (asanu ndi awiri)	Yes, only Chichewa (Inde Chichewa)	Solar	Yes (Inde)	Some difficulty (Inde – pali vuto pang’ono)	No - None (Ayi – palibe vuto)	No - None (Ayi – palibe vuto)	No - None (Ayi – palibe vuto)	No - None (Ayi – palibe vuto)	No - None (Ayi – palibe vuto)
Yes (Inde)	No (Ayi)	4	Female (Mkazi)	Married (Ndili pa banja)	Secondary (Sekondale)	190	8	No (Ayi)	Spouse (Mzanu mu ukwati)	Agriculture (Ulimi)	Not paid (Sindilipiridwa)	Self-employed (Ndinazilemba ndekha)	Seasonal (Nyengo zina)	Yes (Inde)	No (Ayi)	No (Ayi)	Yes (Inde)	No (Ayi)	No (Ayi)	No (Ayi)	No (Ayi)	Yes (Inde)	No (Ayi)	No (Ayi)	Yes (Inde)	Unprotected dug well (Chisime chosatetezedwa)	Latrine (Chokumba)	Yes (Inde)	Yes (Inde)	No (Ayi)	pit latrine with slab	No (Ayi)	Wood (Nkhuni)	Earth (Yozira ndi dothi) / Smoothed mud (Yozila ndi kugedeza)	Burnt bricks (Njerwa zowotcha)	Iron sheet (Malata)	Seven or more (asanu ndi awiri)	Yes English (regardless of Chichewa) (Inde Chizungu)	Battery/dry cell(Torch), Candles, Electricity (Tochi ya mabatile, Kandulo, Magetsi)	No (Ayi)	A lot of difficulty (Inde – pali vuto lalikulu)	No - None (Ayi – palibe vuto)	No - None (Ayi – palibe vuto)	No - None (Ayi – palibe vuto)	No - None (Ayi – palibe vuto)	No - None (Ayi – palibe vuto)
Yes (Inde)	Yes (Inde)	6	Male (Mwamuna)	Married (Ndili pa banja)	Primary (Pulaimale)	191	8	No (Ayi)	Spouse (Mzanu mu ukwati)	Sales worker (informal) (Ndimagula ndikugulisa zinthu/ndine venda) - e.g petty/market traders and hawkers	Not paid (Sindilipiridwa)	Self-employed (Ndinazilemba ndekha)	Seasonal (Nyengo zina)	Yes (Inde)	No (Ayi)	No (Ayi)	Yes (Inde)	Yes (Inde)	Yes (Inde)	No (Ayi)	No (Ayi)	Yes (Inde)	No (Ayi)	No (Ayi)	No (Ayi)	Borehole or tube well (mjigo)	Latrine (Chokumba)	No (Ayi)	Yes (Inde)	No (Ayi)	pit latrine without slab	No (Ayi)	Charcoal (Makala)	Earth (Yozira ndi dothi) / Smoothed mud (Yozila ndi kugedeza)	Burnt bricks (Njerwa zowotcha)	Iron sheet (Malata)	Four (anayi)	Yes, only Chichewa (Inde Chichewa)	Battery/dry cell(Torch), Candles, Electricity (Tochi ya mabatile, Kandulo, Magetsi)	Yes (Inde)	Some difficulty (Inde – pali vuto pang’ono)	No - None (Ayi – palibe vuto)	No - None (Ayi – palibe vuto)	No - None (Ayi – palibe vuto)	No - None (Ayi – palibe vuto)	No - None (Ayi – palibe vuto)
Yes (Inde)	No (Ayi)	20	Female (Mkazi)	Married (Ndili pa banja)	Secondary (Sekondale)	192	8	No (Ayi)	Parent (Kholo)	Production worker (skilled) (Ntchito zamanja, ndinaphunzira luso lapadera) - includes skilled manual workers such as builders, carpenters, artisans	Not paid (Sindilipiridwa)	Self-employed (Ndinazilemba ndekha)	All year (Chaka chonse)	Yes (Inde)	No (Ayi)	No (Ayi)	Yes (Inde)	Yes (Inde)	Yes (Inde)	No (Ayi)	No (Ayi)	Yes (Inde)	No (Ayi)	No (Ayi)	No (Ayi)	Borehole or tube well (mjigo)	Latrine (Chokumba)	Yes (Inde)	Yes (Inde)	No (Ayi)	pit latrine with slab	No (Ayi)	Wood (Nkhuni)	Cement (Simenti)	Burnt bricks (Njerwa zowotcha)	Iron sheet (Malata)	Six (asanu ndi m'modzi)	Yes English (regardless of Chichewa) (Inde Chizungu)	Solar	Yes (Inde)	Some difficulty (Inde – pali vuto pang’ono)	No - None (Ayi – palibe vuto)	No - None (Ayi – palibe vuto)	No - None (Ayi – palibe vuto)	No - None (Ayi – palibe vuto)	No - None (Ayi – palibe vuto)
Yes (Inde)	No (Ayi)	33	Female (Mkazi)	Married (Ndili pa banja)	Primary (Pulaimale)	87	8	No (Ayi)	Spouse (Mzanu mu ukwati)	Agriculture (Ulimi)	Not paid (Sindilipiridwa)	Self-employed (Ndinazilemba ndekha)	All year (Chaka chonse)	No (Ayi)	No (Ayi)	No (Ayi)	No (Ayi)	Yes (Inde)	No (Ayi)	No (Ayi)	No (Ayi)	Yes (Inde)	No (Ayi)	No (Ayi)	No (Ayi)	Borehole or tube well (mjigo)	Latrine (Chokumba)	No (Ayi)	Yes (Inde)	No (Ayi)	pit latrine without slab	No (Ayi)	Wood (Nkhuni)	Earth (Yozira ndi dothi) / Smoothed mud (Yozila ndi kugedeza)	Burnt bricks (Njerwa zowotcha)	Grass (Udzu)	Four (anayi)	No (Ayi)	Battery/dry cell(Torch), Candles, Electricity (Tochi ya mabatile, Kandulo, Magetsi)	Yes (Inde)	Some difficulty (Inde – pali vuto pang’ono)	No - None (Ayi – palibe vuto)	No - None (Ayi – palibe vuto)	No - None (Ayi – palibe vuto)	No - None (Ayi – palibe vuto)	No - None (Ayi – palibe vuto)
Yes (Inde)	No (Ayi)	68	Male (Mwamuna)	Married (Ndili pa banja)	Primary (Pulaimale)	193	8	Yes (Inde)		Agriculture (Ulimi)	Not paid (Sindilipiridwa)	Self-employed (Ndinazilemba ndekha)	All year (Chaka chonse)	Yes (Inde)	No (Ayi)	No (Ayi)	No (Ayi)	Yes (Inde)	Yes (Inde)	No (Ayi)	No (Ayi)	Yes (Inde)	No (Ayi)	No (Ayi)	No (Ayi)	Borehole or tube well (mjigo)	Latrine (Chokumba)	Yes (Inde)	Yes (Inde)	No (Ayi)	pit latrine with slab	No (Ayi)	Wood (Nkhuni)	Cement (Simenti)	Burnt bricks (Njerwa zowotcha)	Iron sheet (Malata)	Seven or more (asanu ndi awiri)	No (Ayi)	Battery/dry cell(Torch), Candles, Electricity (Tochi ya mabatile, Kandulo, Magetsi)	Yes (Inde)	A lot of difficulty (Inde – pali vuto lalikulu)	No - None (Ayi – palibe vuto)	No - None (Ayi – palibe vuto)	No - None (Ayi – palibe vuto)	No - None (Ayi – palibe vuto)	No - None (Ayi – palibe vuto)
Yes (Inde)	Yes (Inde)	74	Female (Mkazi)	Widowed (Ndine wamasiye)	Primary (Pulaimale)	194	8	No (Ayi)	Child (Mwana)	Agriculture (Ulimi)	Not paid (Sindilipiridwa)	Self-employed (Ndinazilemba ndekha)	All year (Chaka chonse)	Yes (Inde)	No (Ayi)	No (Ayi)	Yes (Inde)	No (Ayi)	No (Ayi)	No (Ayi)	No (Ayi)	No (Ayi)	No (Ayi)	No (Ayi)	Yes (Inde)	Borehole or tube well (mjigo)	Latrine (Chokumba)	Yes (Inde)	Yes (Inde)	No (Ayi)	pit latrine with slab	No (Ayi)	Wood (Nkhuni)	Earth (Yozira ndi dothi) / Smoothed mud (Yozila ndi kugedeza)	Burnt bricks (Njerwa zowotcha)	Iron sheet (Malata)	One, two or three (m'modzi, awiri, atatu)	Yes, only Chichewa (Inde Chichewa)	Battery/dry cell(Torch), Candles, Electricity (Tochi ya mabatile, Kandulo, Magetsi)	Yes (Inde)	A lot of difficulty (Inde – pali vuto lalikulu)	No - None (Ayi – palibe vuto)	No - None (Ayi – palibe vuto)	No - None (Ayi – palibe vuto)	No - None (Ayi – palibe vuto)	No - None (Ayi – palibe vuto)
Yes (Inde)	Yes (Inde)	72	Male (Mwamuna)	Married (Ndili pa banja)	Primary (Pulaimale)	88	8	Yes (Inde)		Agriculture (Ulimi)	Not paid (Sindilipiridwa)	Self-employed (Ndinazilemba ndekha)	All year (Chaka chonse)	Yes (Inde)	No (Ayi)	No (Ayi)	Yes (Inde)	Yes (Inde)	Yes (Inde)	No (Ayi)	No (Ayi)	Yes (Inde)	No (Ayi)	No (Ayi)	Yes (Inde)	Unprotected dug well (Chisime chosatetezedwa)	Latrine (Chokumba)	No (Ayi)	Yes (Inde)	No (Ayi)	pit latrine without slab	No (Ayi)	Wood (Nkhuni)	Cement (Simenti)	Burnt bricks (Njerwa zowotcha)	Iron sheet (Malata)	Six (asanu ndi m'modzi)	No (Ayi)	Battery/dry cell(Torch), Candles, Electricity (Tochi ya mabatile, Kandulo, Magetsi)	Yes (Inde)	A lot of difficulty (Inde – pali vuto lalikulu)	No - None (Ayi – palibe vuto)	Some difficulty (Inde – pali vuto pang’ono)	No - None (Ayi – palibe vuto)	No - None (Ayi – palibe vuto)	No - None (Ayi – palibe vuto)
Yes (Inde)	Yes (Inde)	37	Male (Mwamuna)	Married (Ndili pa banja)	Secondary (Sekondale)	195	26	Yes (Inde)		Professional (Mu ofesi) - technical, administrative, and managerial occupations	Cash only (Ndalama zokha)	Employed by nonfamily member (Kwa munthu wina wosakhala m’bale)	All year (Chaka chonse)	Yes (Inde)	No (Ayi)	No (Ayi)	Yes (Inde)	Yes (Inde)	Yes (Inde)	No (Ayi)	No (Ayi)	Yes (Inde)	No (Ayi)	No (Ayi)	Yes (Inde)	Borehole or tube well (mjigo)	Latrine (Chokumba)	No (Ayi)	Yes (Inde)	No (Ayi)	pit latrine without slab	No (Ayi)	Charcoal (Makala)	Cement (Simenti)	Burnt bricks (Njerwa zowotcha)	Iron sheet (Malata)	Four (anayi)	Yes English (regardless of Chichewa) (Inde Chizungu)	Solar	Yes (Inde)	Some difficulty (Inde – pali vuto pang’ono)	No - None (Ayi – palibe vuto)	No - None (Ayi – palibe vuto)	No - None (Ayi – palibe vuto)	No - None (Ayi – palibe vuto)	No - None (Ayi – palibe vuto)
Yes (Inde)	Yes (Inde)	50	Male (Mwamuna)	Married (Ndili pa banja)	Secondary (Sekondale)	190	24	Yes (Inde)		Agriculture (Ulimi)	Not paid (Sindilipiridwa)	Self-employed (Ndinazilemba ndekha)	All year (Chaka chonse)	Yes (Inde)	No (Ayi)	No (Ayi)	Yes (Inde)	Yes (Inde)	No (Ayi)	No (Ayi)	No (Ayi)	No (Ayi)	No (Ayi)	No (Ayi)	No (Ayi)	Borehole or tube well (mjigo)	Latrine (Chokumba)	No (Ayi)	Yes (Inde)	No (Ayi)	pit latrine without slab	No (Ayi)	Wood (Nkhuni)	Cement (Simenti)	Burnt bricks (Njerwa zowotcha)	Iron sheet (Malata)	Six (asanu ndi m'modzi)	Yes, only Chichewa (Inde Chichewa)	Battery/dry cell(Torch), Candles, Electricity (Tochi ya mabatile, Kandulo, Magetsi)	Yes (Inde)	Some difficulty (Inde – pali vuto pang’ono)	Some difficulty (Inde – pali vuto pang’ono)	No - None (Ayi – palibe vuto)	No - None (Ayi – palibe vuto)	No - None (Ayi – palibe vuto)	No - None (Ayi – palibe vuto)
Yes (Inde)	Yes (Inde)	47	Female (Mkazi)	Married (Ndili pa banja)	Secondary (Sekondale)	196	8	No (Ayi)	Spouse (Mzanu mu ukwati)	Professional (Mu ofesi) - technical, administrative, and managerial occupations	Cash only (Ndalama zokha)	Employed by nonfamily member (Kwa munthu wina wosakhala m’bale)	All year (Chaka chonse)	Yes (Inde)	Yes (Inde)	Yes (Inde)	Yes (Inde)	Yes (Inde)	Yes (Inde)	No (Ayi)	No (Ayi)	No (Ayi)	No (Ayi)	Yes (Inde)	Yes (Inde)	Borehole or tube well (mjigo)	Latrine (Chokumba)	No (Ayi)	Yes (Inde)	No (Ayi)	pit latrine without slab	No (Ayi)	Wood (Nkhuni)	Cement (Simenti)	Burnt bricks (Njerwa zowotcha)	Iron sheet (Malata)	Four (anayi)	Yes English (regardless of Chichewa) (Inde Chizungu)	Battery/dry cell(Torch), Candles, Electricity (Tochi ya mabatile, Kandulo, Magetsi)	Yes (Inde)	A lot of difficulty (Inde – pali vuto lalikulu)	No - None (Ayi – palibe vuto)	No - None (Ayi – palibe vuto)	No - None (Ayi – palibe vuto)	No - None (Ayi – palibe vuto)	No - None (Ayi – palibe vuto)
Yes (Inde)	Yes (Inde)	52	Female (Mkazi)	Married (Ndili pa banja)	Primary (Pulaimale)	197	24	No (Ayi)	Spouse (Mzanu mu ukwati)	Agriculture (Ulimi)	Not paid (Sindilipiridwa)	Self-employed (Ndinazilemba ndekha)	All year (Chaka chonse)	Yes (Inde)	No (Ayi)	No (Ayi)	Yes (Inde)	Yes (Inde)	Yes (Inde)	No (Ayi)	No (Ayi)	Yes (Inde)	No (Ayi)	No (Ayi)	No (Ayi)	Borehole or tube well (mjigo)	Latrine (Chokumba)	No (Ayi)	Yes (Inde)	No (Ayi)	pit latrine without slab	No (Ayi)	Wood (Nkhuni)	Earth (Yozira ndi dothi) / Smoothed mud (Yozila ndi kugedeza)	Burnt bricks (Njerwa zowotcha)	Grass (Udzu)	Five (asanu)	Yes English (regardless of Chichewa) (Inde Chizungu)	Battery/dry cell(Torch), Candles, Electricity (Tochi ya mabatile, Kandulo, Magetsi)	Yes (Inde)	Some difficulty (Inde – pali vuto pang’ono)	No - None (Ayi – palibe vuto)	Some difficulty (Inde – pali vuto pang’ono)	No - None (Ayi – palibe vuto)	No - None (Ayi – palibe vuto)	No - None (Ayi – palibe vuto)
Yes (Inde)	Yes (Inde)	22	Female (Mkazi)	Married (Ndili pa banja)	Secondary (Sekondale)	198	8	No (Ayi)	Spouse (Mzanu mu ukwati)	Agriculture (Ulimi)	Not paid (Sindilipiridwa)	Self-employed (Ndinazilemba ndekha)	All year (Chaka chonse)	Yes (Inde)	No (Ayi)	No (Ayi)	Yes (Inde)	No (Ayi)	No (Ayi)	No (Ayi)	No (Ayi)	Yes (Inde)	No (Ayi)	No (Ayi)	Yes (Inde)	Borehole or tube well (mjigo)	Latrine (Chokumba)	Yes (Inde)	Yes (Inde)	No (Ayi)	pit latrine with slab	No (Ayi)	Charcoal (Makala)	Earth (Yozira ndi dothi) / Smoothed mud (Yozila ndi kugedeza)	Burnt bricks (Njerwa zowotcha)	Grass (Udzu)	One, two or three (m'modzi, awiri, atatu)	Yes English (regardless of Chichewa) (Inde Chizungu)	Battery/dry cell(Torch), Candles, Electricity (Tochi ya mabatile, Kandulo, Magetsi)	Yes (Inde)	No - None (Ayi – palibe vuto)	No - None (Ayi – palibe vuto)	No - None (Ayi – palibe vuto)	No - None (Ayi – palibe vuto)	No - None (Ayi – palibe vuto)	No - None (Ayi – palibe vuto)
Yes (Inde)	Yes (Inde)	42	Male (Mwamuna)	Never married (Sindinakwatirepo)	Secondary (Sekondale)	65	8	No (Ayi)	Parent (Kholo)	Agriculture (Ulimi)	Not paid (Sindilipiridwa)	Self-employed (Ndinazilemba ndekha)	Seasonal (Nyengo zina)	Yes (Inde)	Yes (Inde)	Yes (Inde)	Yes (Inde)	Yes (Inde)	Yes (Inde)	No (Ayi)	Yes (Inde)	Yes (Inde)	No (Ayi)	No (Ayi)	Yes (Inde)	Borehole or tube well (mjigo)	Latrine (Chokumba)	Yes (Inde)	Yes (Inde)	Yes (Inde)	ventilated pit latrine (vip) latrine	No (Ayi)	Wood (Nkhuni)	Cement (Simenti)	Burnt bricks (Njerwa zowotcha)	Iron sheet (Malata)	One, two or three (m'modzi, awiri, atatu)	Yes English (regardless of Chichewa) (Inde Chizungu)	Battery/dry cell(Torch), Candles, Electricity (Tochi ya mabatile, Kandulo, Magetsi)	Yes (Inde)	A lot of difficulty (Inde – pali vuto lalikulu)	Some difficulty (Inde – pali vuto pang’ono)	No - None (Ayi – palibe vuto)	No - None (Ayi – palibe vuto)	No - None (Ayi – palibe vuto)	Some difficulty (Inde – pali vuto pang’ono)
Yes (Inde)	Yes (Inde)	43	Female (Mkazi)	Married (Ndili pa banja)	Secondary (Sekondale)	160	8	No (Ayi)	Spouse (Mzanu mu ukwati)	Professional (Mu ofesi) - technical, administrative, and managerial occupations	Cash only (Ndalama zokha)	Employed by nonfamily member (Kwa munthu wina wosakhala m’bale)	All year (Chaka chonse)	Yes (Inde)	No (Ayi)	No (Ayi)	No (Ayi)	Yes (Inde)	Yes (Inde)	No (Ayi)	Yes (Inde)	Yes (Inde)	No (Ayi)	No (Ayi)	Yes (Inde)	Borehole or tube well (mjigo)	Latrine (Chokumba)	No (Ayi)	Yes (Inde)	No (Ayi)	pit latrine without slab	No (Ayi)	Wood (Nkhuni)	Cement (Simenti)	Burnt bricks (Njerwa zowotcha)	Iron sheet (Malata)	Seven or more (asanu ndi awiri)	Yes English (regardless of Chichewa) (Inde Chizungu)	Solar	Yes (Inde)	A lot of difficulty (Inde – pali vuto lalikulu)	No - None (Ayi – palibe vuto)	No - None (Ayi – palibe vuto)	No - None (Ayi – palibe vuto)	No - None (Ayi – palibe vuto)	No - None (Ayi – palibe vuto)
Yes (Inde)	Yes (Inde)	52	Male (Mwamuna)	Married (Ndili pa banja)	Primary (Pulaimale)	199	8	Yes (Inde)		Agriculture (Ulimi)	Not paid (Sindilipiridwa)	Self-employed (Ndinazilemba ndekha)	All year (Chaka chonse)	No (Ayi)	Yes (Inde)	No (Ayi)	Yes (Inde)	Yes (Inde)	Yes (Inde)	No (Ayi)	No (Ayi)	Yes (Inde)	No (Ayi)	No (Ayi)	No (Ayi)	Borehole or tube well (mjigo)	Latrine (Chokumba)	Yes (Inde)	Yes (Inde)	No (Ayi)	pit latrine with slab	No (Ayi)	Wood (Nkhuni)	Cement (Simenti)	Burnt bricks (Njerwa zowotcha)	Iron sheet (Malata)	Five (asanu)	Yes English (regardless of Chichewa) (Inde Chizungu)	Battery/dry cell(Torch), Candles, Electricity (Tochi ya mabatile, Kandulo, Magetsi)	Yes (Inde)	Some difficulty (Inde – pali vuto pang’ono)	Some difficulty (Inde – pali vuto pang’ono)	No - None (Ayi – palibe vuto)	No - None (Ayi – palibe vuto)	No - None (Ayi – palibe vuto)	No - None (Ayi – palibe vuto)
Yes (Inde)	Yes (Inde)	47	Male (Mwamuna)	Married (Ndili pa banja)	More than secondary (Koleji)	200	8	Yes (Inde)		Professional (Mu ofesi) - technical, administrative, and managerial occupations	Cash only (Ndalama zokha)	Employed by nonfamily member (Kwa munthu wina wosakhala m’bale)	All year (Chaka chonse)	Yes (Inde)	Yes (Inde)	Yes (Inde)	Yes (Inde)	Yes (Inde)	Yes (Inde)	No (Ayi)	Yes (Inde)	Yes (Inde)	No (Ayi)	No (Ayi)	Yes (Inde)	Public tap/standpipe (mpopi wa gulu)	No facility (Tilibe chimbudzi)				no facility	Yes (Enya)	Wood (Nkhuni)	Cement (Simenti)	Burnt bricks (Njerwa zowotcha)	Iron sheet (Malata)	Six (asanu ndi m'modzi)	Yes English (regardless of Chichewa) (Inde Chizungu)	Battery/dry cell(Torch), Candles, Electricity (Tochi ya mabatile, Kandulo, Magetsi)	Yes (Inde)	Some difficulty (Inde – pali vuto pang’ono)	No - None (Ayi – palibe vuto)	No - None (Ayi – palibe vuto)	No - None (Ayi – palibe vuto)	No - None (Ayi – palibe vuto)	No - None (Ayi – palibe vuto)
Yes (Inde)	Yes (Inde)	29	Male (Mwamuna)	Married (Ndili pa banja)	More than secondary (Koleji)	73	8	Yes (Inde)		Professional (Mu ofesi) - technical, administrative, and managerial occupations	Cash only (Ndalama zokha)	Employed by nonfamily member (Kwa munthu wina wosakhala m’bale)	All year (Chaka chonse)	Yes (Inde)	Yes (Inde)	No (Ayi)	Yes (Inde)	Yes (Inde)	Yes (Inde)	No (Ayi)	No (Ayi)	Yes (Inde)	No (Ayi)	No (Ayi)	Yes (Inde)	Borehole or tube well (mjigo)	Latrine (Chokumba)	No (Ayi)	Yes (Inde)	No (Ayi)	pit latrine without slab	No (Ayi)	Wood (Nkhuni)	Cement (Simenti)	Burnt bricks (Njerwa zowotcha)	Iron sheet (Malata)	Four (anayi)	Yes English (regardless of Chichewa) (Inde Chizungu)	Solar	Yes (Inde)	Some difficulty (Inde – pali vuto pang’ono)	No - None (Ayi – palibe vuto)	No - None (Ayi – palibe vuto)	No - None (Ayi – palibe vuto)	No - None (Ayi – palibe vuto)	No - None (Ayi – palibe vuto)
Yes (Inde)	Yes (Inde)	69	Male (Mwamuna)	Divorced/separated (Banja linatha/sitikhala limodzi koma banja lilipo)	Primary (Pulaimale)	201	8	Yes (Inde)		Agriculture (Ulimi)	Not paid (Sindilipiridwa)	Self-employed (Ndinazilemba ndekha)	Seasonal (Nyengo zina)	Yes (Inde)	No (Ayi)	No (Ayi)	No (Ayi)	No (Ayi)	No (Ayi)	No (Ayi)	No (Ayi)	No (Ayi)	No (Ayi)	No (Ayi)	No (Ayi)	Borehole or tube well (mjigo)	Latrine (Chokumba)	No (Ayi)	Yes (Inde)	No (Ayi)	pit latrine without slab	No (Ayi)	Wood (Nkhuni)	Earth (Yozira ndi dothi) / Smoothed mud (Yozila ndi kugedeza)	Compacted earth (Yamdindo)	Grass (Udzu)	One, two or three (m'modzi, awiri, atatu)	No (Ayi)	Battery/dry cell(Torch), Candles, Electricity (Tochi ya mabatile, Kandulo, Magetsi)	Yes (Inde)	Some difficulty (Inde – pali vuto pang’ono)	No - None (Ayi – palibe vuto)	No - None (Ayi – palibe vuto)	Some difficulty (Inde – pali vuto pang’ono)	No - None (Ayi – palibe vuto)	No - None (Ayi – palibe vuto)
Yes (Inde)	Yes (Inde)	42	Female (Mkazi)	Widowed (Ndine wamasiye)	Secondary (Sekondale)	202	8	Yes (Inde)		Professional (Mu ofesi) - technical, administrative, and managerial occupations	Cash only (Ndalama zokha)	Employed by nonfamily member (Kwa munthu wina wosakhala m’bale)	All year (Chaka chonse)	Yes (Inde)	No (Ayi)	No (Ayi)	No (Ayi)	Yes (Inde)	Yes (Inde)	No (Ayi)	No (Ayi)	Yes (Inde)	No (Ayi)	No (Ayi)	Yes (Inde)	Borehole or tube well (mjigo)	Latrine (Chokumba)	No (Ayi)	Yes (Inde)	No (Ayi)	pit latrine without slab	No (Ayi)	Wood (Nkhuni)	Cement (Simenti)	Burnt bricks (Njerwa zowotcha)	Iron sheet (Malata)	Six (asanu ndi m'modzi)	Yes English (regardless of Chichewa) (Inde Chizungu)	Battery/dry cell(Torch), Candles, Electricity (Tochi ya mabatile, Kandulo, Magetsi)	Yes (Inde)	Some difficulty (Inde – pali vuto pang’ono)	No - None (Ayi – palibe vuto)	No - None (Ayi – palibe vuto)	Some difficulty (Inde – pali vuto pang’ono)	No - None (Ayi – palibe vuto)	No - None (Ayi – palibe vuto)
Yes (Inde)	Yes (Inde)	40	Male (Mwamuna)	Married (Ndili pa banja)	More than secondary (Koleji)	203	8	Yes (Inde)		Professional (Mu ofesi) - technical, administrative, and managerial occupations	Cash only (Ndalama zokha)	Employed by nonfamily member (Kwa munthu wina wosakhala m’bale)	All year (Chaka chonse)	Yes (Inde)	Yes (Inde)	No (Ayi)	Yes (Inde)	Yes (Inde)	Yes (Inde)	No (Ayi)	No (Ayi)	No (Ayi)	No (Ayi)	No (Ayi)	Yes (Inde)	Borehole or tube well (mjigo)	Latrine (Chokumba)	No (Ayi)	Yes (Inde)	No (Ayi)	pit latrine without slab	No (Ayi)	Wood (Nkhuni)	Cement (Simenti)	Burnt bricks (Njerwa zowotcha)	Iron sheet (Malata)	Five (asanu)	Yes English (regardless of Chichewa) (Inde Chizungu)	Solar	Yes (Inde)	Some difficulty (Inde – pali vuto pang’ono)	No - None (Ayi – palibe vuto)	No - None (Ayi – palibe vuto)	No - None (Ayi – palibe vuto)	No - None (Ayi – palibe vuto)	No - None (Ayi – palibe vuto)
Yes (Inde)	Yes (Inde)	49	Male (Mwamuna)	Married (Ndili pa banja)	More than secondary (Koleji)	203	8	Yes (Inde)		Professional (Mu ofesi) - technical, administrative, and managerial occupations	Cash only (Ndalama zokha)	Employed by nonfamily member (Kwa munthu wina wosakhala m’bale)	All year (Chaka chonse)	Yes (Inde)	Yes (Inde)	No (Ayi)	Yes (Inde)	Yes (Inde)	Yes (Inde)	No (Ayi)	No (Ayi)	Yes (Inde)	No (Ayi)	No (Ayi)	Yes (Inde)	Borehole or tube well (mjigo)	Latrine (Chokumba)	No (Ayi)	Yes (Inde)	No (Ayi)	pit latrine without slab	No (Ayi)	Wood (Nkhuni)	Cement (Simenti)	Burnt bricks (Njerwa zowotcha)	Iron sheet (Malata)	Seven or more (asanu ndi awiri)	Yes, only Chichewa (Inde Chichewa)	Solar	Yes (Inde)	Some difficulty (Inde – pali vuto pang’ono)	No - None (Ayi – palibe vuto)	No - None (Ayi – palibe vuto)	No - None (Ayi – palibe vuto)	No - None (Ayi – palibe vuto)	No - None (Ayi – palibe vuto)
Yes (Inde)	Yes (Inde)	5	Female (Mkazi)	Married (Ndili pa banja)	Secondary (Sekondale)	204	8	No (Ayi)	Spouse (Mzanu mu ukwati)	Agriculture (Ulimi)	Not paid (Sindilipiridwa)	Self-employed (Ndinazilemba ndekha)	All year (Chaka chonse)	No (Ayi)	No (Ayi)	No (Ayi)	Yes (Inde)	Yes (Inde)	Yes (Inde)	No (Ayi)	No (Ayi)	Yes (Inde)	No (Ayi)	No (Ayi)	No (Ayi)	Borehole or tube well (mjigo)	Latrine (Chokumba)	Yes (Inde)	Yes (Inde)	No (Ayi)	pit latrine with slab	No (Ayi)	Wood (Nkhuni)	Cement (Simenti)	Burnt bricks (Njerwa zowotcha)	Iron sheet (Malata)	Four (anayi)	Yes, only Chichewa (Inde Chichewa)	Battery/dry cell(Torch), Candles, Electricity (Tochi ya mabatile, Kandulo, Magetsi)	Yes (Inde)	Some difficulty (Inde – pali vuto pang’ono)	No - None (Ayi – palibe vuto)	No - None (Ayi – palibe vuto)	No - None (Ayi – palibe vuto)	Some difficulty (Inde – pali vuto pang’ono)	No - None (Ayi – palibe vuto)
Yes (Inde)	Yes (Inde)	44	Female (Mkazi)	Married (Ndili pa banja)	Primary (Pulaimale)	76	8	No (Ayi)	Spouse (Mzanu mu ukwati)	Agriculture (Ulimi)	Not paid (Sindilipiridwa)	Self-employed (Ndinazilemba ndekha)	All year (Chaka chonse)	Yes (Inde)	No (Ayi)	No (Ayi)	No (Ayi)	Yes (Inde)	Yes (Inde)	No (Ayi)	No (Ayi)	Yes (Inde)	No (Ayi)	No (Ayi)	No (Ayi)	Borehole or tube well (mjigo)	Latrine (Chokumba)	No (Ayi)	Yes (Inde)	No (Ayi)	pit latrine without slab	No (Ayi)	Wood (Nkhuni)	Earth (Yozira ndi dothi) / Smoothed mud (Yozila ndi kugedeza)	Burnt bricks (Njerwa zowotcha)	Iron sheet (Malata)	Six (asanu ndi m'modzi)	Yes English (regardless of Chichewa) (Inde Chizungu)	Battery/dry cell(Torch), Candles, Electricity (Tochi ya mabatile, Kandulo, Magetsi)	Yes (Inde)	Some difficulty (Inde – pali vuto pang’ono)	No - None (Ayi – palibe vuto)	Some difficulty (Inde – pali vuto pang’ono)	No - None (Ayi – palibe vuto)	No - None (Ayi – palibe vuto)	No - None (Ayi – palibe vuto)
Yes (Inde)	Yes (Inde)	37	Male (Mwamuna)	Married (Ndili pa banja)	Primary (Pulaimale)	205	8	Yes (Inde)		Agriculture (Ulimi)	Not paid (Sindilipiridwa)	Self-employed (Ndinazilemba ndekha)	All year (Chaka chonse)	No (Ayi)	No (Ayi)	No (Ayi)	Yes (Inde)	No (Ayi)	Yes (Inde)	No (Ayi)	No (Ayi)	Yes (Inde)	No (Ayi)	No (Ayi)	No (Ayi)	Borehole or tube well (mjigo)	Latrine (Chokumba)	No (Ayi)	Yes (Inde)	No (Ayi)	pit latrine without slab	Yes (Inde)	Wood (Nkhuni)	Cement (Simenti)	Burnt bricks (Njerwa zowotcha)	Iron sheet (Malata)	One, two or three (m'modzi, awiri, atatu)	Yes, only Chichewa (Inde Chichewa)	Battery/dry cell(Torch), Candles, Electricity (Tochi ya mabatile, Kandulo, Magetsi)	Yes (Inde)	Some difficulty (Inde – pali vuto pang’ono)	No - None (Ayi – palibe vuto)	No - None (Ayi – palibe vuto)	No - None (Ayi – palibe vuto)	No - None (Ayi – palibe vuto)	No - None (Ayi – palibe vuto)
Yes (Inde)	Yes (Inde)	3	Female (Mkazi)	Married (Ndili pa banja)	Primary (Pulaimale)	206	8	No (Ayi)	Spouse (Mzanu mu ukwati)	Agriculture (Ulimi)	Not paid (Sindilipiridwa)	Self-employed (Ndinazilemba ndekha)	All year (Chaka chonse)	Yes (Inde)	No (Ayi)	No (Ayi)	No (Ayi)	Yes (Inde)	Yes (Inde)	No (Ayi)	No (Ayi)	Yes (Inde)	No (Ayi)	No (Ayi)	No (Ayi)	Borehole or tube well (mjigo)	Latrine (Chokumba)	No (Ayi)	Yes (Inde)	No (Ayi)	pit latrine without slab	No (Ayi)	Wood (Nkhuni)	Earth (Yozira ndi dothi) / Smoothed mud (Yozila ndi kugedeza)	Burnt bricks (Njerwa zowotcha)	Grass (Udzu)	Seven or more (asanu ndi awiri)	Yes, only Chichewa (Inde Chichewa)	Battery/dry cell(Torch), Candles, Electricity (Tochi ya mabatile, Kandulo, Magetsi)	Yes (Inde)	Some difficulty (Inde – pali vuto pang’ono)	No - None (Ayi – palibe vuto)	No - None (Ayi – palibe vuto)	No - None (Ayi – palibe vuto)	Some difficulty (Inde – pali vuto pang’ono)	No - None (Ayi – palibe vuto)
Yes (Inde)	Yes (Inde)	60	Male (Mwamuna)	Married (Ndili pa banja)	Primary (Pulaimale)	207	11	Yes (Inde)		Agriculture (Ulimi)	Not paid (Sindilipiridwa)	Self-employed (Ndinazilemba ndekha)	Seasonal (Nyengo zina)	No (Ayi)	No (Ayi)	No (Ayi)	Yes (Inde)	No (Ayi)	No (Ayi)	No (Ayi)	No (Ayi)	Yes (Inde)	No (Ayi)	No (Ayi)	No (Ayi)	Borehole or tube well (mjigo)	Latrine (Chokumba)	No (Ayi)	Yes (Inde)	No (Ayi)	pit latrine without slab	No (Ayi)	Wood (Nkhuni)	Earth (Yozira ndi dothi) / Smoothed mud (Yozila ndi kugedeza)	Compacted earth (Yamdindo)	Grass (Udzu)	One, two or three (m'modzi, awiri, atatu)	No (Ayi)	Battery/dry cell(Torch), Candles, Electricity (Tochi ya mabatile, Kandulo, Magetsi)	Yes (Inde)	Some difficulty (Inde – pali vuto pang’ono)	Some difficulty (Inde – pali vuto pang’ono)	Some difficulty (Inde – pali vuto pang’ono)	A lot of difficulty (Inde – pali vuto lalikulu)	No - None (Ayi – palibe vuto)	No - None (Ayi – palibe vuto)
Yes (Inde)	Yes (Inde)	65	Male (Mwamuna)	Widowed (Ndine wamasiye)	Primary (Pulaimale)	67	8	Yes (Inde)		Agriculture (Ulimi)	Not paid (Sindilipiridwa)	Self-employed (Ndinazilemba ndekha)	Seasonal (Nyengo zina)	No (Ayi)	No (Ayi)	No (Ayi)	No (Ayi)	No (Ayi)	No (Ayi)	No (Ayi)	No (Ayi)	Yes (Inde)	No (Ayi)	No (Ayi)	No (Ayi)	Borehole or tube well (mjigo)	Latrine (Chokumba)	No (Ayi)	Yes (Inde)	No (Ayi)	pit latrine without slab	Yes (Inde)	Wood (Nkhuni)	Earth (Yozira ndi dothi) / Smoothed mud (Yozila ndi kugedeza)	Compacted earth (Yamdindo)	Grass (Udzu)	One, two or three (m'modzi, awiri, atatu)	No, female head/spouse (Palibe mzimayi)	Battery/dry cell(Torch), Candles, Electricity (Tochi ya mabatile, Kandulo, Magetsi)	Yes (Inde)	A lot of difficulty (Inde – pali vuto lalikulu)	Some difficulty (Inde – pali vuto pang’ono)	I cannot do at all (cannot walk or climb steps at all) (Sindingathe ndi pang’ono pomwe)	No - None (Ayi – palibe vuto)	No - None (Ayi – palibe vuto)	No - None (Ayi – palibe vuto)
Yes (Inde)	Yes (Inde)	41	Male (Mwamuna)	Married (Ndili pa banja)	Secondary (Sekondale)	208	8	Yes (Inde)		Professional (Mu ofesi) - technical, administrative, and managerial occupations	Cash only (Ndalama zokha)	Employed by nonfamily member (Kwa munthu wina wosakhala m’bale)	All year (Chaka chonse)	Yes (Inde)	Yes (Inde)	No (Ayi)	Yes (Inde)	Yes (Inde)	Yes (Inde)	No (Ayi)	No (Ayi)	Yes (Inde)	Yes (Inde)	No (Ayi)	Yes (Inde)	Borehole or tube well (mjigo)	Latrine (Chokumba)	No (Ayi)	Yes (Inde)	No (Ayi)	pit latrine without slab	Yes (Inde)	Wood (Nkhuni)	Cement (Simenti)	Burnt bricks (Njerwa zowotcha)	Iron sheet (Malata)	Five (asanu)	No (Ayi)	Solar	Yes (Inde)	Some difficulty (Inde – pali vuto pang’ono)	No - None (Ayi – palibe vuto)	No - None (Ayi – palibe vuto)	No - None (Ayi – palibe vuto)	No - None (Ayi – palibe vuto)	No - None (Ayi – palibe vuto)
Yes (Inde)	Yes (Inde)	77	Male (Mwamuna)	Married (Ndili pa banja)	Secondary (Sekondale)	204	8	Yes (Inde)		Agriculture (Ulimi)	Not paid (Sindilipiridwa)	Self-employed (Ndinazilemba ndekha)	Seasonal (Nyengo zina)	Yes (Inde)	No (Ayi)	No (Ayi)	Yes (Inde)	Yes (Inde)	Yes (Inde)	No (Ayi)	No (Ayi)	Yes (Inde)	Yes (Inde)	Yes (Inde)	Yes (Inde)	Borehole or tube well (mjigo)	Latrine (Chokumba)	No (Ayi)	Yes (Inde)	No (Ayi)	pit latrine without slab	No (Ayi)	Wood (Nkhuni)	Earth (Yozira ndi dothi) / Smoothed mud (Yozila ndi kugedeza)	Burnt bricks (Njerwa zowotcha)	Iron sheet (Malata)	Five (asanu)	No (Ayi)	Solar	Yes (Inde)	A lot of difficulty (Inde – pali vuto lalikulu)	Some difficulty (Inde – pali vuto pang’ono)	A lot of difficulty (Inde – pali vuto lalikulu)	Some difficulty (Inde – pali vuto pang’ono)	No - None (Ayi – palibe vuto)	No - None (Ayi – palibe vuto)
Yes (Inde)	Yes (Inde)	14	Male (Mwamuna)	Never married (Sindinakwatirepo)	Primary (Pulaimale)	209	8	No (Ayi)	Parent (Kholo)	Student				Yes (Inde)	No (Ayi)	No (Ayi)	Yes (Inde)	Yes (Inde)	Yes (Inde)	No (Ayi)	No (Ayi)	Yes (Inde)	No (Ayi)	No (Ayi)	Yes (Inde)	Borehole or tube well (mjigo)	Latrine (Chokumba)	Yes (Inde)	Yes (Inde)	Yes (Inde)	ventilated pit latrine (vip) latrine	No (Ayi)	Wood (Nkhuni)	Cement (Simenti)	Burnt bricks (Njerwa zowotcha)	Iron sheet (Malata)	Seven or more (asanu ndi awiri)	Yes English (regardless of Chichewa) (Inde Chizungu)	Solar	Yes (Inde)	Some difficulty (Inde – pali vuto pang’ono)	No - None (Ayi – palibe vuto)	No - None (Ayi – palibe vuto)	No - None (Ayi – palibe vuto)	No - None (Ayi – palibe vuto)	No - None (Ayi – palibe vuto)
Yes (Inde)	Yes (Inde)	47	Male (Mwamuna)	Married (Ndili pa banja)	Secondary (Sekondale)	45	8	Yes (Inde)		Professional (Mu ofesi) - technical, administrative, and managerial occupations	Cash only (Ndalama zokha)	Employed by nonfamily member (Kwa munthu wina wosakhala m’bale)	All year (Chaka chonse)	Yes (Inde)	Yes (Inde)	No (Ayi)	Yes (Inde)	Yes (Inde)	Yes (Inde)	No (Ayi)	No (Ayi)	Yes (Inde)	No (Ayi)	No (Ayi)	Yes (Inde)	Borehole or tube well (mjigo)	Latrine (Chokumba)	Yes (Inde)	Yes (Inde)	Yes (Inde)	ventilated pit latrine (vip) latrine	No (Ayi)	Wood (Nkhuni)	Cement (Simenti)	Burnt bricks (Njerwa zowotcha)	Iron sheet (Malata)	Five (asanu)	Yes English (regardless of Chichewa) (Inde Chizungu)	Solar	Yes (Inde)	Some difficulty (Inde – pali vuto pang’ono)	No - None (Ayi – palibe vuto)	No - None (Ayi – palibe vuto)	No - None (Ayi – palibe vuto)	No - None (Ayi – palibe vuto)	No - None (Ayi – palibe vuto)
Yes (Inde)	Yes (Inde)	78	Male (Mwamuna)	Married (Ndili pa banja)	Secondary (Sekondale)	210	8	Yes (Inde)		Agriculture (Ulimi)	Not paid (Sindilipiridwa)	Self-employed (Ndinazilemba ndekha)	Seasonal (Nyengo zina)	Yes (Inde)	No (Ayi)	No (Ayi)	Yes (Inde)	Yes (Inde)	Yes (Inde)	No (Ayi)	No (Ayi)	Yes (Inde)	No (Ayi)	No (Ayi)	No (Ayi)	Borehole or tube well (mjigo)	Latrine (Chokumba)	No (Ayi)	Yes (Inde)	No (Ayi)	pit latrine without slab	No (Ayi)	Wood (Nkhuni)	Cement (Simenti)	Burnt bricks (Njerwa zowotcha)	Iron sheet (Malata)	One, two or three (m'modzi, awiri, atatu)	No (Ayi)	Solar	Yes (Inde)	A lot of difficulty (Inde – pali vuto lalikulu)	Some difficulty (Inde – pali vuto pang’ono)	Some difficulty (Inde – pali vuto pang’ono)	A lot of difficulty (Inde – pali vuto lalikulu)	No - None (Ayi – palibe vuto)	A lot of difficulty (Inde – pali vuto lalikulu)
Yes (Inde)	Yes (Inde)	62	Female (Mkazi)	Married (Ndili pa banja)	No education (Sindiyimbe sukulu)	67	8	No (Ayi)	Spouse (Mzanu mu ukwati)	Agriculture (Ulimi)	Not paid (Sindilipiridwa)	Self-employed (Ndinazilemba ndekha)	Seasonal (Nyengo zina)	No (Ayi)	No (Ayi)	No (Ayi)	Yes (Inde)	No (Ayi)	Yes (Inde)	No (Ayi)	No (Ayi)	No (Ayi)	No (Ayi)	No (Ayi)	No (Ayi)	Borehole or tube well (mjigo)	Latrine (Chokumba)	No (Ayi)	Yes (Inde)	No (Ayi)	pit latrine without slab	No (Ayi)	Wood (Nkhuni)	Earth (Yozira ndi dothi) / Smoothed mud (Yozila ndi kugedeza)	Burnt bricks (Njerwa zowotcha)	Iron sheet (Malata)	Four (anayi)	No (Ayi)	Battery/dry cell(Torch), Candles, Electricity (Tochi ya mabatile, Kandulo, Magetsi)	No (Ayi)	A lot of difficulty (Inde – pali vuto lalikulu)	A lot of difficulty (Inde – pali vuto lalikulu)	A lot of difficulty (Inde – pali vuto lalikulu)	A lot of difficulty (Inde – pali vuto lalikulu)	No - None (Ayi – palibe vuto)	No - None (Ayi – palibe vuto)
Yes (Inde)	Yes (Inde)	38	Male (Mwamuna)	Married (Ndili pa banja)	More than secondary (Koleji)	67	8	Yes (Inde)		Professional (Mu ofesi) - technical, administrative, and managerial occupations	Cash only (Ndalama zokha)	Employed by a family member (Kwa m’bale)	All year (Chaka chonse)	Yes (Inde)	Yes (Inde)	No (Ayi)	Yes (Inde)	Yes (Inde)	Yes (Inde)	No (Ayi)	No (Ayi)	Yes (Inde)	No (Ayi)	No (Ayi)	Yes (Inde)	Borehole or tube well (mjigo)	Latrine (Chokumba)	No (Ayi)	Yes (Inde)	No (Ayi)	pit latrine without slab	No (Ayi)	Wood (Nkhuni)	Cement (Simenti)	Burnt bricks (Njerwa zowotcha)	Iron sheet (Malata)	Five (asanu)	Yes English (regardless of Chichewa) (Inde Chizungu)	Solar	Yes (Inde)	Some difficulty (Inde – pali vuto pang’ono)	No - None (Ayi – palibe vuto)	No - None (Ayi – palibe vuto)	No - None (Ayi – palibe vuto)	No - None (Ayi – palibe vuto)	No - None (Ayi – palibe vuto)
Yes (Inde)	No (Ayi)	6	Female (Mkazi)	Married (Ndili pa banja)	Primary (Pulaimale)	211	8	No (Ayi)	Spouse (Mzanu mu ukwati)	Agriculture (Ulimi)	Not paid (Sindilipiridwa)	Self-employed (Ndinazilemba ndekha)	All year (Chaka chonse)	Yes (Inde)	No (Ayi)	No (Ayi)	Yes (Inde)	Yes (Inde)	Yes (Inde)	No (Ayi)	No (Ayi)	Yes (Inde)	No (Ayi)	No (Ayi)	Yes (Inde)	Borehole or tube well (mjigo)	Latrine (Chokumba)	No (Ayi)	Yes (Inde)	No (Ayi)	pit latrine without slab	No (Ayi)	Wood (Nkhuni)	Cement (Simenti)	Burnt bricks (Njerwa zowotcha)	Iron sheet (Malata)	Seven or more (asanu ndi awiri)	No (Ayi)	Solar	Yes (Inde)	No - None (Ayi – palibe vuto)	No - None (Ayi – palibe vuto)	No - None (Ayi – palibe vuto)	No - None (Ayi – palibe vuto)	No - None (Ayi – palibe vuto)	No - None (Ayi – palibe vuto)
Yes (Inde)	No (Ayi)	57	Female (Mkazi)	Widowed (Ndine wamasiye)	Primary (Pulaimale)	211	8	Yes (Inde)		Agriculture (Ulimi)	Not paid (Sindilipiridwa)	Self-employed (Ndinazilemba ndekha)	All year (Chaka chonse)	No (Ayi)	No (Ayi)	No (Ayi)	No (Ayi)	No (Ayi)	No (Ayi)	No (Ayi)	No (Ayi)	No (Ayi)	No (Ayi)	No (Ayi)	No (Ayi)	Borehole or tube well (mjigo)	Latrine (Chokumba)	No (Ayi)	No (Ayi)	No (Ayi)	pit latrine without slab	No (Ayi)	Wood (Nkhuni)	Cement (Simenti)	Compacted earth (Yamdindo)	Grass (Udzu)	Four (anayi)	Yes, only Chichewa (Inde Chichewa)	Battery/dry cell(Torch), Candles, Electricity (Tochi ya mabatile, Kandulo, Magetsi)	Yes (Inde)	Some difficulty (Inde – pali vuto pang’ono)	No - None (Ayi – palibe vuto)	No - None (Ayi – palibe vuto)	Some difficulty (Inde – pali vuto pang’ono)	No - None (Ayi – palibe vuto)	No - None (Ayi – palibe vuto)
Yes (Inde)	No (Ayi)	60	Female (Mkazi)	Widowed (Ndine wamasiye)	Primary (Pulaimale)	67	8	Yes (Inde)		Unemployed				No (Ayi)	No (Ayi)	No (Ayi)	No (Ayi)	No (Ayi)	No (Ayi)	No (Ayi)	No (Ayi)	No (Ayi)	No (Ayi)	No (Ayi)	No (Ayi)	Borehole or tube well (mjigo)	Latrine (Chokumba)	No (Ayi)	Yes (Inde)	No (Ayi)	pit latrine without slab	Yes (Inde)	Wood (Nkhuni)	Earth (Yozira ndi dothi) / Smoothed mud (Yozila ndi kugedeza)	Compacted earth (Yamdindo)	Grass (Udzu)	One, two or three (m'modzi, awiri, atatu)	No (Ayi)	Collected firewood, Purchased firewood, Grass or gas (Nkhuni zotola,Nkhuni zogula, udzu,mpweya wophikira)	No (Ayi)	I cannot do at all (cannot see at all) (Sindingathe ndi pang’ono pomwe)	No - None (Ayi – palibe vuto)	No - None (Ayi – palibe vuto)	No - None (Ayi – palibe vuto)	No - None (Ayi – palibe vuto)	No - None (Ayi – palibe vuto)
Yes (Inde)	Yes (Inde)	8	Male (Mwamuna)	Married (Ndili pa banja)	Secondary (Sekondale)	67	8	Yes (Inde)		Sales worker (informal) (Ndimagula ndikugulisa zinthu/ndine venda) - e.g petty/market traders and hawkers	Not paid (Sindilipiridwa)	Self-employed (Ndinazilemba ndekha)	All year (Chaka chonse)	Yes (Inde)	No (Ayi)	No (Ayi)	Yes (Inde)	Yes (Inde)	Yes (Inde)	No (Ayi)	No (Ayi)	Yes (Inde)	Yes (Inde)	No (Ayi)	No (Ayi)	Borehole or tube well (mjigo)	Latrine (Chokumba)	No (Ayi)	Yes (Inde)	No (Ayi)	pit latrine without slab	No (Ayi)	Wood (Nkhuni)	Earth (Yozira ndi dothi) / Smoothed mud (Yozila ndi kugedeza)	Burnt bricks (Njerwa zowotcha)	Iron sheet (Malata)	Seven or more (asanu ndi awiri)	Yes English (regardless of Chichewa) (Inde Chizungu)	Solar	Yes (Inde)	Some difficulty (Inde – pali vuto pang’ono)	No - None (Ayi – palibe vuto)	No - None (Ayi – palibe vuto)	No - None (Ayi – palibe vuto)	No - None (Ayi – palibe vuto)	No - None (Ayi – palibe vuto)
Yes (Inde)	No (Ayi)	63	Male (Mwamuna)	Married (Ndili pa banja)	Secondary (Sekondale)	67	8	Yes (Inde)		Agriculture (Ulimi)	Not paid (Sindilipiridwa)	Self-employed (Ndinazilemba ndekha)	All year (Chaka chonse)	Yes (Inde)	Yes (Inde)	No (Ayi)	Yes (Inde)	Yes (Inde)	Yes (Inde)	No (Ayi)	No (Ayi)	Yes (Inde)	No (Ayi)	No (Ayi)	Yes (Inde)	Borehole or tube well (mjigo)	Latrine (Chokumba)	No (Ayi)	Yes (Inde)	No (Ayi)	pit latrine without slab	Yes (Inde)	Wood (Nkhuni)	Earth (Yozira ndi dothi) / Smoothed mud (Yozila ndi kugedeza)	Burnt bricks (Njerwa zowotcha)	Iron sheet (Malata)	One, two or three (m'modzi, awiri, atatu)	Yes, only Chichewa (Inde Chichewa)	Battery/dry cell(Torch), Candles, Electricity (Tochi ya mabatile, Kandulo, Magetsi)	No (Ayi)	Some difficulty (Inde – pali vuto pang’ono)	No - None (Ayi – palibe vuto)	Some difficulty (Inde – pali vuto pang’ono)	Some difficulty (Inde – pali vuto pang’ono)	No - None (Ayi – palibe vuto)	No - None (Ayi – palibe vuto)
Yes (Inde)	No (Ayi)	63	Male (Mwamuna)	Widowed (Ndine wamasiye)	No education (Sindiyimbe sukulu)	75	8	Yes (Inde)		Agriculture (Ulimi)	Not paid (Sindilipiridwa)	Self-employed (Ndinazilemba ndekha)	All year (Chaka chonse)	No (Ayi)	No (Ayi)	No (Ayi)	No (Ayi)	No (Ayi)	No (Ayi)	No (Ayi)	No (Ayi)	Yes (Inde)	No (Ayi)	No (Ayi)	No (Ayi)	Borehole or tube well (mjigo)	Latrine (Chokumba)	No (Ayi)	Yes (Inde)	Yes (Inde)	ventilated pit latrine (vip) latrine	No (Ayi)	Wood (Nkhuni)	Earth (Yozira ndi dothi) / Smoothed mud (Yozila ndi kugedeza)	Compacted earth (Yamdindo)	Grass (Udzu)	Seven or more (asanu ndi awiri)	No, female head/spouse (Palibe mzimayi)	Paraffin, other (Palafini, zina)	Yes (Inde)	Some difficulty (Inde – pali vuto pang’ono)	No - None (Ayi – palibe vuto)	No - None (Ayi – palibe vuto)	No - None (Ayi – palibe vuto)	No - None (Ayi – palibe vuto)	No - None (Ayi – palibe vuto)
Yes (Inde)	Yes (Inde)	80	Male (Mwamuna)	Married (Ndili pa banja)	Primary (Pulaimale)	212	8	Yes (Inde)		Agriculture (Ulimi)	Not paid (Sindilipiridwa)	Self-employed (Ndinazilemba ndekha)	Seasonal (Nyengo zina)	Yes (Inde)	No (Ayi)	No (Ayi)	No (Ayi)	Yes (Inde)	Yes (Inde)	No (Ayi)	No (Ayi)	No (Ayi)	No (Ayi)	No (Ayi)	No (Ayi)	Borehole or tube well (mjigo)	Latrine (Chokumba)	No (Ayi)	Yes (Inde)	No (Ayi)	pit latrine without slab	No (Ayi)	Wood (Nkhuni)	Earth (Yozira ndi dothi) / Smoothed mud (Yozila ndi kugedeza)	Burnt bricks (Njerwa zowotcha)	Iron sheet (Malata)	Four (anayi)	Yes, only Chichewa (Inde Chichewa)	Solar	Yes (Inde)	Some difficulty (Inde – pali vuto pang’ono)	No - None (Ayi – palibe vuto)	A lot of difficulty (Inde – pali vuto lalikulu)	A lot of difficulty (Inde – pali vuto lalikulu)	No - None (Ayi – palibe vuto)	No - None (Ayi – palibe vuto)
Yes (Inde)	No (Ayi)	71	Male (Mwamuna)	Married (Ndili pa banja)	Primary (Pulaimale)	213	8	Yes (Inde)		Production worker (skilled) (Ntchito zamanja, ndinaphunzira luso lapadera) - includes skilled manual workers such as builders, carpenters, artisans	Not paid (Sindilipiridwa)	Self-employed (Ndinazilemba ndekha)	All year (Chaka chonse)	No (Ayi)	No (Ayi)	No (Ayi)	No (Ayi)	No (Ayi)	No (Ayi)	No (Ayi)	No (Ayi)	Yes (Inde)	No (Ayi)	No (Ayi)	No (Ayi)	Borehole or tube well (mjigo)	Latrine (Chokumba)	Yes (Inde)	Yes (Inde)	No (Ayi)	pit latrine with slab	No (Ayi)	Wood (Nkhuni)	Earth (Yozira ndi dothi) / Smoothed mud (Yozila ndi kugedeza)	Burnt bricks (Njerwa zowotcha)	Grass (Udzu)	Six (asanu ndi m'modzi)	Yes, only Chichewa (Inde Chichewa)	Solar	Yes (Inde)	Some difficulty (Inde – pali vuto pang’ono)	Some difficulty (Inde – pali vuto pang’ono)	No - None (Ayi – palibe vuto)	No - None (Ayi – palibe vuto)	No - None (Ayi – palibe vuto)	No - None (Ayi – palibe vuto)
Yes (Inde)	No (Ayi)	77	Female (Mkazi)	Widowed (Ndine wamasiye)	More than secondary (Koleji)	212	8	Yes (Inde)		Unemployed				Yes (Inde)	No (Ayi)	No (Ayi)	Yes (Inde)	Yes (Inde)	Yes (Inde)	No (Ayi)	No (Ayi)	No (Ayi)	No (Ayi)	No (Ayi)	No (Ayi)	Borehole or tube well (mjigo)	Latrine (Chokumba)	No (Ayi)	Yes (Inde)	No (Ayi)	pit latrine without slab	No (Ayi)	Wood (Nkhuni)	Cement (Simenti)	Burnt bricks (Njerwa zowotcha)	Iron sheet (Malata)	One, two or three (m'modzi, awiri, atatu)	Yes English (regardless of Chichewa) (Inde Chizungu)	Solar	Yes (Inde)	Some difficulty (Inde – pali vuto pang’ono)	No - None (Ayi – palibe vuto)	No - None (Ayi – palibe vuto)	A lot of difficulty (Inde – pali vuto lalikulu)	No - None (Ayi – palibe vuto)	No - None (Ayi – palibe vuto)
Yes (Inde)	No (Ayi)	52	Male (Mwamuna)	Married (Ndili pa banja)	Secondary (Sekondale)	214	8	Yes (Inde)		Professional (Mu ofesi) - technical, administrative, and managerial occupations	Cash only (Ndalama zokha)	Employed by nonfamily member (Kwa munthu wina wosakhala m’bale)	All year (Chaka chonse)	Yes (Inde)	Yes (Inde)	No (Ayi)	Yes (Inde)	Yes (Inde)	Yes (Inde)	No (Ayi)	Yes (Inde)	Yes (Inde)	No (Ayi)	No (Ayi)	Yes (Inde)	Borehole or tube well (mjigo)	Latrine (Chokumba)	No (Ayi)	Yes (Inde)	No (Ayi)	pit latrine without slab	No (Ayi)	Wood (Nkhuni)	Cement (Simenti)	Burnt bricks (Njerwa zowotcha)	Iron sheet (Malata)	Seven or more (asanu ndi awiri)	Yes English (regardless of Chichewa) (Inde Chizungu)	Solar	Yes (Inde)	Some difficulty (Inde – pali vuto pang’ono)	No - None (Ayi – palibe vuto)	No - None (Ayi – palibe vuto)	No - None (Ayi – palibe vuto)	No - None (Ayi – palibe vuto)	No - None (Ayi – palibe vuto)
Yes (Inde)	No (Ayi)	39	Female (Mkazi)	Married (Ndili pa banja)	Primary (Pulaimale)	205	8	No (Ayi)	Spouse (Mzanu mu ukwati)	Sales worker (informal) (Ndimagula ndikugulisa zinthu/ndine venda) - e.g petty/market traders and hawkers	Cash only (Ndalama zokha)	Self-employed (Ndinazilemba ndekha)	All year (Chaka chonse)	Yes (Inde)	No (Ayi)	No (Ayi)	Yes (Inde)	Yes (Inde)	Yes (Inde)	No (Ayi)	No (Ayi)	No (Ayi)	No (Ayi)	No (Ayi)	No (Ayi)	Borehole or tube well (mjigo)	Latrine (Chokumba)	Yes (Inde)	Yes (Inde)	No (Ayi)	pit latrine with slab	No (Ayi)	Wood (Nkhuni)	Cement (Simenti)	Burnt bricks (Njerwa zowotcha)	Iron sheet (Malata)	Seven or more (asanu ndi awiri)	Yes, only Chichewa (Inde Chichewa)	Solar	Yes (Inde)	Some difficulty (Inde – pali vuto pang’ono)	No - None (Ayi – palibe vuto)	No - None (Ayi – palibe vuto)	No - None (Ayi – palibe vuto)	No - None (Ayi – palibe vuto)	No - None (Ayi – palibe vuto)
Yes (Inde)	No (Ayi)	59	Male (Mwamuna)	Married (Ndili pa banja)	Secondary (Sekondale)	215	8	Yes (Inde)		Professional (Mu ofesi) - technical, administrative, and managerial occupations	Cash only (Ndalama zokha)	Employed by nonfamily member (Kwa munthu wina wosakhala m’bale)	All year (Chaka chonse)	Yes (Inde)	Yes (Inde)	Yes (Inde)	Yes (Inde)	Yes (Inde)	Yes (Inde)	No (Ayi)	No (Ayi)	No (Ayi)	No (Ayi)	No (Ayi)	Yes (Inde)	Public tap/standpipe (mpopi wa gulu)	Latrine (Chokumba)	Yes (Inde)	Yes (Inde)	Yes (Inde)	ventilated pit latrine (vip) latrine	No (Ayi)	Charcoal (Makala)	Cement (Simenti)	Burnt bricks (Njerwa zowotcha)	Iron sheet (Malata)	Seven or more (asanu ndi awiri)	Yes English (regardless of Chichewa) (Inde Chizungu)	Battery/dry cell(Torch), Candles, Electricity (Tochi ya mabatile, Kandulo, Magetsi)	Yes (Inde)	Some difficulty (Inde – pali vuto pang’ono)	No - None (Ayi – palibe vuto)	Some difficulty (Inde – pali vuto pang’ono)	No - None (Ayi – palibe vuto)	No - None (Ayi – palibe vuto)	No - None (Ayi – palibe vuto)
Yes (Inde)	Yes (Inde)	57	Male (Mwamuna)	Married (Ndili pa banja)	Primary (Pulaimale)	216	8	Yes (Inde)		Agriculture (Ulimi)	Not paid (Sindilipiridwa)	Self-employed (Ndinazilemba ndekha)	Seasonal (Nyengo zina)	Yes (Inde)	No (Ayi)	No (Ayi)	No (Ayi)	Yes (Inde)	No (Ayi)	No (Ayi)	No (Ayi)	No (Ayi)	No (Ayi)	No (Ayi)	No (Ayi)	Borehole or tube well (mjigo)	Latrine (Chokumba)	No (Ayi)	Yes (Inde)	No (Ayi)	pit latrine without slab	No (Ayi)	Wood (Nkhuni)	Earth (Yozira ndi dothi) / Smoothed mud (Yozila ndi kugedeza)	Burnt bricks (Njerwa zowotcha)	Grass (Udzu)	Seven or more (asanu ndi awiri)	No (Ayi)	Battery/dry cell(Torch), Candles, Electricity (Tochi ya mabatile, Kandulo, Magetsi)	Yes (Inde)	Some difficulty (Inde – pali vuto pang’ono)	No - None (Ayi – palibe vuto)	No - None (Ayi – palibe vuto)	Some difficulty (Inde – pali vuto pang’ono)	No - None (Ayi – palibe vuto)	No - None (Ayi – palibe vuto)
Yes (Inde)	Yes (Inde)	58	Female (Mkazi)	Married (Ndili pa banja)	Primary (Pulaimale)	217	8	No (Ayi)	Spouse (Mzanu mu ukwati)	Agriculture (Ulimi)	Not paid (Sindilipiridwa)	Self-employed (Ndinazilemba ndekha)	Seasonal (Nyengo zina)	No (Ayi)	No (Ayi)	No (Ayi)	Yes (Inde)	No (Ayi)	No (Ayi)	No (Ayi)	No (Ayi)	No (Ayi)	No (Ayi)	No (Ayi)	No (Ayi)	Borehole or tube well (mjigo)	Latrine (Chokumba)	No (Ayi)	Yes (Inde)	No (Ayi)	pit latrine without slab	No (Ayi)	Wood (Nkhuni)	Earth (Yozira ndi dothi) / Smoothed mud (Yozila ndi kugedeza)	Burnt bricks (Njerwa zowotcha)	Iron sheet (Malata)	Seven or more (asanu ndi awiri)	Yes, only Chichewa (Inde Chichewa)	Battery/dry cell(Torch), Candles, Electricity (Tochi ya mabatile, Kandulo, Magetsi)	No (Ayi)	Some difficulty (Inde – pali vuto pang’ono)	No - None (Ayi – palibe vuto)	No - None (Ayi – palibe vuto)	Some difficulty (Inde – pali vuto pang’ono)	No - None (Ayi – palibe vuto)	No - None (Ayi – palibe vuto)
Yes (Inde)	Yes (Inde)	60	Female (Mkazi)	Widowed (Ndine wamasiye)	Primary (Pulaimale)	218	8	Yes (Inde)		Agriculture (Ulimi)	Not paid (Sindilipiridwa)	Self-employed (Ndinazilemba ndekha)	Seasonal (Nyengo zina)	No (Ayi)	No (Ayi)	No (Ayi)	No (Ayi)	No (Ayi)	No (Ayi)	No (Ayi)	No (Ayi)	No (Ayi)	No (Ayi)	No (Ayi)	No (Ayi)	Borehole or tube well (mjigo)	No facility (Tilibe chimbudzi)				no facility	Yes (Enya)	Wood (Nkhuni)	Earth (Yozira ndi dothi) / Smoothed mud (Yozila ndi kugedeza)	Burnt bricks (Njerwa zowotcha)	Grass (Udzu)	One, two or three (m'modzi, awiri, atatu)	No (Ayi)	Battery/dry cell(Torch), Candles, Electricity (Tochi ya mabatile, Kandulo, Magetsi)	Yes (Inde)	Some difficulty (Inde – pali vuto pang’ono)	Some difficulty (Inde – pali vuto pang’ono)	Some difficulty (Inde – pali vuto pang’ono)	Some difficulty (Inde – pali vuto pang’ono)	No - None (Ayi – palibe vuto)	No - None (Ayi – palibe vuto)
Yes (Inde)	Yes (Inde)	18	Female (Mkazi)	Never married (Sindinakwatirepo)	Secondary (Sekondale)	219	8	No (Ayi)	Parent (Kholo)	Student				Yes (Inde)	No (Ayi)	No (Ayi)	Yes (Inde)	Yes (Inde)	Yes (Inde)	No (Ayi)	No (Ayi)	Yes (Inde)	No (Ayi)	No (Ayi)	Yes (Inde)	Borehole or tube well (mjigo)	Latrine (Chokumba)	Yes (Inde)	Yes (Inde)	Yes (Inde)	ventilated pit latrine (vip) latrine	No (Ayi)	Wood (Nkhuni)	Cement (Simenti)	Burnt bricks (Njerwa zowotcha)	Iron sheet (Malata)	Six (asanu ndi m'modzi)	Yes, only Chichewa (Inde Chichewa)	Battery/dry cell(Torch), Candles, Electricity (Tochi ya mabatile, Kandulo, Magetsi)	Yes (Inde)	Some difficulty (Inde – pali vuto pang’ono)	No - None (Ayi – palibe vuto)	No - None (Ayi – palibe vuto)	Some difficulty (Inde – pali vuto pang’ono)	No - None (Ayi – palibe vuto)	No - None (Ayi – palibe vuto)
Yes (Inde)	Yes (Inde)	53	Male (Mwamuna)	Married (Ndili pa banja)	Primary (Pulaimale)	76	8	Yes (Inde)		Professional (Mu ofesi) - technical, administrative, and managerial occupations	Cash only (Ndalama zokha)	Employed by nonfamily member (Kwa munthu wina wosakhala m’bale)	All year (Chaka chonse)	Yes (Inde)	No (Ayi)	No (Ayi)	No (Ayi)	Yes (Inde)	No (Ayi)	No (Ayi)	No (Ayi)	No (Ayi)	No (Ayi)	No (Ayi)	Yes (Inde)	Borehole or tube well (mjigo)	Latrine (Chokumba)	No (Ayi)	Yes (Inde)	No (Ayi)	pit latrine without slab	No (Ayi)	Wood (Nkhuni)	Earth (Yozira ndi dothi) / Smoothed mud (Yozila ndi kugedeza)	Compacted earth (Yamdindo)	Grass (Udzu)	Seven or more (asanu ndi awiri)	Yes English (regardless of Chichewa) (Inde Chizungu)	Battery/dry cell(Torch), Candles, Electricity (Tochi ya mabatile, Kandulo, Magetsi)	Yes (Inde)	Some difficulty (Inde – pali vuto pang’ono)	No - None (Ayi – palibe vuto)	No - None (Ayi – palibe vuto)	No - None (Ayi – palibe vuto)	No - None (Ayi – palibe vuto)	No - None (Ayi – palibe vuto)
Yes (Inde)	Yes (Inde)	42	Female (Mkazi)	Widowed (Ndine wamasiye)	Secondary (Sekondale)	220	8	Yes (Inde)		Professional (Mu ofesi) - technical, administrative, and managerial occupations	Cash only (Ndalama zokha)	Employed by nonfamily member (Kwa munthu wina wosakhala m’bale)	All year (Chaka chonse)	Yes (Inde)	No (Ayi)	No (Ayi)	Yes (Inde)	Yes (Inde)	Yes (Inde)	No (Ayi)	No (Ayi)	No (Ayi)	No (Ayi)	No (Ayi)	Yes (Inde)	Borehole or tube well (mjigo)	Latrine (Chokumba)	No (Ayi)	Yes (Inde)	No (Ayi)	pit latrine without slab	No (Ayi)	Wood (Nkhuni)	Cement (Simenti)	Burnt bricks (Njerwa zowotcha)	Iron sheet (Malata)	One, two or three (m'modzi, awiri, atatu)	Yes English (regardless of Chichewa) (Inde Chizungu)	Battery/dry cell(Torch), Candles, Electricity (Tochi ya mabatile, Kandulo, Magetsi)	No (Ayi)	I cannot do at all (cannot see at all) (Sindingathe ndi pang’ono pomwe)	Some difficulty (Inde – pali vuto pang’ono)	A lot of difficulty (Inde – pali vuto lalikulu)	No - None (Ayi – palibe vuto)	No - None (Ayi – palibe vuto)	No - None (Ayi – palibe vuto)
Yes (Inde)	Yes (Inde)	59	Male (Mwamuna)	Divorced/separated (Banja linatha/sitikhala limodzi koma banja lilipo)	Secondary (Sekondale)	204	8	Yes (Inde)		Agriculture (Ulimi)	Not paid (Sindilipiridwa)	Self-employed (Ndinazilemba ndekha)	Seasonal (Nyengo zina)	Yes (Inde)	No (Ayi)	No (Ayi)	Yes (Inde)	No (Ayi)	No (Ayi)	No (Ayi)	No (Ayi)	No (Ayi)	No (Ayi)	No (Ayi)	No (Ayi)	Borehole or tube well (mjigo)	Latrine (Chokumba)	Yes (Inde)	Yes (Inde)	No (Ayi)	pit latrine with slab	No (Ayi)	Wood (Nkhuni)	Earth (Yozira ndi dothi) / Smoothed mud (Yozila ndi kugedeza)	Burnt bricks (Njerwa zowotcha)	Iron sheet (Malata)	One, two or three (m'modzi, awiri, atatu)	No (Ayi)	Solar	Yes (Inde)	Some difficulty (Inde – pali vuto pang’ono)	No - None (Ayi – palibe vuto)	Some difficulty (Inde – pali vuto pang’ono)	Some difficulty (Inde – pali vuto pang’ono)	No - None (Ayi – palibe vuto)	No - None (Ayi – palibe vuto)
Yes (Inde)	Yes (Inde)	81	Male (Mwamuna)	Married (Ndili pa banja)	Primary (Pulaimale)	221	8	No (Ayi)	Child (Mwana)	Agriculture (Ulimi)	Not paid (Sindilipiridwa)	Self-employed (Ndinazilemba ndekha)	Seasonal (Nyengo zina)	Yes (Inde)	No (Ayi)	No (Ayi)	No (Ayi)	Yes (Inde)	No (Ayi)	No (Ayi)	No (Ayi)	No (Ayi)	No (Ayi)	No (Ayi)	No (Ayi)	Borehole or tube well (mjigo)	Latrine (Chokumba)	No (Ayi)	Yes (Inde)	No (Ayi)	pit latrine without slab	No (Ayi)	Wood (Nkhuni)	Earth (Yozira ndi dothi) / Smoothed mud (Yozila ndi kugedeza)	Burnt bricks (Njerwa zowotcha)	Iron sheet (Malata)	One, two or three (m'modzi, awiri, atatu)	Yes, only Chichewa (Inde Chichewa)	Battery/dry cell(Torch), Candles, Electricity (Tochi ya mabatile, Kandulo, Magetsi)	Yes (Inde)	Some difficulty (Inde – pali vuto pang’ono)	No - None (Ayi – palibe vuto)	No - None (Ayi – palibe vuto)	Some difficulty (Inde – pali vuto pang’ono)	No - None (Ayi – palibe vuto)	No - None (Ayi – palibe vuto)
Yes (Inde)	Yes (Inde)	73	Female (Mkazi)	Married (Ndili pa banja)	Primary (Pulaimale)	71	8	No (Ayi)	Spouse (Mzanu mu ukwati)	Agriculture (Ulimi)	Not paid (Sindilipiridwa)	Self-employed (Ndinazilemba ndekha)	Seasonal (Nyengo zina)	No (Ayi)	No (Ayi)	No (Ayi)	No (Ayi)	Yes (Inde)	Yes (Inde)	No (Ayi)	No (Ayi)	No (Ayi)	No (Ayi)	No (Ayi)	No (Ayi)	Borehole or tube well (mjigo)	Latrine (Chokumba)	No (Ayi)	Yes (Inde)	No (Ayi)	pit latrine without slab	No (Ayi)	Wood (Nkhuni)	Earth (Yozira ndi dothi) / Smoothed mud (Yozila ndi kugedeza)	Burnt bricks (Njerwa zowotcha)	Iron sheet (Malata)	Four (anayi)	Yes, only Chichewa (Inde Chichewa)	Battery/dry cell(Torch), Candles, Electricity (Tochi ya mabatile, Kandulo, Magetsi)	Yes (Inde)	Some difficulty (Inde – pali vuto pang’ono)	No - None (Ayi – palibe vuto)	Some difficulty (Inde – pali vuto pang’ono)	No - None (Ayi – palibe vuto)	No - None (Ayi – palibe vuto)	No - None (Ayi – palibe vuto)
Yes (Inde)	Yes (Inde)	43	Female (Mkazi)	Married (Ndili pa banja)	Primary (Pulaimale)	222	8	No (Ayi)	Spouse (Mzanu mu ukwati)	Agriculture (Ulimi)	Not paid (Sindilipiridwa)	Self-employed (Ndinazilemba ndekha)	Seasonal (Nyengo zina)	Yes (Inde)	No (Ayi)	No (Ayi)	No (Ayi)	No (Ayi)	No (Ayi)	No (Ayi)	No (Ayi)	No (Ayi)	No (Ayi)	No (Ayi)	No (Ayi)	Borehole or tube well (mjigo)	Latrine (Chokumba)	No (Ayi)	Yes (Inde)	No (Ayi)	pit latrine without slab	No (Ayi)	Wood (Nkhuni)	Earth (Yozira ndi dothi) / Smoothed mud (Yozila ndi kugedeza)	Unburnt bricks (Njerwa zosawotcha)	Grass (Udzu)	Seven or more (asanu ndi awiri)	Yes, only Chichewa (Inde Chichewa)	Battery/dry cell(Torch), Candles, Electricity (Tochi ya mabatile, Kandulo, Magetsi)	Yes (Inde)	Some difficulty (Inde – pali vuto pang’ono)	No - None (Ayi – palibe vuto)	Some difficulty (Inde – pali vuto pang’ono)	Some difficulty (Inde – pali vuto pang’ono)	No - None (Ayi – palibe vuto)	No - None (Ayi – palibe vuto)
Yes (Inde)	Yes (Inde)	67	Male (Mwamuna)	Married (Ndili pa banja)	No education (Sindiyimbe sukulu)	223	8	Yes (Inde)		Agriculture (Ulimi)	Not paid (Sindilipiridwa)	Self-employed (Ndinazilemba ndekha)	All year (Chaka chonse)	No (Ayi)	No (Ayi)	No (Ayi)	No (Ayi)	No (Ayi)	Yes (Inde)	No (Ayi)	No (Ayi)	No (Ayi)	No (Ayi)	No (Ayi)	No (Ayi)	Borehole or tube well (mjigo)	Latrine (Chokumba)	No (Ayi)	Yes (Inde)	No (Ayi)	pit latrine without slab	No (Ayi)	Wood (Nkhuni)	Earth (Yozira ndi dothi) / Smoothed mud (Yozila ndi kugedeza)	Burnt bricks (Njerwa zowotcha)	Iron sheet (Malata)	One, two or three (m'modzi, awiri, atatu)	No (Ayi)	Battery/dry cell(Torch), Candles, Electricity (Tochi ya mabatile, Kandulo, Magetsi)	Yes (Inde)	Some difficulty (Inde – pali vuto pang’ono)	No - None (Ayi – palibe vuto)	Some difficulty (Inde – pali vuto pang’ono)	Some difficulty (Inde – pali vuto pang’ono)	No - None (Ayi – palibe vuto)	No - None (Ayi – palibe vuto)
Yes (Inde)	Yes (Inde)	18	Female (Mkazi)	Never married (Sindinakwatirepo)	Secondary (Sekondale)	220	8	No (Ayi)	Child (Mwana)	Student				No (Ayi)	No (Ayi)	No (Ayi)	No (Ayi)	No (Ayi)	No (Ayi)	No (Ayi)	No (Ayi)	No (Ayi)	No (Ayi)	No (Ayi)	No (Ayi)	Borehole or tube well (mjigo)	Latrine (Chokumba)	No (Ayi)	Yes (Inde)	No (Ayi)	pit latrine without slab	No (Ayi)	Wood (Nkhuni)	Cement (Simenti)	Burnt bricks (Njerwa zowotcha)	Iron sheet (Malata)	Five (asanu)	Yes English (regardless of Chichewa) (Inde Chizungu)	Battery/dry cell(Torch), Candles, Electricity (Tochi ya mabatile, Kandulo, Magetsi)	Yes (Inde)	Some difficulty (Inde – pali vuto pang’ono)	No - None (Ayi – palibe vuto)	No - None (Ayi – palibe vuto)	Some difficulty (Inde – pali vuto pang’ono)	No - None (Ayi – palibe vuto)	No - None (Ayi – palibe vuto)
Yes (Inde)	Yes (Inde)	50	Male (Mwamuna)	Married (Ndili pa banja)	Primary (Pulaimale)	224	8	Yes (Inde)		Agriculture (Ulimi)	Not paid (Sindilipiridwa)	Self-employed (Ndinazilemba ndekha)	All year (Chaka chonse)	Yes (Inde)	No (Ayi)	No (Ayi)	Yes (Inde)	Yes (Inde)	Yes (Inde)	No (Ayi)	No (Ayi)	No (Ayi)	No (Ayi)	No (Ayi)	No (Ayi)	Borehole or tube well (mjigo)	Latrine (Chokumba)	No (Ayi)	Yes (Inde)	No (Ayi)	pit latrine without slab	No (Ayi)	Wood (Nkhuni)	Cement (Simenti)	Burnt bricks (Njerwa zowotcha)	Iron sheet (Malata)	Four (anayi)	Yes, only Chichewa (Inde Chichewa)	Paraffin, other (Palafini, zina)	Yes (Inde)	A lot of difficulty (Inde – pali vuto lalikulu)	No - None (Ayi – palibe vuto)	No - None (Ayi – palibe vuto)	Some difficulty (Inde – pali vuto pang’ono)	No - None (Ayi – palibe vuto)	No - None (Ayi – palibe vuto)
Yes (Inde)	Yes (Inde)	21	Male (Mwamuna)	Never married (Sindinakwatirepo)	Secondary (Sekondale)	225	8	No (Ayi)	Child (Mwana)	Student				Yes (Inde)	No (Ayi)	No (Ayi)	Yes (Inde)	Yes (Inde)	No (Ayi)	No (Ayi)	No (Ayi)	Yes (Inde)	No (Ayi)	No (Ayi)	No (Ayi)	Borehole or tube well (mjigo)	Latrine (Chokumba)	No (Ayi)	Yes (Inde)	No (Ayi)	pit latrine without slab	No (Ayi)	Wood (Nkhuni)	Earth (Yozira ndi dothi) / Smoothed mud (Yozila ndi kugedeza)	Compacted earth (Yamdindo)	Grass (Udzu)	Five (asanu)	Yes, only Chichewa (Inde Chichewa)	Paraffin, other (Palafini, zina)	No (Ayi)	No - None (Ayi – palibe vuto)	No - None (Ayi – palibe vuto)	No - None (Ayi – palibe vuto)	No - None (Ayi – palibe vuto)	No - None (Ayi – palibe vuto)	No - None (Ayi – palibe vuto)
Yes (Inde)	Yes (Inde)	25	Male (Mwamuna)	Married (Ndili pa banja)	No education (Sindiyimbe sukulu)	226	8	Yes (Inde)		Agriculture (Ulimi)	Cash only (Ndalama zokha)	Employed by nonfamily member (Kwa munthu wina wosakhala m’bale)	All year (Chaka chonse)	No (Ayi)	No (Ayi)	No (Ayi)	Yes (Inde)	No (Ayi)	No (Ayi)	No (Ayi)	No (Ayi)	No (Ayi)	No (Ayi)	No (Ayi)	No (Ayi)	Borehole or tube well (mjigo)	Latrine (Chokumba)	Yes (Inde)	Yes (Inde)	Yes (Inde)	ventilated pit latrine (vip) latrine	Yes (Inde)	Wood (Nkhuni)	Cement (Simenti)	Burnt bricks (Njerwa zowotcha)	Iron sheet (Malata)	Four (anayi)	Yes English (regardless of Chichewa) (Inde Chizungu)	Paraffin, other (Palafini, zina)	Yes (Inde)	No - None (Ayi – palibe vuto)	No - None (Ayi – palibe vuto)	No - None (Ayi – palibe vuto)	No - None (Ayi – palibe vuto)	No - None (Ayi – palibe vuto)	No - None (Ayi – palibe vuto)
Yes (Inde)	Yes (Inde)	61	Male (Mwamuna)	Married (Ndili pa banja)	Primary (Pulaimale)	56	8	Yes (Inde)		Agriculture (Ulimi)	Not paid (Sindilipiridwa)	Self-employed (Ndinazilemba ndekha)	All year (Chaka chonse)	Yes (Inde)	No (Ayi)	No (Ayi)	Yes (Inde)	Yes (Inde)	Yes (Inde)	No (Ayi)	No (Ayi)	Yes (Inde)	No (Ayi)	No (Ayi)	Yes (Inde)	Borehole or tube well (mjigo)	Latrine (Chokumba)	Yes (Inde)	Yes (Inde)	No (Ayi)	pit latrine with slab	No (Ayi)	Wood (Nkhuni)	Earth (Yozira ndi dothi) / Smoothed mud (Yozila ndi kugedeza)	Burnt bricks (Njerwa zowotcha)	Iron sheet (Malata)	Four (anayi)	Yes English (regardless of Chichewa) (Inde Chizungu)	Paraffin, other (Palafini, zina)	Yes (Inde)	Some difficulty (Inde – pali vuto pang’ono)	No - None (Ayi – palibe vuto)	No - None (Ayi – palibe vuto)	Some difficulty (Inde – pali vuto pang’ono)	No - None (Ayi – palibe vuto)	No - None (Ayi – palibe vuto)
Yes (Inde)	Yes (Inde)	57	Female (Mkazi)	Married (Ndili pa banja)	Secondary (Sekondale)	82	8	No (Ayi)	Spouse (Mzanu mu ukwati)	Sales worker (formal) (Ndimagulisa zinthu mu sitolo) - e.g owner of shop	Not paid (Sindilipiridwa)	Self-employed (Ndinazilemba ndekha)	All year (Chaka chonse)	Yes (Inde)	Yes (Inde)	No (Ayi)	Yes (Inde)	Yes (Inde)	Yes (Inde)	No (Ayi)	Yes (Inde)	Yes (Inde)	No (Ayi)	Yes (Inde)	Yes (Inde)	Borehole or tube well (mjigo)	Latrine (Chokumba)	Yes (Inde)	Yes (Inde)	No (Ayi)	pit latrine with slab	No (Ayi)	Wood (Nkhuni)	Cement (Simenti)	Burnt bricks (Njerwa zowotcha)	Iron sheet (Malata)	Four (anayi)	Yes English (regardless of Chichewa) (Inde Chizungu)	Paraffin, other (Palafini, zina)	Yes (Inde)	No - None (Ayi – palibe vuto)	No - None (Ayi – palibe vuto)	No - None (Ayi – palibe vuto)	No - None (Ayi – palibe vuto)	No - None (Ayi – palibe vuto)	A lot of difficulty (Inde – pali vuto lalikulu)
Yes (Inde)	Yes (Inde)	70	Female (Mkazi)	Widowed (Ndine wamasiye)	Primary (Pulaimale)	82	8	Yes (Inde)		Unemployed				Yes (Inde)	No (Ayi)	No (Ayi)	Yes (Inde)	Yes (Inde)	Yes (Inde)	No (Ayi)	No (Ayi)	Yes (Inde)	No (Ayi)	No (Ayi)	No (Ayi)	Borehole or tube well (mjigo)	Latrine (Chokumba)	Yes (Inde)	Yes (Inde)	No (Ayi)	pit latrine with slab	No (Ayi)	Wood (Nkhuni)	Cement (Simenti)	Burnt bricks (Njerwa zowotcha)	Iron sheet (Malata)	One, two or three (m'modzi, awiri, atatu)	Yes, only Chichewa (Inde Chichewa)	Paraffin, other (Palafini, zina)	Yes (Inde)	Some difficulty (Inde – pali vuto pang’ono)	Some difficulty (Inde – pali vuto pang’ono)	A lot of difficulty (Inde – pali vuto lalikulu)	Some difficulty (Inde – pali vuto pang’ono)	Some difficulty (Inde – pali vuto pang’ono)	Some difficulty (Inde – pali vuto pang’ono)
Yes (Inde)	Yes (Inde)	52	Male (Mwamuna)	Married (Ndili pa banja)	Primary (Pulaimale)	227	8	Yes (Inde)		Production worker (skilled) (Ntchito zamanja, ndinaphunzira luso lapadera) - includes skilled manual workers such as builders, carpenters, artisans	Not paid (Sindilipiridwa)	Self-employed (Ndinazilemba ndekha)	All year (Chaka chonse)	Yes (Inde)	No (Ayi)	No (Ayi)	No (Ayi)	Yes (Inde)	Yes (Inde)	No (Ayi)	No (Ayi)	Yes (Inde)	No (Ayi)	No (Ayi)	No (Ayi)	Borehole or tube well (mjigo)	Latrine (Chokumba)	Yes (Inde)	Yes (Inde)	No (Ayi)	pit latrine with slab	No (Ayi)	Wood (Nkhuni)	Earth (Yozira ndi dothi) / Smoothed mud (Yozila ndi kugedeza)	Compacted earth (Yamdindo)	Grass (Udzu)	Six (asanu ndi m'modzi)	Yes, only Chichewa (Inde Chichewa)	Paraffin, other (Palafini, zina)	Yes (Inde)	Some difficulty (Inde – pali vuto pang’ono)	No - None (Ayi – palibe vuto)	No - None (Ayi – palibe vuto)	No - None (Ayi – palibe vuto)	No - None (Ayi – palibe vuto)	No - None (Ayi – palibe vuto)
Yes (Inde)	Yes (Inde)	13	Male (Mwamuna)	Married (Ndili pa banja)	Secondary (Sekondale)	228	8	Yes (Inde)		Professional (Mu ofesi) - technical, administrative, and managerial occupations	Cash only (Ndalama zokha)	Employed by nonfamily member (Kwa munthu wina wosakhala m’bale)	All year (Chaka chonse)	Yes (Inde)	Yes (Inde)	Yes (Inde)	Yes (Inde)	Yes (Inde)	Yes (Inde)	No (Ayi)	No (Ayi)	Yes (Inde)	No (Ayi)	No (Ayi)	Yes (Inde)	Borehole or tube well (mjigo)	Latrine (Chokumba)	Yes (Inde)	Yes (Inde)	No (Ayi)	pit latrine with slab	Yes (Inde)	Wood (Nkhuni)	Cement (Simenti)	Burnt bricks (Njerwa zowotcha)	Iron sheet (Malata)	Seven or more (asanu ndi awiri)	Yes English (regardless of Chichewa) (Inde Chizungu)	Battery/dry cell(Torch), Candles, Electricity (Tochi ya mabatile, Kandulo, Magetsi)	Yes (Inde)	Some difficulty (Inde – pali vuto pang’ono)	No - None (Ayi – palibe vuto)	No - None (Ayi – palibe vuto)	No - None (Ayi – palibe vuto)	No - None (Ayi – palibe vuto)	No - None (Ayi – palibe vuto)
Yes (Inde)	Yes (Inde)	45	Male (Mwamuna)	Married (Ndili pa banja)	Secondary (Sekondale)	227	8	Yes (Inde)		Professional (Mu ofesi) - technical, administrative, and managerial occupations	Cash only (Ndalama zokha)	Employed by nonfamily member (Kwa munthu wina wosakhala m’bale)	All year (Chaka chonse)	Yes (Inde)	No (Ayi)	No (Ayi)	Yes (Inde)	Yes (Inde)	Yes (Inde)	No (Ayi)	No (Ayi)	Yes (Inde)	No (Ayi)	No (Ayi)	Yes (Inde)	Borehole or tube well (mjigo)	Latrine (Chokumba)	No (Ayi)	Yes (Inde)	No (Ayi)	pit latrine without slab	No (Ayi)	Wood (Nkhuni)	Cement (Simenti)	Burnt bricks (Njerwa zowotcha)	Iron sheet (Malata)	Six (asanu ndi m'modzi)	Yes English (regardless of Chichewa) (Inde Chizungu)	Solar	Yes (Inde)	Some difficulty (Inde – pali vuto pang’ono)	No - None (Ayi – palibe vuto)	No - None (Ayi – palibe vuto)	No - None (Ayi – palibe vuto)	No - None (Ayi – palibe vuto)	No - None (Ayi – palibe vuto)
Yes (Inde)	Yes (Inde)	45	Male (Mwamuna)	Married (Ndili pa banja)	Secondary (Sekondale)	56	8	Yes (Inde)		Professional (Mu ofesi) - technical, administrative, and managerial occupations	Cash only (Ndalama zokha)	Employed by nonfamily member (Kwa munthu wina wosakhala m’bale)	All year (Chaka chonse)	Yes (Inde)	Yes (Inde)	Yes (Inde)	Yes (Inde)	Yes (Inde)	Yes (Inde)	No (Ayi)	No (Ayi)	Yes (Inde)	No (Ayi)	No (Ayi)	Yes (Inde)	Borehole or tube well (mjigo)	Latrine (Chokumba)	No (Ayi)	Yes (Inde)	No (Ayi)	pit latrine without slab	No (Ayi)	Wood (Nkhuni)	Cement (Simenti)	Burnt bricks (Njerwa zowotcha)	Iron sheet (Malata)	Six (asanu ndi m'modzi)	Yes, only Chichewa (Inde Chichewa)	Battery/dry cell(Torch), Candles, Electricity (Tochi ya mabatile, Kandulo, Magetsi)	Yes (Inde)	Some difficulty (Inde – pali vuto pang’ono)	No - None (Ayi – palibe vuto)	No - None (Ayi – palibe vuto)	No - None (Ayi – palibe vuto)	No - None (Ayi – palibe vuto)	No - None (Ayi – palibe vuto)
Yes (Inde)	Yes (Inde)	73	Female (Mkazi)	Widowed (Ndine wamasiye)	Primary (Pulaimale)	83	8	No (Ayi)	Other relative (M’bale wina)	Unemployed				Yes (Inde)	No (Ayi)	No (Ayi)	No (Ayi)	Yes (Inde)	Yes (Inde)	No (Ayi)	No (Ayi)	No (Ayi)	No (Ayi)	No (Ayi)	No (Ayi)	Borehole or tube well (mjigo)	Latrine (Chokumba)	Yes (Inde)	Yes (Inde)	No (Ayi)	pit latrine with slab	No (Ayi)	Wood (Nkhuni)	Cement (Simenti)	Burnt bricks (Njerwa zowotcha)	Iron sheet (Malata)	Seven or more (asanu ndi awiri)	Yes, only Chichewa (Inde Chichewa)	Battery/dry cell(Torch), Candles, Electricity (Tochi ya mabatile, Kandulo, Magetsi)	Yes (Inde)	Some difficulty (Inde – pali vuto pang’ono)	Some difficulty (Inde – pali vuto pang’ono)	Some difficulty (Inde – pali vuto pang’ono)	Some difficulty (Inde – pali vuto pang’ono)	Some difficulty (Inde – pali vuto pang’ono)	No - None (Ayi – palibe vuto)
Yes (Inde)	Yes (Inde)	69	Male (Mwamuna)	Widowed (Ndine wamasiye)	Primary (Pulaimale)	173	8	Yes (Inde)		Agriculture (Ulimi)	Not paid (Sindilipiridwa)	Self-employed (Ndinazilemba ndekha)	All year (Chaka chonse)	No (Ayi)	No (Ayi)	No (Ayi)	Yes (Inde)	Yes (Inde)	Yes (Inde)	No (Ayi)	No (Ayi)	Yes (Inde)	No (Ayi)	No (Ayi)	No (Ayi)	Borehole or tube well (mjigo)	Latrine (Chokumba)	No (Ayi)	Yes (Inde)	No (Ayi)	pit latrine without slab	Yes (Inde)	Wood (Nkhuni)	Earth (Yozira ndi dothi) / Smoothed mud (Yozila ndi kugedeza)	Burnt bricks (Njerwa zowotcha)	Iron sheet (Malata)	One, two or three (m'modzi, awiri, atatu)	No, female head/spouse (Palibe mzimayi)	Paraffin, other (Palafini, zina)	Yes (Inde)	A lot of difficulty (Inde – pali vuto lalikulu)	Some difficulty (Inde – pali vuto pang’ono)	No - None (Ayi – palibe vuto)	Some difficulty (Inde – pali vuto pang’ono)	No - None (Ayi – palibe vuto)	No - None (Ayi – palibe vuto)
Yes (Inde)	Yes (Inde)	58	Male (Mwamuna)	Married (Ndili pa banja)	Secondary (Sekondale)	67	8	Yes (Inde)		Agriculture (Ulimi)	Not paid (Sindilipiridwa)	Self-employed (Ndinazilemba ndekha)	All year (Chaka chonse)	Yes (Inde)	No (Ayi)	No (Ayi)	No (Ayi)	Yes (Inde)	Yes (Inde)	No (Ayi)	No (Ayi)	No (Ayi)	No (Ayi)	No (Ayi)	No (Ayi)	Borehole or tube well (mjigo)	Latrine (Chokumba)	No (Ayi)	Yes (Inde)	No (Ayi)	pit latrine without slab	No (Ayi)	Wood (Nkhuni)	Earth (Yozira ndi dothi) / Smoothed mud (Yozila ndi kugedeza)	Burnt bricks (Njerwa zowotcha)	Grass (Udzu)	One, two or three (m'modzi, awiri, atatu)	Yes, only Chichewa (Inde Chichewa)	Paraffin, other (Palafini, zina)	Yes (Inde)	Some difficulty (Inde – pali vuto pang’ono)	No - None (Ayi – palibe vuto)	No - None (Ayi – palibe vuto)	No - None (Ayi – palibe vuto)	No - None (Ayi – palibe vuto)	No - None (Ayi – palibe vuto)
Yes (Inde)	Yes (Inde)	45	Male (Mwamuna)	Married (Ndili pa banja)	Primary (Pulaimale)	229	8	Yes (Inde)		Professional (Mu ofesi) - technical, administrative, and managerial occupations	Cash only (Ndalama zokha)	Employed by nonfamily member (Kwa munthu wina wosakhala m’bale)	All year (Chaka chonse)	Yes (Inde)	No (Ayi)	No (Ayi)	Yes (Inde)	Yes (Inde)	No (Ayi)	No (Ayi)	No (Ayi)	Yes (Inde)	No (Ayi)	No (Ayi)	Yes (Inde)	Borehole or tube well (mjigo)	Latrine (Chokumba)	Yes (Inde)	Yes (Inde)	No (Ayi)	pit latrine with slab	No (Ayi)	Wood (Nkhuni)	Cement (Simenti)	Burnt bricks (Njerwa zowotcha)	Iron sheet (Malata)	Six (asanu ndi m'modzi)	Yes, only Chichewa (Inde Chichewa)	Paraffin, other (Palafini, zina)	Yes (Inde)	Some difficulty (Inde – pali vuto pang’ono)	No - None (Ayi – palibe vuto)	No - None (Ayi – palibe vuto)	No - None (Ayi – palibe vuto)	No - None (Ayi – palibe vuto)	No - None (Ayi – palibe vuto)
Yes (Inde)	Yes (Inde)	81	Male (Mwamuna)	Married (Ndili pa banja)	More than secondary (Koleji)	230	8	Yes (Inde)		Unemployed				Yes (Inde)	Yes (Inde)	Yes (Inde)	Yes (Inde)	Yes (Inde)	Yes (Inde)	No (Ayi)	No (Ayi)	Yes (Inde)	No (Ayi)	No (Ayi)	Yes (Inde)	Borehole or tube well (mjigo)	Latrine (Chokumba)	Yes (Inde)	Yes (Inde)	Yes (Inde)	ventilated pit latrine (vip) latrine	No (Ayi)	Wood (Nkhuni)	Cement (Simenti)	Burnt bricks (Njerwa zowotcha)	Iron sheet (Malata)	One, two or three (m'modzi, awiri, atatu)	Yes English (regardless of Chichewa) (Inde Chizungu)	Battery/dry cell(Torch), Candles, Electricity (Tochi ya mabatile, Kandulo, Magetsi)	Yes (Inde)	Some difficulty (Inde – pali vuto pang’ono)	A lot of difficulty (Inde – pali vuto lalikulu)	No - None (Ayi – palibe vuto)	Some difficulty (Inde – pali vuto pang’ono)	No - None (Ayi – palibe vuto)	No - None (Ayi – palibe vuto)
Yes (Inde)	Yes (Inde)	74	Female (Mkazi)	Married (Ndili pa banja)	Primary (Pulaimale)	231	8	No (Ayi)	Spouse (Mzanu mu ukwati)	Sales worker (formal) (Ndimagulisa zinthu mu sitolo) - e.g owner of shop	Not paid (Sindilipiridwa)	Self-employed (Ndinazilemba ndekha)	All year (Chaka chonse)	Yes (Inde)	No (Ayi)	No (Ayi)	Yes (Inde)	Yes (Inde)	Yes (Inde)	No (Ayi)	No (Ayi)	Yes (Inde)	No (Ayi)	No (Ayi)	No (Ayi)	Borehole or tube well (mjigo)	Latrine (Chokumba)	No (Ayi)	Yes (Inde)	No (Ayi)	pit latrine without slab	No (Ayi)	Wood (Nkhuni)	Earth (Yozira ndi dothi) / Smoothed mud (Yozila ndi kugedeza)	Burnt bricks (Njerwa zowotcha)	Iron sheet (Malata)	One, two or three (m'modzi, awiri, atatu)	No (Ayi)	Battery/dry cell(Torch), Candles, Electricity (Tochi ya mabatile, Kandulo, Magetsi)	Yes (Inde)	A lot of difficulty (Inde – pali vuto lalikulu)	Some difficulty (Inde – pali vuto pang’ono)	No - None (Ayi – palibe vuto)	Some difficulty (Inde – pali vuto pang’ono)	No - None (Ayi – palibe vuto)	No - None (Ayi – palibe vuto)
Yes (Inde)	Yes (Inde)	51	Female (Mkazi)	Married (Ndili pa banja)	Primary (Pulaimale)	232	8	No (Ayi)	Spouse (Mzanu mu ukwati)	Agriculture (Ulimi)	Not paid (Sindilipiridwa)	Self-employed (Ndinazilemba ndekha)	All year (Chaka chonse)	Yes (Inde)	No (Ayi)	No (Ayi)	Yes (Inde)	Yes (Inde)	Yes (Inde)	No (Ayi)	No (Ayi)	Yes (Inde)	No (Ayi)	No (Ayi)	No (Ayi)	Borehole or tube well (mjigo)	Latrine (Chokumba)	No (Ayi)	No (Ayi)	No (Ayi)	pit latrine without slab	No (Ayi)	Wood (Nkhuni)	Earth (Yozira ndi dothi) / Smoothed mud (Yozila ndi kugedeza)	Burnt bricks (Njerwa zowotcha)	Iron sheet (Malata)	Five (asanu)	Yes, only Chichewa (Inde Chichewa)	Paraffin, other (Palafini, zina)	Yes (Inde)	Some difficulty (Inde – pali vuto pang’ono)	Some difficulty (Inde – pali vuto pang’ono)	No - None (Ayi – palibe vuto)	Some difficulty (Inde – pali vuto pang’ono)	No - None (Ayi – palibe vuto)	No - None (Ayi – palibe vuto)
Yes (Inde)	Yes (Inde)	45	Male (Mwamuna)	Married (Ndili pa banja)	Secondary (Sekondale)	233	27	Yes (Inde)		Professional (Mu ofesi) - technical, administrative, and managerial occupations	Cash only (Ndalama zokha)	Employed by nonfamily member (Kwa munthu wina wosakhala m’bale)	All year (Chaka chonse)	Yes (Inde)	Yes (Inde)	Yes (Inde)	Yes (Inde)	Yes (Inde)	Yes (Inde)	No (Ayi)	No (Ayi)	Yes (Inde)	Yes (Inde)	No (Ayi)	Yes (Inde)	Borehole or tube well (mjigo)	Latrine (Chokumba)	Yes (Inde)	Yes (Inde)	Yes (Inde)	ventilated pit latrine (vip) latrine	No (Ayi)	Wood (Nkhuni)	Cement (Simenti)	Burnt bricks (Njerwa zowotcha)	Iron sheet (Malata)	Seven or more (asanu ndi awiri)	No (Ayi)	Battery/dry cell(Torch), Candles, Electricity (Tochi ya mabatile, Kandulo, Magetsi)	Yes (Inde)	Some difficulty (Inde – pali vuto pang’ono)	No - None (Ayi – palibe vuto)	No - None (Ayi – palibe vuto)	No - None (Ayi – palibe vuto)	No - None (Ayi – palibe vuto)	No - None (Ayi – palibe vuto)
Yes (Inde)	Yes (Inde)	67	Male (Mwamuna)	Married (Ndili pa banja)	Primary (Pulaimale)	48	8	Yes (Inde)		Agriculture (Ulimi)	Not paid (Sindilipiridwa)	Self-employed (Ndinazilemba ndekha)	All year (Chaka chonse)	No (Ayi)	No (Ayi)	No (Ayi)	Yes (Inde)	No (Ayi)	Yes (Inde)	No (Ayi)	No (Ayi)	Yes (Inde)	No (Ayi)	No (Ayi)	No (Ayi)	Borehole or tube well (mjigo)	Latrine (Chokumba)	No (Ayi)	Yes (Inde)	No (Ayi)	pit latrine without slab	No (Ayi)	Wood (Nkhuni)	Earth (Yozira ndi dothi) / Smoothed mud (Yozila ndi kugedeza)	Burnt bricks (Njerwa zowotcha)	Iron sheet (Malata)	Seven or more (asanu ndi awiri)	No (Ayi)	Solar	Yes (Inde)	No - None (Ayi – palibe vuto)	Some difficulty (Inde – pali vuto pang’ono)	No - None (Ayi – palibe vuto)	No - None (Ayi – palibe vuto)	No - None (Ayi – palibe vuto)	No - None (Ayi – palibe vuto)
Yes (Inde)	Yes (Inde)	35	Female (Mkazi)	Married (Ndili pa banja)	Secondary (Sekondale)	86	8	No (Ayi)	Spouse (Mzanu mu ukwati)	Agriculture (Ulimi)	Not paid (Sindilipiridwa)	Self-employed (Ndinazilemba ndekha)	Seasonal (Nyengo zina)	Yes (Inde)	No (Ayi)	No (Ayi)	No (Ayi)	Yes (Inde)	Yes (Inde)	No (Ayi)	No (Ayi)	No (Ayi)	No (Ayi)	No (Ayi)	Yes (Inde)	Borehole or tube well (mjigo)	Latrine (Chokumba)	No (Ayi)	No (Ayi)	No (Ayi)	pit latrine without slab	No (Ayi)	Wood (Nkhuni)	Earth (Yozira ndi dothi) / Smoothed mud (Yozila ndi kugedeza)	Burnt bricks (Njerwa zowotcha)	Grass (Udzu)	Six (asanu ndi m'modzi)	No (Ayi)	Battery/dry cell(Torch), Candles, Electricity (Tochi ya mabatile, Kandulo, Magetsi)	Yes (Inde)	Some difficulty (Inde – pali vuto pang’ono)	No - None (Ayi – palibe vuto)	No - None (Ayi – palibe vuto)	No - None (Ayi – palibe vuto)	No - None (Ayi – palibe vuto)	No - None (Ayi – palibe vuto)
Yes (Inde)	Yes (Inde)	64	Male (Mwamuna)	Married (Ndili pa banja)	Primary (Pulaimale)	227	8	Yes (Inde)		Agriculture (Ulimi)	Not paid (Sindilipiridwa)	Self-employed (Ndinazilemba ndekha)	Seasonal (Nyengo zina)	Yes (Inde)	Yes (Inde)	No (Ayi)	Yes (Inde)	Yes (Inde)	Yes (Inde)	No (Ayi)	No (Ayi)	Yes (Inde)	Yes (Inde)	No (Ayi)	Yes (Inde)	Borehole or tube well (mjigo)	Latrine (Chokumba)	No (Ayi)	Yes (Inde)	No (Ayi)	pit latrine without slab	No (Ayi)	Wood (Nkhuni)	Earth (Yozira ndi dothi) / Smoothed mud (Yozila ndi kugedeza)	Burnt bricks (Njerwa zowotcha)	Iron sheet (Malata)	Four (anayi)	No (Ayi)	Solar	Yes (Inde)	Some difficulty (Inde – pali vuto pang’ono)	No - None (Ayi – palibe vuto)	No - None (Ayi – palibe vuto)	No - None (Ayi – palibe vuto)	Some difficulty (Inde – pali vuto pang’ono)	No - None (Ayi – palibe vuto)
Yes (Inde)	Yes (Inde)	67	Male (Mwamuna)	Married (Ndili pa banja)	Primary (Pulaimale)	234	8	Yes (Inde)		Professional (Mu ofesi) - technical, administrative, and managerial occupations	Cash only (Ndalama zokha)	Employed by nonfamily member (Kwa munthu wina wosakhala m’bale)	All year (Chaka chonse)	Yes (Inde)	No (Ayi)	No (Ayi)	Yes (Inde)	Yes (Inde)	Yes (Inde)	No (Ayi)	No (Ayi)	Yes (Inde)	No (Ayi)	No (Ayi)	Yes (Inde)	Borehole or tube well (mjigo)	Latrine (Chokumba)	No (Ayi)	Yes (Inde)	No (Ayi)	pit latrine without slab	No (Ayi)	Wood (Nkhuni)	Earth (Yozira ndi dothi) / Smoothed mud (Yozila ndi kugedeza)	Burnt bricks (Njerwa zowotcha)	Iron sheet (Malata)	Six (asanu ndi m'modzi)	No (Ayi)	Battery/dry cell(Torch), Candles, Electricity (Tochi ya mabatile, Kandulo, Magetsi)	Yes (Inde)	No - None (Ayi – palibe vuto)	No - None (Ayi – palibe vuto)	Some difficulty (Inde – pali vuto pang’ono)	A lot of difficulty (Inde – pali vuto lalikulu)	No - None (Ayi – palibe vuto)	No - None (Ayi – palibe vuto)
Yes (Inde)	Yes (Inde)	61	Female (Mkazi)	Widowed (Ndine wamasiye)	Primary (Pulaimale)	234	8	Yes (Inde)		Agriculture (Ulimi)	Not paid (Sindilipiridwa)	Self-employed (Ndinazilemba ndekha)	Seasonal (Nyengo zina)	Yes (Inde)	No (Ayi)	No (Ayi)	No (Ayi)	Yes (Inde)	Yes (Inde)	No (Ayi)	No (Ayi)	Yes (Inde)	No (Ayi)	No (Ayi)	No (Ayi)	Borehole or tube well (mjigo)	Latrine (Chokumba)	No (Ayi)	Yes (Inde)	No (Ayi)	pit latrine without slab	No (Ayi)	Wood (Nkhuni)	Earth (Yozira ndi dothi) / Smoothed mud (Yozila ndi kugedeza)	Burnt bricks (Njerwa zowotcha)	Iron sheet (Malata)	One, two or three (m'modzi, awiri, atatu)	No (Ayi)	Battery/dry cell(Torch), Candles, Electricity (Tochi ya mabatile, Kandulo, Magetsi)	No (Ayi)	A lot of difficulty (Inde – pali vuto lalikulu)	No - None (Ayi – palibe vuto)	No - None (Ayi – palibe vuto)	Some difficulty (Inde – pali vuto pang’ono)	No - None (Ayi – palibe vuto)	No - None (Ayi – palibe vuto)
Yes (Inde)	Yes (Inde)	48	Female (Mkazi)	Married (Ndili pa banja)	Primary (Pulaimale)	234	8	No (Ayi)	Spouse (Mzanu mu ukwati)	Agriculture (Ulimi)	Not paid (Sindilipiridwa)	Self-employed (Ndinazilemba ndekha)	Seasonal (Nyengo zina)	No (Ayi)	Yes (Inde)	Yes (Inde)	Yes (Inde)	Yes (Inde)	Yes (Inde)	No (Ayi)	No (Ayi)	Yes (Inde)	No (Ayi)	No (Ayi)	Yes (Inde)	Borehole or tube well (mjigo)	Latrine (Chokumba)	No (Ayi)	No (Ayi)	No (Ayi)	pit latrine without slab	Yes (Inde)	Wood (Nkhuni)	Cement (Simenti)	Burnt bricks (Njerwa zowotcha)	Iron sheet (Malata)	Five (asanu)	No (Ayi)	Battery/dry cell(Torch), Candles, Electricity (Tochi ya mabatile, Kandulo, Magetsi)	Yes (Inde)	No - None (Ayi – palibe vuto)	No - None (Ayi – palibe vuto)	No - None (Ayi – palibe vuto)	No - None (Ayi – palibe vuto)	No - None (Ayi – palibe vuto)	No - None (Ayi – palibe vuto)
Yes (Inde)	Yes (Inde)	55	Male (Mwamuna)	Married (Ndili pa banja)	Secondary (Sekondale)	235	8	Yes (Inde)		Professional (Mu ofesi) - technical, administrative, and managerial occupations	Cash only (Ndalama zokha)	Employed by nonfamily member (Kwa munthu wina wosakhala m’bale)	All year (Chaka chonse)	Yes (Inde)	Yes (Inde)	No (Ayi)	Yes (Inde)	Yes (Inde)	Yes (Inde)	No (Ayi)	No (Ayi)	Yes (Inde)	Yes (Inde)	No (Ayi)	Yes (Inde)	Borehole or tube well (mjigo)	Latrine (Chokumba)	Yes (Inde)	Yes (Inde)	No (Ayi)	pit latrine with slab	No (Ayi)	Wood (Nkhuni)	Cement (Simenti)	Burnt bricks (Njerwa zowotcha)	Iron sheet (Malata)	Seven or more (asanu ndi awiri)	Yes English (regardless of Chichewa) (Inde Chizungu)	Solar	Yes (Inde)	Some difficulty (Inde – pali vuto pang’ono)	No - None (Ayi – palibe vuto)	No - None (Ayi – palibe vuto)	No - None (Ayi – palibe vuto)	No - None (Ayi – palibe vuto)	No - None (Ayi – palibe vuto)
Yes (Inde)	Yes (Inde)	63	Male (Mwamuna)	Widowed (Ndine wamasiye)	Secondary (Sekondale)	84	8	Yes (Inde)		Agriculture (Ulimi)	Not paid (Sindilipiridwa)	Self-employed (Ndinazilemba ndekha)	Seasonal (Nyengo zina)	Yes (Inde)	Yes (Inde)	No (Ayi)	Yes (Inde)	Yes (Inde)	Yes (Inde)	No (Ayi)	No (Ayi)	Yes (Inde)	No (Ayi)	No (Ayi)	Yes (Inde)	Borehole or tube well (mjigo)	Latrine (Chokumba)	No (Ayi)	Yes (Inde)	No (Ayi)	pit latrine without slab	No (Ayi)	Wood (Nkhuni)	Cement (Simenti)	Burnt bricks (Njerwa zowotcha)	Iron sheet (Malata)	Five (asanu)	No, female head/spouse (Palibe mzimayi)	Solar	Yes (Inde)	A lot of difficulty (Inde – pali vuto lalikulu)	No - None (Ayi – palibe vuto)	No - None (Ayi – palibe vuto)	No - None (Ayi – palibe vuto)	No - None (Ayi – palibe vuto)	No - None (Ayi – palibe vuto)
Yes (Inde)	Yes (Inde)	56	Female (Mkazi)	Widowed (Ndine wamasiye)	Primary (Pulaimale)	236	8	Yes (Inde)		Agriculture (Ulimi)	Not paid (Sindilipiridwa)	Self-employed (Ndinazilemba ndekha)	Seasonal (Nyengo zina)	No (Ayi)	No (Ayi)	No (Ayi)	No (Ayi)	No (Ayi)	No (Ayi)	No (Ayi)	No (Ayi)	No (Ayi)	No (Ayi)	No (Ayi)	No (Ayi)	Borehole or tube well (mjigo)	No facility (Tilibe chimbudzi)				no facility	Yes (Enya)	Wood (Nkhuni)	Earth (Yozira ndi dothi) / Smoothed mud (Yozila ndi kugedeza)	Bamboo/tree trunks with mud (Nsungwi/milimo ndi dothi)	Grass (Udzu)	One, two or three (m'modzi, awiri, atatu)	No (Ayi)	Battery/dry cell(Torch), Candles, Electricity (Tochi ya mabatile, Kandulo, Magetsi)	Yes (Inde)	No - None (Ayi – palibe vuto)	No - None (Ayi – palibe vuto)	A lot of difficulty (Inde – pali vuto lalikulu)	A lot of difficulty (Inde – pali vuto lalikulu)	No - None (Ayi – palibe vuto)	No - None (Ayi – palibe vuto)
Yes (Inde)	Yes (Inde)	76	Male (Mwamuna)	Married (Ndili pa banja)	Primary (Pulaimale)	237	8	Yes (Inde)		Agriculture (Ulimi)	Not paid (Sindilipiridwa)	Self-employed (Ndinazilemba ndekha)	Seasonal (Nyengo zina)	No (Ayi)	No (Ayi)	No (Ayi)	No (Ayi)	No (Ayi)	No (Ayi)	No (Ayi)	No (Ayi)	Yes (Inde)	No (Ayi)	No (Ayi)	Yes (Inde)	Borehole or tube well (mjigo)	Latrine (Chokumba)	No (Ayi)	Yes (Inde)	No (Ayi)	pit latrine without slab	Yes (Inde)	Wood (Nkhuni)	Earth (Yozira ndi dothi) / Smoothed mud (Yozila ndi kugedeza)	Burnt bricks (Njerwa zowotcha)	Iron sheet (Malata)	One, two or three (m'modzi, awiri, atatu)	No (Ayi)	Battery/dry cell(Torch), Candles, Electricity (Tochi ya mabatile, Kandulo, Magetsi)	Yes (Inde)	A lot of difficulty (Inde – pali vuto lalikulu)	Some difficulty (Inde – pali vuto pang’ono)	No - None (Ayi – palibe vuto)	A lot of difficulty (Inde – pali vuto lalikulu)	No - None (Ayi – palibe vuto)	No - None (Ayi – palibe vuto)
Yes (Inde)	Yes (Inde)	2	Male (Mwamuna)	Never married (Sindinakwatirepo)	No education (Sindiyimbe sukulu)	238	8	No (Ayi)	Parent (Kholo)	Unemployed				No (Ayi)	No (Ayi)	No (Ayi)	No (Ayi)	No (Ayi)	No (Ayi)	No (Ayi)	No (Ayi)	Yes (Inde)	No (Ayi)	No (Ayi)	No (Ayi)	Borehole or tube well (mjigo)	Latrine (Chokumba)	No (Ayi)	Yes (Inde)	No (Ayi)	pit latrine without slab	No (Ayi)	Wood (Nkhuni)	Earth (Yozira ndi dothi) / Smoothed mud (Yozila ndi kugedeza)	Burnt bricks (Njerwa zowotcha)	Grass (Udzu)	Five (asanu)	No (Ayi)	Battery/dry cell(Torch), Candles, Electricity (Tochi ya mabatile, Kandulo, Magetsi)	Yes (Inde)	No - None (Ayi – palibe vuto)	No - None (Ayi – palibe vuto)	No - None (Ayi – palibe vuto)	No - None (Ayi – palibe vuto)	I cannot do at all (Sindingathe ndi pang’ono pomwe)	No - None (Ayi – palibe vuto)
Yes (Inde)	Yes (Inde)	37	Male (Mwamuna)	Married (Ndili pa banja)	Secondary (Sekondale)	86	8	Yes (Inde)		Agriculture (Ulimi)	Not paid (Sindilipiridwa)	Self-employed (Ndinazilemba ndekha)	Occasional (Kamodzi pakanthawi)	Yes (Inde)	No (Ayi)	No (Ayi)	No (Ayi)	No (Ayi)	Yes (Inde)	No (Ayi)	No (Ayi)	No (Ayi)	No (Ayi)	No (Ayi)	No (Ayi)	Borehole or tube well (mjigo)	Latrine (Chokumba)	No (Ayi)	Yes (Inde)	No (Ayi)	pit latrine without slab	No (Ayi)	Wood (Nkhuni)	Cement (Simenti)	Burnt bricks (Njerwa zowotcha)	Iron sheet (Malata)	Four (anayi)	No (Ayi)	Battery/dry cell(Torch), Candles, Electricity (Tochi ya mabatile, Kandulo, Magetsi)	Yes (Inde)	Some difficulty (Inde – pali vuto pang’ono)	No - None (Ayi – palibe vuto)	No - None (Ayi – palibe vuto)	No - None (Ayi – palibe vuto)	No - None (Ayi – palibe vuto)	No - None (Ayi – palibe vuto)
Yes (Inde)	Yes (Inde)	58	Male (Mwamuna)	Married (Ndili pa banja)	Primary (Pulaimale)	239	8	Yes (Inde)		Agriculture (Ulimi)	Not paid (Sindilipiridwa)	Self-employed (Ndinazilemba ndekha)	All year (Chaka chonse)	Yes (Inde)	Yes (Inde)	No (Ayi)	Yes (Inde)	Yes (Inde)	Yes (Inde)	No (Ayi)	No (Ayi)	Yes (Inde)	No (Ayi)	No (Ayi)	No (Ayi)	Borehole or tube well (mjigo)	Latrine (Chokumba)	No (Ayi)	Yes (Inde)	No (Ayi)	pit latrine without slab	No (Ayi)	Wood (Nkhuni)	Cement (Simenti)	Burnt bricks (Njerwa zowotcha)	Iron sheet (Malata)	Five (asanu)	No (Ayi)	Solar	Yes (Inde)	Some difficulty (Inde – pali vuto pang’ono)	No - None (Ayi – palibe vuto)	A lot of difficulty (Inde – pali vuto lalikulu)	No - None (Ayi – palibe vuto)	No - None (Ayi – palibe vuto)	No - None (Ayi – palibe vuto)
Yes (Inde)	Yes (Inde)	52	Male (Mwamuna)	Married (Ndili pa banja)	Secondary (Sekondale)	240	8	Yes (Inde)		Agriculture (Ulimi)	Not paid (Sindilipiridwa)	Self-employed (Ndinazilemba ndekha)	All year (Chaka chonse)	No (Ayi)	No (Ayi)	No (Ayi)	No (Ayi)	No (Ayi)	No (Ayi)	No (Ayi)	No (Ayi)	Yes (Inde)	No (Ayi)	No (Ayi)	No (Ayi)	Borehole or tube well (mjigo)	Latrine (Chokumba)	Yes (Inde)	Yes (Inde)	No (Ayi)	pit latrine with slab	No (Ayi)	Wood (Nkhuni)	Earth (Yozira ndi dothi) / Smoothed mud (Yozila ndi kugedeza)	Burnt bricks (Njerwa zowotcha)	Iron sheet (Malata)	Four (anayi)	No (Ayi)	Battery/dry cell(Torch), Candles, Electricity (Tochi ya mabatile, Kandulo, Magetsi)	Yes (Inde)	A lot of difficulty (Inde – pali vuto lalikulu)	No - None (Ayi – palibe vuto)	No - None (Ayi – palibe vuto)	No - None (Ayi – palibe vuto)	No - None (Ayi – palibe vuto)	No - None (Ayi – palibe vuto)
Yes (Inde)	Yes (Inde)	53	Male (Mwamuna)	Married (Ndili pa banja)	Secondary (Sekondale)	67	8	Yes (Inde)		Agriculture (Ulimi)	Not paid (Sindilipiridwa)	Self-employed (Ndinazilemba ndekha)	All year (Chaka chonse)	No (Ayi)	No (Ayi)	No (Ayi)	No (Ayi)	No (Ayi)	Yes (Inde)	No (Ayi)	No (Ayi)	Yes (Inde)	No (Ayi)	No (Ayi)	No (Ayi)	Borehole or tube well (mjigo)	Latrine (Chokumba)	No (Ayi)	Yes (Inde)	No (Ayi)	pit latrine without slab	No (Ayi)	Wood (Nkhuni)	Earth (Yozira ndi dothi) / Smoothed mud (Yozila ndi kugedeza)	Burnt bricks (Njerwa zowotcha)	Iron sheet (Malata)	Seven or more (asanu ndi awiri)	Yes English (regardless of Chichewa) (Inde Chizungu)	Battery/dry cell(Torch), Candles, Electricity (Tochi ya mabatile, Kandulo, Magetsi)	Yes (Inde)	A lot of difficulty (Inde – pali vuto lalikulu)	No - None (Ayi – palibe vuto)	No - None (Ayi – palibe vuto)	No - None (Ayi – palibe vuto)	No - None (Ayi – palibe vuto)	No - None (Ayi – palibe vuto)
Yes (Inde)	Yes (Inde)	52	Male (Mwamuna)	Married (Ndili pa banja)	Primary (Pulaimale)	241	8	Yes (Inde)		Agriculture (Ulimi)	Not paid (Sindilipiridwa)	Self-employed (Ndinazilemba ndekha)	All year (Chaka chonse)	Yes (Inde)	No (Ayi)	No (Ayi)	Yes (Inde)	Yes (Inde)	Yes (Inde)	No (Ayi)	No (Ayi)	Yes (Inde)	No (Ayi)	No (Ayi)	Yes (Inde)	Borehole or tube well (mjigo)	Latrine (Chokumba)	No (Ayi)	Yes (Inde)	No (Ayi)	pit latrine without slab	No (Ayi)	Wood (Nkhuni)	Earth (Yozira ndi dothi) / Smoothed mud (Yozila ndi kugedeza)	Burnt bricks (Njerwa zowotcha)	Iron sheet (Malata)	Seven or more (asanu ndi awiri)	No (Ayi)	Battery/dry cell(Torch), Candles, Electricity (Tochi ya mabatile, Kandulo, Magetsi)	Yes (Inde)	A lot of difficulty (Inde – pali vuto lalikulu)	No - None (Ayi – palibe vuto)	No - None (Ayi – palibe vuto)	No - None (Ayi – palibe vuto)	No - None (Ayi – palibe vuto)	No - None (Ayi – palibe vuto)
Yes (Inde)	Yes (Inde)	47	Male (Mwamuna)	Married (Ndili pa banja)	Secondary (Sekondale)	94	8	Yes (Inde)		Professional (Mu ofesi) - technical, administrative, and managerial occupations	Cash only (Ndalama zokha)	Employed by nonfamily member (Kwa munthu wina wosakhala m’bale)	All year (Chaka chonse)	Yes (Inde)	Yes (Inde)	No (Ayi)	Yes (Inde)	Yes (Inde)	Yes (Inde)	No (Ayi)	No (Ayi)	Yes (Inde)	No (Ayi)	No (Ayi)	Yes (Inde)	Borehole or tube well (mjigo)	Latrine (Chokumba)	Yes (Inde)	Yes (Inde)	Yes (Inde)	ventilated pit latrine (vip) latrine	No (Ayi)	Wood (Nkhuni)	Cement (Simenti)	Burnt bricks (Njerwa zowotcha)	Iron sheet (Malata)	Seven or more (asanu ndi awiri)	Yes English (regardless of Chichewa) (Inde Chizungu)	Solar	Yes (Inde)	Some difficulty (Inde – pali vuto pang’ono)	No - None (Ayi – palibe vuto)	Some difficulty (Inde – pali vuto pang’ono)	No - None (Ayi – palibe vuto)	No - None (Ayi – palibe vuto)	No - None (Ayi – palibe vuto)
Yes (Inde)	Yes (Inde)	46	Male (Mwamuna)	Widowed (Ndine wamasiye)	Secondary (Sekondale)	242	8	Yes (Inde)		Professional (Mu ofesi) - technical, administrative, and managerial occupations	Cash only (Ndalama zokha)	Employed by nonfamily member (Kwa munthu wina wosakhala m’bale)	All year (Chaka chonse)	Yes (Inde)	Yes (Inde)	No (Ayi)	Yes (Inde)	Yes (Inde)	Yes (Inde)	No (Ayi)	No (Ayi)	Yes (Inde)	No (Ayi)	No (Ayi)	Yes (Inde)	Borehole or tube well (mjigo)	Latrine (Chokumba)	Yes (Inde)	Yes (Inde)	No (Ayi)	pit latrine with slab	No (Ayi)	Wood (Nkhuni)	Cement (Simenti)	Burnt bricks (Njerwa zowotcha)	Iron sheet (Malata)	One, two or three (m'modzi, awiri, atatu)	No, female head/spouse (Palibe mzimayi)	Solar	Yes (Inde)	No - None (Ayi – palibe vuto)	No - None (Ayi – palibe vuto)	Some difficulty (Inde – pali vuto pang’ono)	No - None (Ayi – palibe vuto)	No - None (Ayi – palibe vuto)	No - None (Ayi – palibe vuto)
Yes (Inde)	Yes (Inde)	71	Male (Mwamuna)	Married (Ndili pa banja)	Primary (Pulaimale)	236	8	Yes (Inde)		Agriculture (Ulimi)	Not paid (Sindilipiridwa)	Self-employed (Ndinazilemba ndekha)	Seasonal (Nyengo zina)	No (Ayi)	No (Ayi)	No (Ayi)	No (Ayi)	Yes (Inde)	No (Ayi)	No (Ayi)	No (Ayi)	No (Ayi)	No (Ayi)	No (Ayi)	No (Ayi)	Borehole or tube well (mjigo)	Latrine (Chokumba)	No (Ayi)	Yes (Inde)	No (Ayi)	pit latrine without slab	No (Ayi)	Wood (Nkhuni)	Earth (Yozira ndi dothi) / Smoothed mud (Yozila ndi kugedeza)	Burnt bricks (Njerwa zowotcha)	Grass (Udzu)	Four (anayi)	No (Ayi)	Battery/dry cell(Torch), Candles, Electricity (Tochi ya mabatile, Kandulo, Magetsi)	No (Ayi)	Some difficulty (Inde – pali vuto pang’ono)	Some difficulty (Inde – pali vuto pang’ono)	Some difficulty (Inde – pali vuto pang’ono)	Some difficulty (Inde – pali vuto pang’ono)	No - None (Ayi – palibe vuto)	No - None (Ayi – palibe vuto)
Yes (Inde)	Yes (Inde)	5	Female (Mkazi)	Married (Ndili pa banja)	Primary (Pulaimale)	243	8	No (Ayi)	Spouse (Mzanu mu ukwati)	Agriculture (Ulimi)	Not paid (Sindilipiridwa)	Self-employed (Ndinazilemba ndekha)	Seasonal (Nyengo zina)	Yes (Inde)	No (Ayi)	No (Ayi)	No (Ayi)	Yes (Inde)	Yes (Inde)	No (Ayi)	No (Ayi)	Yes (Inde)	No (Ayi)	No (Ayi)	No (Ayi)	Borehole or tube well (mjigo)	Latrine (Chokumba)	No (Ayi)	Yes (Inde)	No (Ayi)	pit latrine without slab	No (Ayi)	Wood (Nkhuni)	Earth (Yozira ndi dothi) / Smoothed mud (Yozila ndi kugedeza)	Burnt bricks (Njerwa zowotcha)	Iron sheet (Malata)	Seven or more (asanu ndi awiri)	No (Ayi)	Battery/dry cell(Torch), Candles, Electricity (Tochi ya mabatile, Kandulo, Magetsi)	Yes (Inde)	Some difficulty (Inde – pali vuto pang’ono)	No - None (Ayi – palibe vuto)	No - None (Ayi – palibe vuto)	No - None (Ayi – palibe vuto)	Some difficulty (Inde – pali vuto pang’ono)	No - None (Ayi – palibe vuto)
Yes (Inde)	Yes (Inde)	73	Male (Mwamuna)	Married (Ndili pa banja)	More than secondary (Koleji)	238	8	Yes (Inde)		Agriculture (Ulimi)	Not paid (Sindilipiridwa)	Self-employed (Ndinazilemba ndekha)	Seasonal (Nyengo zina)	Yes (Inde)	Yes (Inde)	No (Ayi)	Yes (Inde)	Yes (Inde)	Yes (Inde)	No (Ayi)	Yes (Inde)	Yes (Inde)	No (Ayi)	No (Ayi)	Yes (Inde)	Borehole or tube well (mjigo)	Latrine (Chokumba)	Yes (Inde)	Yes (Inde)	No (Ayi)	pit latrine with slab	No (Ayi)	Wood (Nkhuni)	Cement (Simenti)	Burnt bricks (Njerwa zowotcha)	Iron sheet (Malata)	Seven or more (asanu ndi awiri)	Yes English (regardless of Chichewa) (Inde Chizungu)	Solar	Yes (Inde)	Some difficulty (Inde – pali vuto pang’ono)	No - None (Ayi – palibe vuto)	Some difficulty (Inde – pali vuto pang’ono)	No - None (Ayi – palibe vuto)	No - None (Ayi – palibe vuto)	No - None (Ayi – palibe vuto)
Yes (Inde)	Yes (Inde)	77	Male (Mwamuna)	Married (Ndili pa banja)	Secondary (Sekondale)	176	8	Yes (Inde)		Agriculture (Ulimi)	Not paid (Sindilipiridwa)	Self-employed (Ndinazilemba ndekha)	Seasonal (Nyengo zina)	Yes (Inde)	No (Ayi)	No (Ayi)	Yes (Inde)	Yes (Inde)	Yes (Inde)	No (Ayi)	No (Ayi)	Yes (Inde)	No (Ayi)	No (Ayi)	No (Ayi)	Borehole or tube well (mjigo)	Latrine (Chokumba)	No (Ayi)	Yes (Inde)	No (Ayi)	pit latrine without slab	No (Ayi)	Wood (Nkhuni)	Earth (Yozira ndi dothi) / Smoothed mud (Yozila ndi kugedeza)	Compacted earth (Yamdindo)	Grass (Udzu)	Five (asanu)	Yes English (regardless of Chichewa) (Inde Chizungu)	Battery/dry cell(Torch), Candles, Electricity (Tochi ya mabatile, Kandulo, Magetsi)	Yes (Inde)	Some difficulty (Inde – pali vuto pang’ono)	No - None (Ayi – palibe vuto)	Some difficulty (Inde – pali vuto pang’ono)	Some difficulty (Inde – pali vuto pang’ono)	No - None (Ayi – palibe vuto)	No - None (Ayi – palibe vuto)
Yes (Inde)	Yes (Inde)	70	Female (Mkazi)	Widowed (Ndine wamasiye)	Primary (Pulaimale)	86	8	Yes (Inde)		Agriculture (Ulimi)	Not paid (Sindilipiridwa)	Self-employed (Ndinazilemba ndekha)	Seasonal (Nyengo zina)	Yes (Inde)	No (Ayi)	No (Ayi)	No (Ayi)	No (Ayi)	Yes (Inde)	No (Ayi)	No (Ayi)	No (Ayi)	No (Ayi)	No (Ayi)	No (Ayi)	Borehole or tube well (mjigo)	Latrine (Chokumba)	No (Ayi)	Yes (Inde)	No (Ayi)	pit latrine without slab	No (Ayi)	Wood (Nkhuni)	Earth (Yozira ndi dothi) / Smoothed mud (Yozila ndi kugedeza)	Compacted earth (Yamdindo)	Grass (Udzu)	Seven or more (asanu ndi awiri)	Yes, only Chichewa (Inde Chichewa)	Battery/dry cell(Torch), Candles, Electricity (Tochi ya mabatile, Kandulo, Magetsi)	Yes (Inde)	Some difficulty (Inde – pali vuto pang’ono)	No - None (Ayi – palibe vuto)	Some difficulty (Inde – pali vuto pang’ono)	Some difficulty (Inde – pali vuto pang’ono)	No - None (Ayi – palibe vuto)	No - None (Ayi – palibe vuto)
Yes (Inde)	Yes (Inde)	51	Female (Mkazi)	Widowed (Ndine wamasiye)	Primary (Pulaimale)	244	8	Yes (Inde)		Agriculture (Ulimi)	Not paid (Sindilipiridwa)	Self-employed (Ndinazilemba ndekha)	Seasonal (Nyengo zina)	Yes (Inde)	No (Ayi)	No (Ayi)	Yes (Inde)	Yes (Inde)	No (Ayi)	No (Ayi)	No (Ayi)	Yes (Inde)	No (Ayi)	No (Ayi)	Yes (Inde)	Surface water eg. River, lake, dam, pond (madzi am'mitsinje, m'nyanja, madamu ndi zithaphwi)	Latrine (Chokumba)	No (Ayi)	No (Ayi)	No (Ayi)	pit latrine without slab	No (Ayi)	Wood (Nkhuni)	Earth (Yozira ndi dothi) / Smoothed mud (Yozila ndi kugedeza)	Burnt bricks (Njerwa zowotcha)	Iron sheet (Malata)	One, two or three (m'modzi, awiri, atatu)	Yes, only Chichewa (Inde Chichewa)	Battery/dry cell(Torch), Candles, Electricity (Tochi ya mabatile, Kandulo, Magetsi)	Yes (Inde)	Some difficulty (Inde – pali vuto pang’ono)	Some difficulty (Inde – pali vuto pang’ono)	No - None (Ayi – palibe vuto)	No - None (Ayi – palibe vuto)	No - None (Ayi – palibe vuto)	No - None (Ayi – palibe vuto)
Yes (Inde)	Yes (Inde)	8	Male (Mwamuna)	Married (Ndili pa banja)	Secondary (Sekondale)	245	8	Yes (Inde)		Professional (Mu ofesi) - technical, administrative, and managerial occupations	Cash only (Ndalama zokha)	Employed by nonfamily member (Kwa munthu wina wosakhala m’bale)	All year (Chaka chonse)	Yes (Inde)	No (Ayi)	No (Ayi)	Yes (Inde)	Yes (Inde)	Yes (Inde)	No (Ayi)	No (Ayi)	Yes (Inde)	No (Ayi)	No (Ayi)	Yes (Inde)	Borehole or tube well (mjigo)	Latrine (Chokumba)	No (Ayi)	Yes (Inde)	No (Ayi)	pit latrine without slab	No (Ayi)	Wood (Nkhuni)	Cement (Simenti)	Burnt bricks (Njerwa zowotcha)	Iron sheet (Malata)	Seven or more (asanu ndi awiri)	Yes English (regardless of Chichewa) (Inde Chizungu)	Solar	Yes (Inde)	Some difficulty (Inde – pali vuto pang’ono)	No - None (Ayi – palibe vuto)	No - None (Ayi – palibe vuto)	No - None (Ayi – palibe vuto)	No - None (Ayi – palibe vuto)	No - None (Ayi – palibe vuto)
Yes (Inde)	Yes (Inde)	75	Male (Mwamuna)	Married (Ndili pa banja)	Primary (Pulaimale)	229	8	Yes (Inde)		Agriculture (Ulimi)	Not paid (Sindilipiridwa)	Self-employed (Ndinazilemba ndekha)	All year (Chaka chonse)	No (Ayi)	No (Ayi)	No (Ayi)	No (Ayi)	No (Ayi)	Yes (Inde)	No (Ayi)	No (Ayi)	No (Ayi)	No (Ayi)	No (Ayi)	No (Ayi)	Borehole or tube well (mjigo)	Latrine (Chokumba)	No (Ayi)	Yes (Inde)	No (Ayi)	pit latrine without slab	No (Ayi)	Wood (Nkhuni)	Earth (Yozira ndi dothi) / Smoothed mud (Yozila ndi kugedeza)	Burnt bricks (Njerwa zowotcha)	Iron sheet (Malata)	Six (asanu ndi m'modzi)	Yes, only Chichewa (Inde Chichewa)	Battery/dry cell(Torch), Candles, Electricity (Tochi ya mabatile, Kandulo, Magetsi)	Yes (Inde)	Some difficulty (Inde – pali vuto pang’ono)	No - None (Ayi – palibe vuto)	Some difficulty (Inde – pali vuto pang’ono)	Some difficulty (Inde – pali vuto pang’ono)	No - None (Ayi – palibe vuto)	No - None (Ayi – palibe vuto)
Yes (Inde)	Yes (Inde)	68	Male (Mwamuna)	Married (Ndili pa banja)	Secondary (Sekondale)	224	8	Yes (Inde)		Agriculture (Ulimi)	Not paid (Sindilipiridwa)	Self-employed (Ndinazilemba ndekha)	Seasonal (Nyengo zina)	Yes (Inde)	Yes (Inde)	No (Ayi)	Yes (Inde)	Yes (Inde)	Yes (Inde)	No (Ayi)	No (Ayi)	Yes (Inde)	No (Ayi)	No (Ayi)	No (Ayi)	Borehole or tube well (mjigo)	Latrine (Chokumba)	Yes (Inde)	Yes (Inde)	Yes (Inde)	ventilated pit latrine (vip) latrine	No (Ayi)	Wood (Nkhuni)	Cement (Simenti)	Burnt bricks (Njerwa zowotcha)	Iron sheet (Malata)	One, two or three (m'modzi, awiri, atatu)	Yes, only Chichewa (Inde Chichewa)	Battery/dry cell(Torch), Candles, Electricity (Tochi ya mabatile, Kandulo, Magetsi)	Yes (Inde)	Some difficulty (Inde – pali vuto pang’ono)	No - None (Ayi – palibe vuto)	No - None (Ayi – palibe vuto)	No - None (Ayi – palibe vuto)	No - None (Ayi – palibe vuto)	No - None (Ayi – palibe vuto)
Yes (Inde)	Yes (Inde)	63	Female (Mkazi)	Widowed (Ndine wamasiye)	No education (Sindiyimbe sukulu)	227	8	Yes (Inde)		Production worker (unskilled) (Maganyu)	Cash only (Ndalama zokha)	Employed by nonfamily member (Kwa munthu wina wosakhala m’bale)	Seasonal (Nyengo zina)	No (Ayi)	No (Ayi)	No (Ayi)	No (Ayi)	Yes (Inde)	Yes (Inde)	No (Ayi)	No (Ayi)	No (Ayi)	No (Ayi)	No (Ayi)	No (Ayi)	Borehole or tube well (mjigo)	No facility (Tilibe chimbudzi)				no facility	Yes (Enya)	Wood (Nkhuni)	Earth (Yozira ndi dothi) / Smoothed mud (Yozila ndi kugedeza)	Burnt bricks (Njerwa zowotcha)	Iron sheet (Malata)	One, two or three (m'modzi, awiri, atatu)	No (Ayi)	Battery/dry cell(Torch), Candles, Electricity (Tochi ya mabatile, Kandulo, Magetsi)	Yes (Inde)	A lot of difficulty (Inde – pali vuto lalikulu)	No - None (Ayi – palibe vuto)	A lot of difficulty (Inde – pali vuto lalikulu)	Some difficulty (Inde – pali vuto pang’ono)	No - None (Ayi – palibe vuto)	No - None (Ayi – palibe vuto)
Yes (Inde)	No (Ayi)	72	Male (Mwamuna)	Married (Ndili pa banja)	Primary (Pulaimale)	246	8	Yes (Inde)		Agriculture (Ulimi)	Not paid (Sindilipiridwa)	Self-employed (Ndinazilemba ndekha)	All year (Chaka chonse)	No (Ayi)	No (Ayi)	No (Ayi)	No (Ayi)	Yes (Inde)	Yes (Inde)	No (Ayi)	No (Ayi)	Yes (Inde)	No (Ayi)	No (Ayi)	No (Ayi)	Borehole or tube well (mjigo)	Latrine (Chokumba)	No (Ayi)	Yes (Inde)	No (Ayi)	pit latrine without slab	No (Ayi)	Wood (Nkhuni)	Earth (Yozira ndi dothi) / Smoothed mud (Yozila ndi kugedeza)	Compacted earth (Yamdindo)	Grass (Udzu)	One, two or three (m'modzi, awiri, atatu)	No (Ayi)	Battery/dry cell(Torch), Candles, Electricity (Tochi ya mabatile, Kandulo, Magetsi)	Yes (Inde)	A lot of difficulty (Inde – pali vuto lalikulu)	No - None (Ayi – palibe vuto)	Some difficulty (Inde – pali vuto pang’ono)	No - None (Ayi – palibe vuto)	No - None (Ayi – palibe vuto)	No - None (Ayi – palibe vuto)
Yes (Inde)	No (Ayi)	60	Female (Mkazi)	Widowed (Ndine wamasiye)	Primary (Pulaimale)	227	8	Yes (Inde)		Agriculture (Ulimi)	Not paid (Sindilipiridwa)	Self-employed (Ndinazilemba ndekha)	Seasonal (Nyengo zina)	No (Ayi)	No (Ayi)	No (Ayi)	No (Ayi)	Yes (Inde)	Yes (Inde)	No (Ayi)	No (Ayi)	No (Ayi)	No (Ayi)	No (Ayi)	No (Ayi)	Borehole or tube well (mjigo)	Latrine (Chokumba)	No (Ayi)	Yes (Inde)	No (Ayi)	pit latrine without slab	No (Ayi)	Wood (Nkhuni)	Earth (Yozira ndi dothi) / Smoothed mud (Yozila ndi kugedeza)	Burnt bricks (Njerwa zowotcha)	Iron sheet (Malata)	One, two or three (m'modzi, awiri, atatu)	Yes, only Chichewa (Inde Chichewa)	Battery/dry cell(Torch), Candles, Electricity (Tochi ya mabatile, Kandulo, Magetsi)	Yes (Inde)	A lot of difficulty (Inde – pali vuto lalikulu)	A lot of difficulty (Inde – pali vuto lalikulu)	A lot of difficulty (Inde – pali vuto lalikulu)	A lot of difficulty (Inde – pali vuto lalikulu)	Some difficulty (Inde – pali vuto pang’ono)	Some difficulty (Inde – pali vuto pang’ono)
Yes (Inde)	Yes (Inde)	53	Male (Mwamuna)	Married (Ndili pa banja)	Secondary (Sekondale)	247	8	Yes (Inde)		Professional (Mu ofesi) - technical, administrative, and managerial occupations	Cash only (Ndalama zokha)	Employed by nonfamily member (Kwa munthu wina wosakhala m’bale)	All year (Chaka chonse)	Yes (Inde)	Yes (Inde)	Yes (Inde)	Yes (Inde)	Yes (Inde)	Yes (Inde)	No (Ayi)	No (Ayi)	Yes (Inde)	No (Ayi)	No (Ayi)	Yes (Inde)	Borehole or tube well (mjigo)	Latrine (Chokumba)	Yes (Inde)	Yes (Inde)	No (Ayi)	pit latrine with slab	No (Ayi)	Wood (Nkhuni)	Cement (Simenti)	Burnt bricks (Njerwa zowotcha)	Iron sheet (Malata)	Seven or more (asanu ndi awiri)	No (Ayi)	Battery/dry cell(Torch), Candles, Electricity (Tochi ya mabatile, Kandulo, Magetsi)	Yes (Inde)	Some difficulty (Inde – pali vuto pang’ono)	No - None (Ayi – palibe vuto)	No - None (Ayi – palibe vuto)	Some difficulty (Inde – pali vuto pang’ono)	No - None (Ayi – palibe vuto)	No - None (Ayi – palibe vuto)
Yes (Inde)	No (Ayi)	9	Female (Mkazi)	Married (Ndili pa banja)	Primary (Pulaimale)	248	8	Yes (Inde)		Agriculture (Ulimi)	Not paid (Sindilipiridwa)	Self-employed (Ndinazilemba ndekha)	All year (Chaka chonse)	Yes (Inde)	No (Ayi)	No (Ayi)	Yes (Inde)	Yes (Inde)	Yes (Inde)	No (Ayi)	No (Ayi)	Yes (Inde)	No (Ayi)	No (Ayi)	No (Ayi)	Borehole or tube well (mjigo)	Latrine (Chokumba)	No (Ayi)	Yes (Inde)	No (Ayi)	pit latrine without slab	Yes (Inde)	Wood (Nkhuni)	Cement (Simenti)	Burnt bricks (Njerwa zowotcha)	Iron sheet (Malata)	Five (asanu)	Yes English (regardless of Chichewa) (Inde Chizungu)	Collected firewood, Purchased firewood, Grass or gas (Nkhuni zotola,Nkhuni zogula, udzu,mpweya wophikira)	Yes (Inde)	A lot of difficulty (Inde – pali vuto lalikulu)	No - None (Ayi – palibe vuto)	No - None (Ayi – palibe vuto)	No - None (Ayi – palibe vuto)	No - None (Ayi – palibe vuto)	No - None (Ayi – palibe vuto)
Yes (Inde)	No (Ayi)	59	Female (Mkazi)	Widowed (Ndine wamasiye)	No education (Sindiyimbe sukulu)	82	8	Yes (Inde)		Agriculture (Ulimi)	Not paid (Sindilipiridwa)	Self-employed (Ndinazilemba ndekha)	Seasonal (Nyengo zina)	No (Ayi)	No (Ayi)	No (Ayi)	No (Ayi)	No (Ayi)	No (Ayi)	No (Ayi)	No (Ayi)	Yes (Inde)	No (Ayi)	No (Ayi)	No (Ayi)	Borehole or tube well (mjigo)	Latrine (Chokumba)	No (Ayi)	Yes (Inde)	No (Ayi)	pit latrine without slab	No (Ayi)	Wood (Nkhuni)	Earth (Yozira ndi dothi) / Smoothed mud (Yozila ndi kugedeza)	Burnt bricks (Njerwa zowotcha)	Grass (Udzu)	One, two or three (m'modzi, awiri, atatu)	No (Ayi)	Battery/dry cell(Torch), Candles, Electricity (Tochi ya mabatile, Kandulo, Magetsi)	Yes (Inde)	A lot of difficulty (Inde – pali vuto lalikulu)	No - None (Ayi – palibe vuto)	A lot of difficulty (Inde – pali vuto lalikulu)	Some difficulty (Inde – pali vuto pang’ono)	No - None (Ayi – palibe vuto)	No - None (Ayi – palibe vuto)
Yes (Inde)	No (Ayi)	82	Male (Mwamuna)	Married (Ndili pa banja)	No education (Sindiyimbe sukulu)	249	8	Yes (Inde)		Agriculture (Ulimi)	Not paid (Sindilipiridwa)	Self-employed (Ndinazilemba ndekha)	All year (Chaka chonse)	Yes (Inde)	No (Ayi)	No (Ayi)	No (Ayi)	Yes (Inde)	Yes (Inde)	No (Ayi)	No (Ayi)	No (Ayi)	No (Ayi)	No (Ayi)	No (Ayi)	Borehole or tube well (mjigo)	Latrine (Chokumba)	No (Ayi)	Yes (Inde)	No (Ayi)	pit latrine without slab	No (Ayi)	Wood (Nkhuni)	Cement (Simenti)	Burnt bricks (Njerwa zowotcha)	Iron sheet (Malata)	One, two or three (m'modzi, awiri, atatu)	No (Ayi)	Battery/dry cell(Torch), Candles, Electricity (Tochi ya mabatile, Kandulo, Magetsi)	Yes (Inde)	A lot of difficulty (Inde – pali vuto lalikulu)	No - None (Ayi – palibe vuto)	Some difficulty (Inde – pali vuto pang’ono)	No - None (Ayi – palibe vuto)	No - None (Ayi – palibe vuto)	No - None (Ayi – palibe vuto)
Yes (Inde)	No (Ayi)	62	Female (Mkazi)	Widowed (Ndine wamasiye)	No education (Sindiyimbe sukulu)	250	8	Yes (Inde)		Unemployed				No (Ayi)	No (Ayi)	No (Ayi)	No (Ayi)	No (Ayi)	No (Ayi)	No (Ayi)	No (Ayi)	No (Ayi)	No (Ayi)	No (Ayi)	No (Ayi)	Borehole or tube well (mjigo)	Latrine (Chokumba)	No (Ayi)	Yes (Inde)	Yes (Inde)	ventilated pit latrine (vip) latrine	No (Ayi)	Wood (Nkhuni)	Cement (Simenti)	Burnt bricks (Njerwa zowotcha)	Iron sheet (Malata)	Six (asanu ndi m'modzi)	No (Ayi)	Battery/dry cell(Torch), Candles, Electricity (Tochi ya mabatile, Kandulo, Magetsi)	Yes (Inde)	A lot of difficulty (Inde – pali vuto lalikulu)	No - None (Ayi – palibe vuto)	A lot of difficulty (Inde – pali vuto lalikulu)	A lot of difficulty (Inde – pali vuto lalikulu)	No - None (Ayi – palibe vuto)	No - None (Ayi – palibe vuto)
Yes (Inde)	No (Ayi)	42	Female (Mkazi)	Married (Ndili pa banja)	Secondary (Sekondale)	251	8	No (Ayi)	Spouse (Mzanu mu ukwati)	Professional (Mu ofesi) - technical, administrative, and managerial occupations	Cash only (Ndalama zokha)	Employed by nonfamily member (Kwa munthu wina wosakhala m’bale)	All year (Chaka chonse)	Yes (Inde)	Yes (Inde)	No (Ayi)	Yes (Inde)	Yes (Inde)	Yes (Inde)	No (Ayi)	No (Ayi)	Yes (Inde)	No (Ayi)	No (Ayi)	Yes (Inde)	Borehole or tube well (mjigo)	Latrine (Chokumba)	Yes (Inde)	Yes (Inde)	No (Ayi)	pit latrine with slab	No (Ayi)	Charcoal (Makala)	Earth (Yozira ndi dothi) / Smoothed mud (Yozila ndi kugedeza)	Burnt bricks (Njerwa zowotcha)	Iron sheet (Malata)	Five (asanu)	Yes English (regardless of Chichewa) (Inde Chizungu)	Battery/dry cell(Torch), Candles, Electricity (Tochi ya mabatile, Kandulo, Magetsi)	Yes (Inde)	Some difficulty (Inde – pali vuto pang’ono)	No - None (Ayi – palibe vuto)	No - None (Ayi – palibe vuto)	No - None (Ayi – palibe vuto)	No - None (Ayi – palibe vuto)	No - None (Ayi – palibe vuto)
Yes (Inde)	No (Ayi)	52	Female (Mkazi)	Widowed (Ndine wamasiye)	Primary (Pulaimale)	252	8	Yes (Inde)		Agriculture (Ulimi)	Not paid (Sindilipiridwa)	Self-employed (Ndinazilemba ndekha)	All year (Chaka chonse)	Yes (Inde)	No (Ayi)	No (Ayi)	Yes (Inde)	Yes (Inde)	No (Ayi)	No (Ayi)	No (Ayi)	No (Ayi)	No (Ayi)	No (Ayi)	No (Ayi)	Borehole or tube well (mjigo)	Latrine (Chokumba)	No (Ayi)	Yes (Inde)	No (Ayi)	pit latrine without slab	No (Ayi)	Wood (Nkhuni)	Earth (Yozira ndi dothi) / Smoothed mud (Yozila ndi kugedeza)	Burnt bricks (Njerwa zowotcha)	Iron sheet (Malata)	Six (asanu ndi m'modzi)	No (Ayi)	Battery/dry cell(Torch), Candles, Electricity (Tochi ya mabatile, Kandulo, Magetsi)	Yes (Inde)	A lot of difficulty (Inde – pali vuto lalikulu)	No - None (Ayi – palibe vuto)	Some difficulty (Inde – pali vuto pang’ono)	No - None (Ayi – palibe vuto)	No - None (Ayi – palibe vuto)	No - None (Ayi – palibe vuto)
Yes (Inde)	Yes (Inde)	67	Male (Mwamuna)	Married (Ndili pa banja)	Primary (Pulaimale)	253	8	Yes (Inde)		Agriculture (Ulimi)	Not paid (Sindilipiridwa)	Self-employed (Ndinazilemba ndekha)	All year (Chaka chonse)	Yes (Inde)	No (Ayi)	No (Ayi)	Yes (Inde)	Yes (Inde)	Yes (Inde)	No (Ayi)	No (Ayi)	Yes (Inde)	No (Ayi)	No (Ayi)	No (Ayi)	Borehole or tube well (mjigo)	Latrine (Chokumba)	Yes (Inde)	Yes (Inde)	No (Ayi)	pit latrine with slab	No (Ayi)	Wood (Nkhuni)	Cement (Simenti)	Burnt bricks (Njerwa zowotcha)	Iron sheet (Malata)	Seven or more (asanu ndi awiri)	No (Ayi)	Solar	Yes (Inde)	A lot of difficulty (Inde – pali vuto lalikulu)	No - None (Ayi – palibe vuto)	Some difficulty (Inde – pali vuto pang’ono)	Some difficulty (Inde – pali vuto pang’ono)	No - None (Ayi – palibe vuto)	No - None (Ayi – palibe vuto)
Yes (Inde)	No (Ayi)	60	Female (Mkazi)	Widowed (Ndine wamasiye)	Primary (Pulaimale)	88	8	Yes (Inde)		Unemployed				No (Ayi)	No (Ayi)	No (Ayi)	No (Ayi)	Yes (Inde)	Yes (Inde)	No (Ayi)	No (Ayi)	No (Ayi)	No (Ayi)	No (Ayi)	No (Ayi)	Borehole or tube well (mjigo)	Latrine (Chokumba)	No (Ayi)	Yes (Inde)	No (Ayi)	pit latrine without slab	No (Ayi)	Wood (Nkhuni)	Cement (Simenti)	Burnt bricks (Njerwa zowotcha)	Iron sheet (Malata)	Seven or more (asanu ndi awiri)	No (Ayi)	Battery/dry cell(Torch), Candles, Electricity (Tochi ya mabatile, Kandulo, Magetsi)	Yes (Inde)	Some difficulty (Inde – pali vuto pang’ono)	Some difficulty (Inde – pali vuto pang’ono)	A lot of difficulty (Inde – pali vuto lalikulu)	A lot of difficulty (Inde – pali vuto lalikulu)	Some difficulty (Inde – pali vuto pang’ono)	No - None (Ayi – palibe vuto)
Yes (Inde)	No (Ayi)	44	Female (Mkazi)	Married (Ndili pa banja)	No education (Sindiyimbe sukulu)	88	8	No (Ayi)	Spouse (Mzanu mu ukwati)	Agriculture (Ulimi)	Not paid (Sindilipiridwa)	Self-employed (Ndinazilemba ndekha)	Seasonal (Nyengo zina)	Yes (Inde)	No (Ayi)	No (Ayi)	No (Ayi)	Yes (Inde)	Yes (Inde)	No (Ayi)	No (Ayi)	Yes (Inde)	No (Ayi)	No (Ayi)	No (Ayi)	Borehole or tube well (mjigo)	Latrine (Chokumba)	No (Ayi)	Yes (Inde)	No (Ayi)	pit latrine without slab	No (Ayi)	Wood (Nkhuni)	Cement (Simenti)	Burnt bricks (Njerwa zowotcha)	Iron sheet (Malata)	Seven or more (asanu ndi awiri)	No (Ayi)	Battery/dry cell(Torch), Candles, Electricity (Tochi ya mabatile, Kandulo, Magetsi)	Yes (Inde)	Some difficulty (Inde – pali vuto pang’ono)	No - None (Ayi – palibe vuto)	A lot of difficulty (Inde – pali vuto lalikulu)	Some difficulty (Inde – pali vuto pang’ono)	No - None (Ayi – palibe vuto)	No - None (Ayi – palibe vuto)
Yes (Inde)	No (Ayi)	67	Male (Mwamuna)	Married (Ndili pa banja)	Primary (Pulaimale)	83	8	Yes (Inde)		Agriculture (Ulimi)	Not paid (Sindilipiridwa)	Self-employed (Ndinazilemba ndekha)	All year (Chaka chonse)	Yes (Inde)	No (Ayi)	No (Ayi)	Yes (Inde)	No (Ayi)	No (Ayi)	No (Ayi)	No (Ayi)	No (Ayi)	No (Ayi)	No (Ayi)	No (Ayi)	Borehole or tube well (mjigo)	Latrine (Chokumba)	No (Ayi)	Yes (Inde)	No (Ayi)	pit latrine without slab	No (Ayi)	Wood (Nkhuni)	Earth (Yozira ndi dothi) / Smoothed mud (Yozila ndi kugedeza)	Burnt bricks (Njerwa zowotcha)	Grass (Udzu)	Five (asanu)	Yes, only Chichewa (Inde Chichewa)	Battery/dry cell(Torch), Candles, Electricity (Tochi ya mabatile, Kandulo, Magetsi)	Yes (Inde)	Some difficulty (Inde – pali vuto pang’ono)	No - None (Ayi – palibe vuto)	Some difficulty (Inde – pali vuto pang’ono)	A lot of difficulty (Inde – pali vuto lalikulu)	No - None (Ayi – palibe vuto)	No - None (Ayi – palibe vuto)
Yes (Inde)	No (Ayi)	84	Male (Mwamuna)	Married (Ndili pa banja)	Primary (Pulaimale)	253	8	Yes (Inde)		Agriculture (Ulimi)	Not paid (Sindilipiridwa)	Self-employed (Ndinazilemba ndekha)	All year (Chaka chonse)	Yes (Inde)	No (Ayi)	No (Ayi)	No (Ayi)	Yes (Inde)	Yes (Inde)	No (Ayi)	No (Ayi)	Yes (Inde)	No (Ayi)	No (Ayi)	No (Ayi)	Borehole or tube well (mjigo)	Latrine (Chokumba)	No (Ayi)	Yes (Inde)	No (Ayi)	pit latrine without slab	No (Ayi)	Wood (Nkhuni)	Earth (Yozira ndi dothi) / Smoothed mud (Yozila ndi kugedeza)	Burnt bricks (Njerwa zowotcha)	Grass (Udzu)	Seven or more (asanu ndi awiri)	Yes, only Chichewa (Inde Chichewa)	Battery/dry cell(Torch), Candles, Electricity (Tochi ya mabatile, Kandulo, Magetsi)	Yes (Inde)	Some difficulty (Inde – pali vuto pang’ono)	Some difficulty (Inde – pali vuto pang’ono)	No - None (Ayi – palibe vuto)	A lot of difficulty (Inde – pali vuto lalikulu)	No - None (Ayi – palibe vuto)	No - None (Ayi – palibe vuto)
Yes (Inde)	Yes (Inde)	70	Female (Mkazi)	Widowed (Ndine wamasiye)	No education (Sindiyimbe sukulu)	254	28	Yes (Inde)		Agriculture (Ulimi)	Not paid (Sindilipiridwa)	Self-employed (Ndinazilemba ndekha)	Occasional (Kamodzi pakanthawi)	No (Ayi)	No (Ayi)	No (Ayi)	Yes (Inde)	No (Ayi)	No (Ayi)	No (Ayi)	No (Ayi)	No (Ayi)	No (Ayi)	No (Ayi)	No (Ayi)	Borehole or tube well (mjigo)	Latrine (Chokumba)	No (Ayi)	Yes (Inde)	No (Ayi)	pit latrine without slab	No (Ayi)	Wood (Nkhuni)	Earth (Yozira ndi dothi) / Smoothed mud (Yozila ndi kugedeza)	Unburnt bricks (Njerwa zosawotcha)	Grass (Udzu)	One, two or three (m'modzi, awiri, atatu)	No (Ayi)	Solar	Yes (Inde)	Some difficulty (Inde – pali vuto pang’ono)	No - None (Ayi – palibe vuto)	Some difficulty (Inde – pali vuto pang’ono)	Some difficulty (Inde – pali vuto pang’ono)	No - None (Ayi – palibe vuto)	No - None (Ayi – palibe vuto)
Yes (Inde)	Yes (Inde)	58	Male (Mwamuna)	Married (Ndili pa banja)	Primary (Pulaimale)	255	29	Yes (Inde)		Agriculture (Ulimi)	Not paid (Sindilipiridwa)	Self-employed (Ndinazilemba ndekha)	Seasonal (Nyengo zina)	Yes (Inde)	No (Ayi)	No (Ayi)	No (Ayi)	No (Ayi)	Yes (Inde)	No (Ayi)	No (Ayi)	No (Ayi)	No (Ayi)	No (Ayi)	No (Ayi)	Borehole or tube well (mjigo)	Latrine (Chokumba)	No (Ayi)	Yes (Inde)	No (Ayi)	pit latrine without slab	No (Ayi)	Wood (Nkhuni)	Earth (Yozira ndi dothi) / Smoothed mud (Yozila ndi kugedeza)	Burnt bricks (Njerwa zowotcha)	Grass (Udzu)	One, two or three (m'modzi, awiri, atatu)	Yes, only Chichewa (Inde Chichewa)	Battery/dry cell(Torch), Candles, Electricity (Tochi ya mabatile, Kandulo, Magetsi)	Yes (Inde)	Some difficulty (Inde – pali vuto pang’ono)	No - None (Ayi – palibe vuto)	No - None (Ayi – palibe vuto)	Some difficulty (Inde – pali vuto pang’ono)	No - None (Ayi – palibe vuto)	No - None (Ayi – palibe vuto)
Yes (Inde)	Yes (Inde)	44	Male (Mwamuna)	Married (Ndili pa banja)	Primary (Pulaimale)	256	29	Yes (Inde)		Sales worker (informal) (Ndimagula ndikugulisa zinthu/ndine venda) - e.g petty/market traders and hawkers	Not paid (Sindilipiridwa)	Self-employed (Ndinazilemba ndekha)	All year (Chaka chonse)	Yes (Inde)	Yes (Inde)	No (Ayi)	Yes (Inde)	Yes (Inde)	Yes (Inde)	No (Ayi)	No (Ayi)	Yes (Inde)	No (Ayi)	No (Ayi)	No (Ayi)	Borehole or tube well (mjigo)	Latrine (Chokumba)	No (Ayi)	Yes (Inde)	No (Ayi)	pit latrine without slab	No (Ayi)	Wood (Nkhuni)	Cement (Simenti)	Burnt bricks (Njerwa zowotcha)	Grass (Udzu)	Four (anayi)	Yes English (regardless of Chichewa) (Inde Chizungu)	Battery/dry cell(Torch), Candles, Electricity (Tochi ya mabatile, Kandulo, Magetsi)	Yes (Inde)	Some difficulty (Inde – pali vuto pang’ono)	Some difficulty (Inde – pali vuto pang’ono)	Some difficulty (Inde – pali vuto pang’ono)	Some difficulty (Inde – pali vuto pang’ono)	No - None (Ayi – palibe vuto)	No - None (Ayi – palibe vuto)
Yes (Inde)	Yes (Inde)	40	Female (Mkazi)	Widowed (Ndine wamasiye)	No education (Sindiyimbe sukulu)	257	29	Yes (Inde)		Agriculture (Ulimi)	Not paid (Sindilipiridwa)	Self-employed (Ndinazilemba ndekha)	All year (Chaka chonse)	Yes (Inde)	No (Ayi)	No (Ayi)	Yes (Inde)	No (Ayi)	Yes (Inde)	No (Ayi)	No (Ayi)	Yes (Inde)	Yes (Inde)	No (Ayi)	No (Ayi)	Borehole or tube well (mjigo)	Latrine (Chokumba)	Yes (Inde)	Yes (Inde)	Yes (Inde)	ventilated pit latrine (vip) latrine	No (Ayi)	Wood (Nkhuni)	Earth (Yozira ndi dothi) / Smoothed mud (Yozila ndi kugedeza)	Burnt bricks (Njerwa zowotcha)	Grass (Udzu)	Five (asanu)	No (Ayi)	Battery/dry cell(Torch), Candles, Electricity (Tochi ya mabatile, Kandulo, Magetsi)	Yes (Inde)	Some difficulty (Inde – pali vuto pang’ono)	Some difficulty (Inde – pali vuto pang’ono)	Some difficulty (Inde – pali vuto pang’ono)	No - None (Ayi – palibe vuto)	No - None (Ayi – palibe vuto)	No - None (Ayi – palibe vuto)
Yes (Inde)	Yes (Inde)	42	Female (Mkazi)	Widowed (Ndine wamasiye)	No education (Sindiyimbe sukulu)	258	29	Yes (Inde)		Agriculture (Ulimi)	Not paid (Sindilipiridwa)	Self-employed (Ndinazilemba ndekha)	Seasonal (Nyengo zina)	No (Ayi)	No (Ayi)	No (Ayi)	No (Ayi)	No (Ayi)	No (Ayi)	No (Ayi)	No (Ayi)	Yes (Inde)	No (Ayi)	No (Ayi)	No (Ayi)	Borehole or tube well (mjigo)	Latrine (Chokumba)	No (Ayi)	Yes (Inde)	Yes (Inde)	ventilated pit latrine (vip) latrine	No (Ayi)	Wood (Nkhuni)	Earth (Yozira ndi dothi) / Smoothed mud (Yozila ndi kugedeza)	Compacted earth (Yamdindo)	Grass (Udzu)	One, two or three (m'modzi, awiri, atatu)	No (Ayi)	Battery/dry cell(Torch), Candles, Electricity (Tochi ya mabatile, Kandulo, Magetsi)	Yes (Inde)	Some difficulty (Inde – pali vuto pang’ono)	No - None (Ayi – palibe vuto)	Some difficulty (Inde – pali vuto pang’ono)	No - None (Ayi – palibe vuto)	No - None (Ayi – palibe vuto)	No - None (Ayi – palibe vuto)
Yes (Inde)	Yes (Inde)	44	Female (Mkazi)	Married (Ndili pa banja)	Primary (Pulaimale)	259	29	No (Ayi)	Spouse (Mzanu mu ukwati)	Agriculture (Ulimi)	Not paid (Sindilipiridwa)	Self-employed (Ndinazilemba ndekha)	All year (Chaka chonse)	Yes (Inde)	No (Ayi)	No (Ayi)	No (Ayi)	Yes (Inde)	Yes (Inde)	No (Ayi)	No (Ayi)	Yes (Inde)	No (Ayi)	No (Ayi)	No (Ayi)	Unprotected dug well (Chisime chosatetezedwa)	Latrine (Chokumba)	No (Ayi)	Yes (Inde)	No (Ayi)	pit latrine without slab	No (Ayi)	Wood (Nkhuni)	Earth (Yozira ndi dothi) / Smoothed mud (Yozila ndi kugedeza)	Burnt bricks (Njerwa zowotcha)	Grass (Udzu)	Seven or more (asanu ndi awiri)	Yes, only Chichewa (Inde Chichewa)	Paraffin, other (Palafini, zina)	Yes (Inde)	Some difficulty (Inde – pali vuto pang’ono)	No - None (Ayi – palibe vuto)	No - None (Ayi – palibe vuto)	Some difficulty (Inde – pali vuto pang’ono)	No - None (Ayi – palibe vuto)	No - None (Ayi – palibe vuto)
Yes (Inde)	Yes (Inde)	55	Female (Mkazi)	Married (Ndili pa banja)	No education (Sindiyimbe sukulu)	260	29	No (Ayi)	Spouse (Mzanu mu ukwati)	Agriculture (Ulimi)	Not paid (Sindilipiridwa)	Self-employed (Ndinazilemba ndekha)	Seasonal (Nyengo zina)	Yes (Inde)	No (Ayi)	No (Ayi)	Yes (Inde)	No (Ayi)	No (Ayi)	No (Ayi)	No (Ayi)	Yes (Inde)	No (Ayi)	No (Ayi)	No (Ayi)	Borehole or tube well (mjigo)	Latrine (Chokumba)	No (Ayi)	Yes (Inde)	Yes (Inde)	ventilated pit latrine (vip) latrine	No (Ayi)	Wood (Nkhuni)	Earth (Yozira ndi dothi) / Smoothed mud (Yozila ndi kugedeza)	Compacted earth (Yamdindo)	Grass (Udzu)	One, two or three (m'modzi, awiri, atatu)	No (Ayi)	Battery/dry cell(Torch), Candles, Electricity (Tochi ya mabatile, Kandulo, Magetsi)	Yes (Inde)	Some difficulty (Inde – pali vuto pang’ono)	No - None (Ayi – palibe vuto)	Some difficulty (Inde – pali vuto pang’ono)	Some difficulty (Inde – pali vuto pang’ono)	No - None (Ayi – palibe vuto)	No - None (Ayi – palibe vuto)
Yes (Inde)	Yes (Inde)	50	Female (Mkazi)	Married (Ndili pa banja)	Primary (Pulaimale)	261	29	No (Ayi)	Spouse (Mzanu mu ukwati)	Agriculture (Ulimi)	Not paid (Sindilipiridwa)	Self-employed (Ndinazilemba ndekha)	All year (Chaka chonse)	Yes (Inde)	No (Ayi)	No (Ayi)	Yes (Inde)	Yes (Inde)	Yes (Inde)	No (Ayi)	No (Ayi)	Yes (Inde)	No (Ayi)	No (Ayi)	No (Ayi)	Borehole or tube well (mjigo)	Latrine (Chokumba)	No (Ayi)	Yes (Inde)	No (Ayi)	pit latrine without slab	No (Ayi)	Wood (Nkhuni)	Sand (Yodiliza ndi mchenga)	Burnt bricks (Njerwa zowotcha)	Grass (Udzu)	Four (anayi)	Yes, only Chichewa (Inde Chichewa)	Battery/dry cell(Torch), Candles, Electricity (Tochi ya mabatile, Kandulo, Magetsi)	Yes (Inde)	Some difficulty (Inde – pali vuto pang’ono)	No - None (Ayi – palibe vuto)	Some difficulty (Inde – pali vuto pang’ono)	Some difficulty (Inde – pali vuto pang’ono)	No - None (Ayi – palibe vuto)	No - None (Ayi – palibe vuto)
Yes (Inde)	Yes (Inde)	40	Female (Mkazi)	Married (Ndili pa banja)	Secondary (Sekondale)	262	29	No (Ayi)	Spouse (Mzanu mu ukwati)	Agriculture (Ulimi)	Not paid (Sindilipiridwa)	Self-employed (Ndinazilemba ndekha)	All year (Chaka chonse)	Yes (Inde)	No (Ayi)	No (Ayi)	Yes (Inde)	No (Ayi)	Yes (Inde)	No (Ayi)	No (Ayi)	Yes (Inde)	Yes (Inde)	Yes (Inde)	Yes (Inde)	Unprotected dug well (Chisime chosatetezedwa)	Latrine (Chokumba)	No (Ayi)	Yes (Inde)	Yes (Inde)	ventilated pit latrine (vip) latrine	No (Ayi)	Wood (Nkhuni)	Cement (Simenti)	Burnt bricks (Njerwa zowotcha)	Iron sheet (Malata)	Five (asanu)	Yes English (regardless of Chichewa) (Inde Chizungu)	Battery/dry cell(Torch), Candles, Electricity (Tochi ya mabatile, Kandulo, Magetsi)	Yes (Inde)	Some difficulty (Inde – pali vuto pang’ono)	No - None (Ayi – palibe vuto)	No - None (Ayi – palibe vuto)	No - None (Ayi – palibe vuto)	No - None (Ayi – palibe vuto)	No - None (Ayi – palibe vuto)
Yes (Inde)	Yes (Inde)	37	Male (Mwamuna)	Married (Ndili pa banja)	Secondary (Sekondale)	263	29	Yes (Inde)		Agriculture (Ulimi)	Not paid (Sindilipiridwa)	Self-employed (Ndinazilemba ndekha)	All year (Chaka chonse)	Yes (Inde)	No (Ayi)	No (Ayi)	Yes (Inde)	Yes (Inde)	Yes (Inde)	No (Ayi)	No (Ayi)	Yes (Inde)	No (Ayi)	No (Ayi)	Yes (Inde)	Borehole or tube well (mjigo)	Latrine (Chokumba)	No (Ayi)	Yes (Inde)	No (Ayi)	pit latrine without slab	No (Ayi)	Wood (Nkhuni)	Earth (Yozira ndi dothi) / Smoothed mud (Yozila ndi kugedeza)	Burnt bricks (Njerwa zowotcha)	Grass (Udzu)	Five (asanu)	Yes English (regardless of Chichewa) (Inde Chizungu)	Battery/dry cell(Torch), Candles, Electricity (Tochi ya mabatile, Kandulo, Magetsi)	Yes (Inde)	Some difficulty (Inde – pali vuto pang’ono)	No - None (Ayi – palibe vuto)	No - None (Ayi – palibe vuto)	No - None (Ayi – palibe vuto)	No - None (Ayi – palibe vuto)	No - None (Ayi – palibe vuto)
Yes (Inde)	Yes (Inde)	54	Male (Mwamuna)	Married (Ndili pa banja)	Primary (Pulaimale)	264	29	Yes (Inde)		Agriculture (Ulimi)	Not paid (Sindilipiridwa)	Self-employed (Ndinazilemba ndekha)	All year (Chaka chonse)	Yes (Inde)	No (Ayi)	No (Ayi)	Yes (Inde)	No (Ayi)	Yes (Inde)	No (Ayi)	No (Ayi)	Yes (Inde)	No (Ayi)	No (Ayi)	No (Ayi)	Unprotected dug well (Chisime chosatetezedwa)	Latrine (Chokumba)	Yes (Inde)	Yes (Inde)	Yes (Inde)	ventilated pit latrine (vip) latrine	No (Ayi)	Wood (Nkhuni)	Sand (Yodiliza ndi mchenga)	Burnt bricks (Njerwa zowotcha)	Grass (Udzu)	Four (anayi)	No (Ayi)	Paraffin, other (Palafini, zina)	Yes (Inde)	Some difficulty (Inde – pali vuto pang’ono)	No - None (Ayi – palibe vuto)	No - None (Ayi – palibe vuto)	No - None (Ayi – palibe vuto)	No - None (Ayi – palibe vuto)	No - None (Ayi – palibe vuto)
Yes (Inde)	Yes (Inde)	57	Male (Mwamuna)	Married (Ndili pa banja)	More than secondary (Koleji)	264	29	Yes (Inde)		Agriculture (Ulimi)	Cash only (Ndalama zokha)	Employed by nonfamily member (Kwa munthu wina wosakhala m’bale)	All year (Chaka chonse)	Yes (Inde)	Yes (Inde)	No (Ayi)	Yes (Inde)	Yes (Inde)	Yes (Inde)	No (Ayi)	No (Ayi)	Yes (Inde)	No (Ayi)	No (Ayi)	Yes (Inde)	Borehole or tube well (mjigo)	Latrine (Chokumba)	No (Ayi)	Yes (Inde)	Yes (Inde)	ventilated pit latrine (vip) latrine	No (Ayi)	Wood (Nkhuni)	Earth (Yozira ndi dothi) / Smoothed mud (Yozila ndi kugedeza)	Burnt bricks (Njerwa zowotcha)	Grass (Udzu)	Six (asanu ndi m'modzi)	No (Ayi)	Paraffin, other (Palafini, zina)	Yes (Inde)	Some difficulty (Inde – pali vuto pang’ono)	No - None (Ayi – palibe vuto)	No - None (Ayi – palibe vuto)	No - None (Ayi – palibe vuto)	No - None (Ayi – palibe vuto)	No - None (Ayi – palibe vuto)
Yes (Inde)	Yes (Inde)	49	Female (Mkazi)	Widowed (Ndine wamasiye)	Primary (Pulaimale)	265	29	Yes (Inde)		Agriculture (Ulimi)	Not paid (Sindilipiridwa)	Self-employed (Ndinazilemba ndekha)	All year (Chaka chonse)	No (Ayi)	No (Ayi)	No (Ayi)	No (Ayi)	No (Ayi)	No (Ayi)	No (Ayi)	No (Ayi)	Yes (Inde)	No (Ayi)	No (Ayi)	No (Ayi)	Borehole or tube well (mjigo)	Latrine (Chokumba)	No (Ayi)	Yes (Inde)	No (Ayi)	pit latrine without slab	No (Ayi)	Wood (Nkhuni)	Earth (Yozira ndi dothi) / Smoothed mud (Yozila ndi kugedeza)	Burnt bricks (Njerwa zowotcha)	Iron sheet (Malata)	Five (asanu)	Yes, only Chichewa (Inde Chichewa)	Paraffin, other (Palafini, zina)	Yes (Inde)	Some difficulty (Inde – pali vuto pang’ono)	No - None (Ayi – palibe vuto)	No - None (Ayi – palibe vuto)	No - None (Ayi – palibe vuto)	No - None (Ayi – palibe vuto)	No - None (Ayi – palibe vuto)
Yes (Inde)	Yes (Inde)	65	Male (Mwamuna)	Married (Ndili pa banja)	Primary (Pulaimale)	266	29	Yes (Inde)		Agriculture (Ulimi)	Not paid (Sindilipiridwa)	Self-employed (Ndinazilemba ndekha)	All year (Chaka chonse)	Yes (Inde)	No (Ayi)	No (Ayi)	Yes (Inde)	No (Ayi)	Yes (Inde)	No (Ayi)	Yes (Inde)	Yes (Inde)	No (Ayi)	No (Ayi)	No (Ayi)	Borehole or tube well (mjigo)	Latrine (Chokumba)	No (Ayi)	Yes (Inde)	No (Ayi)	pit latrine without slab	No (Ayi)	Wood (Nkhuni)	Earth (Yozira ndi dothi) / Smoothed mud (Yozila ndi kugedeza)	Burnt bricks (Njerwa zowotcha)	Iron sheet (Malata)	Five (asanu)	No (Ayi)	Paraffin, other (Palafini, zina)	Yes (Inde)	Some difficulty (Inde – pali vuto pang’ono)	No - None (Ayi – palibe vuto)	A lot of difficulty (Inde – pali vuto lalikulu)	Some difficulty (Inde – pali vuto pang’ono)	No - None (Ayi – palibe vuto)	No - None (Ayi – palibe vuto)
Yes (Inde)	Yes (Inde)	70	Male (Mwamuna)	Married (Ndili pa banja)	Primary (Pulaimale)	267	30	Yes (Inde)		Agriculture (Ulimi)	Not paid (Sindilipiridwa)	Self-employed (Ndinazilemba ndekha)	Seasonal (Nyengo zina)	Yes (Inde)	No (Ayi)	No (Ayi)	No (Ayi)	Yes (Inde)	Yes (Inde)	No (Ayi)	No (Ayi)	Yes (Inde)	No (Ayi)	No (Ayi)	No (Ayi)	Surface water eg. River, lake, dam, pond (madzi am'mitsinje, m'nyanja, madamu ndi zithaphwi)	Latrine (Chokumba)	No (Ayi)	Yes (Inde)	No (Ayi)	pit latrine without slab	No (Ayi)	Wood (Nkhuni)	Sand (Yodiliza ndi mchenga)	Burnt bricks (Njerwa zowotcha)	Iron sheet (Malata)	Seven or more (asanu ndi awiri)	No, female head/spouse (Palibe mzimayi)	Paraffin, other (Palafini, zina)	Yes (Inde)	Some difficulty (Inde – pali vuto pang’ono)	Some difficulty (Inde – pali vuto pang’ono)	Some difficulty (Inde – pali vuto pang’ono)	Some difficulty (Inde – pali vuto pang’ono)	No - None (Ayi – palibe vuto)	No - None (Ayi – palibe vuto)
Yes (Inde)	Yes (Inde)	84	Male (Mwamuna)	Married (Ndili pa banja)	Primary (Pulaimale)	262	30	Yes (Inde)		Agriculture (Ulimi)	Not paid (Sindilipiridwa)	Self-employed (Ndinazilemba ndekha)	All year (Chaka chonse)	No (Ayi)	No (Ayi)	No (Ayi)	Yes (Inde)	Yes (Inde)	Yes (Inde)	No (Ayi)	No (Ayi)	Yes (Inde)	No (Ayi)	No (Ayi)	Yes (Inde)	Unprotected dug well (Chisime chosatetezedwa)	Latrine (Chokumba)	No (Ayi)	Yes (Inde)	No (Ayi)	pit latrine without slab	No (Ayi)	Wood (Nkhuni)	Cement (Simenti)	Burnt bricks (Njerwa zowotcha)	Iron sheet (Malata)	Four (anayi)	No (Ayi)	Paraffin, other (Palafini, zina)	Yes (Inde)	Some difficulty (Inde – pali vuto pang’ono)	No - None (Ayi – palibe vuto)	Some difficulty (Inde – pali vuto pang’ono)	No - None (Ayi – palibe vuto)	No - None (Ayi – palibe vuto)	No - None (Ayi – palibe vuto)
Yes (Inde)	Yes (Inde)	75	Male (Mwamuna)	Married (Ndili pa banja)	Primary (Pulaimale)	268	30	Yes (Inde)		Agriculture (Ulimi)	Cash only (Ndalama zokha)	Employed by nonfamily member (Kwa munthu wina wosakhala m’bale)	All year (Chaka chonse)	Yes (Inde)	Yes (Inde)	Yes (Inde)	Yes (Inde)	No (Ayi)	No (Ayi)	No (Ayi)	No (Ayi)	No (Ayi)	No (Ayi)	No (Ayi)	No (Ayi)	Borehole or tube well (mjigo)	Latrine (Chokumba)	No (Ayi)	Yes (Inde)	No (Ayi)	pit latrine without slab	No (Ayi)	Wood (Nkhuni)	Cement (Simenti)	Burnt bricks (Njerwa zowotcha)	Iron sheet (Malata)	Four (anayi)	No (Ayi)	Battery/dry cell(Torch), Candles, Electricity (Tochi ya mabatile, Kandulo, Magetsi)	Yes (Inde)	Some difficulty (Inde – pali vuto pang’ono)	No - None (Ayi – palibe vuto)	No - None (Ayi – palibe vuto)	No - None (Ayi – palibe vuto)	No - None (Ayi – palibe vuto)	No - None (Ayi – palibe vuto)
Yes (Inde)	Yes (Inde)	13	Female (Mkazi)	Divorced/separated (Banja linatha/sitikhala limodzi koma banja lilipo)	Primary (Pulaimale)	269	30	No (Ayi)	Parent (Kholo)	Unemployed				Yes (Inde)	No (Ayi)	No (Ayi)	Yes (Inde)	No (Ayi)	No (Ayi)	No (Ayi)	No (Ayi)	No (Ayi)	No (Ayi)	No (Ayi)	No (Ayi)	Borehole or tube well (mjigo)	Latrine (Chokumba)	No (Ayi)	Yes (Inde)	No (Ayi)	pit latrine without slab	No (Ayi)	Wood (Nkhuni)	Cement (Simenti)	Burnt bricks (Njerwa zowotcha)	Iron sheet (Malata)	Seven or more (asanu ndi awiri)	Yes English (regardless of Chichewa) (Inde Chizungu)	Paraffin, other (Palafini, zina)	Yes (Inde)	A lot of difficulty (Inde – pali vuto lalikulu)	No - None (Ayi – palibe vuto)	No - None (Ayi – palibe vuto)	No - None (Ayi – palibe vuto)	No - None (Ayi – palibe vuto)	No - None (Ayi – palibe vuto)
Yes (Inde)	Yes (Inde)	51	Male (Mwamuna)	Married (Ndili pa banja)	Secondary (Sekondale)	270	30	Yes (Inde)		Agriculture (Ulimi)	Not paid (Sindilipiridwa)	Self-employed (Ndinazilemba ndekha)	All year (Chaka chonse)	Yes (Inde)	No (Ayi)	No (Ayi)	Yes (Inde)	Yes (Inde)	Yes (Inde)	No (Ayi)	No (Ayi)	Yes (Inde)	No (Ayi)	No (Ayi)	Yes (Inde)	Borehole or tube well (mjigo)	Latrine (Chokumba)	Yes (Inde)	Yes (Inde)	No (Ayi)	pit latrine with slab	No (Ayi)	Wood (Nkhuni)	Cement (Simenti)	Burnt bricks (Njerwa zowotcha)	Iron sheet (Malata)	Six (asanu ndi m'modzi)	Yes, only Chichewa (Inde Chichewa)	Battery/dry cell(Torch), Candles, Electricity (Tochi ya mabatile, Kandulo, Magetsi)	Yes (Inde)	Some difficulty (Inde – pali vuto pang’ono)	No - None (Ayi – palibe vuto)	No - None (Ayi – palibe vuto)	Some difficulty (Inde – pali vuto pang’ono)	No - None (Ayi – palibe vuto)	Some difficulty (Inde – pali vuto pang’ono)
Yes (Inde)	Yes (Inde)	20	Male (Mwamuna)	Never married (Sindinakwatirepo)	Secondary (Sekondale)	271	1	No (Ayi)	Parent (Kholo)	Student				Yes (Inde)	No (Ayi)	No (Ayi)	No (Ayi)	No (Ayi)	No (Ayi)	No (Ayi)	No (Ayi)	Yes (Inde)	No (Ayi)	No (Ayi)	No (Ayi)	Unprotected dug well (Chisime chosatetezedwa)	Latrine (Chokumba)	No (Ayi)	Yes (Inde)	No (Ayi)	pit latrine without slab	No (Ayi)	Wood (Nkhuni)	Earth (Yozira ndi dothi) / Smoothed mud (Yozila ndi kugedeza)	Burnt bricks (Njerwa zowotcha)	Grass (Udzu)	Six (asanu ndi m'modzi)	Yes English (regardless of Chichewa) (Inde Chizungu)	Paraffin, other (Palafini, zina)	Yes (Inde)	No - None (Ayi – palibe vuto)	No - None (Ayi – palibe vuto)	No - None (Ayi – palibe vuto)	Some difficulty (Inde – pali vuto pang’ono)	No - None (Ayi – palibe vuto)	No - None (Ayi – palibe vuto)
Yes (Inde)	Yes (Inde)	23	Male (Mwamuna)	Married (Ndili pa banja)	Primary (Pulaimale)	272	14	Yes (Inde)		Agriculture (Ulimi)	Not paid (Sindilipiridwa)	Self-employed (Ndinazilemba ndekha)	Seasonal (Nyengo zina)	No (Ayi)	No (Ayi)	No (Ayi)	No (Ayi)	No (Ayi)	No (Ayi)	No (Ayi)	No (Ayi)	Yes (Inde)	No (Ayi)	No (Ayi)	Yes (Inde)	Unprotected dug well (Chisime chosatetezedwa)	Latrine (Chokumba)	No (Ayi)	Yes (Inde)	No (Ayi)	pit latrine without slab	No (Ayi)	Wood (Nkhuni)	Earth (Yozira ndi dothi) / Smoothed mud (Yozila ndi kugedeza)	Burnt bricks (Njerwa zowotcha)	Grass (Udzu)	Four (anayi)	No (Ayi)	Battery/dry cell(Torch), Candles, Electricity (Tochi ya mabatile, Kandulo, Magetsi)	Yes (Inde)	A lot of difficulty (Inde – pali vuto lalikulu)	A lot of difficulty (Inde – pali vuto lalikulu)	Some difficulty (Inde – pali vuto pang’ono)	Some difficulty (Inde – pali vuto pang’ono)	No - None (Ayi – palibe vuto)	Some difficulty (Inde – pali vuto pang’ono)
Yes (Inde)	Yes (Inde)	55	Male (Mwamuna)	Married (Ndili pa banja)	No education (Sindiyimbe sukulu)	273	29	Yes (Inde)		Agriculture (Ulimi)	Not paid (Sindilipiridwa)	Self-employed (Ndinazilemba ndekha)	Seasonal (Nyengo zina)	No (Ayi)	No (Ayi)	No (Ayi)	No (Ayi)	No (Ayi)	No (Ayi)	No (Ayi)	No (Ayi)	Yes (Inde)	No (Ayi)	No (Ayi)	No (Ayi)	Borehole or tube well (mjigo)	Latrine (Chokumba)	No (Ayi)	Yes (Inde)	No (Ayi)	pit latrine without slab	No (Ayi)	Wood (Nkhuni)	Earth (Yozira ndi dothi) / Smoothed mud (Yozila ndi kugedeza)	Compacted earth (Yamdindo)	Grass (Udzu)	Seven or more (asanu ndi awiri)	No (Ayi)	Battery/dry cell(Torch), Candles, Electricity (Tochi ya mabatile, Kandulo, Magetsi)	Yes (Inde)	Some difficulty (Inde – pali vuto pang’ono)	No - None (Ayi – palibe vuto)	No - None (Ayi – palibe vuto)	No - None (Ayi – palibe vuto)	No - None (Ayi – palibe vuto)	No - None (Ayi – palibe vuto)
Yes (Inde)	Yes (Inde)	49	Male (Mwamuna)	Married (Ndili pa banja)	Primary (Pulaimale)	274	29	No (Ayi)	Spouse (Mzanu mu ukwati)	Agriculture (Ulimi)	Not paid (Sindilipiridwa)	Self-employed (Ndinazilemba ndekha)	Seasonal (Nyengo zina)	No (Ayi)	No (Ayi)	No (Ayi)	No (Ayi)	No (Ayi)	No (Ayi)	No (Ayi)	No (Ayi)	No (Ayi)	No (Ayi)	No (Ayi)	No (Ayi)	Borehole or tube well (mjigo)	Latrine (Chokumba)	No (Ayi)	Yes (Inde)	Yes (Inde)	ventilated pit latrine (vip) latrine	No (Ayi)	Wood (Nkhuni)	Cement (Simenti)	Burnt bricks (Njerwa zowotcha)	Grass (Udzu)	Five (asanu)	No (Ayi)	Battery/dry cell(Torch), Candles, Electricity (Tochi ya mabatile, Kandulo, Magetsi)	Yes (Inde)	Some difficulty (Inde – pali vuto pang’ono)	Some difficulty (Inde – pali vuto pang’ono)	A lot of difficulty (Inde – pali vuto lalikulu)	A lot of difficulty (Inde – pali vuto lalikulu)	No - None (Ayi – palibe vuto)	No - None (Ayi – palibe vuto)
Yes (Inde)	Yes (Inde)	54	Female (Mkazi)	Married (Ndili pa banja)	Primary (Pulaimale)	274	29	No (Ayi)	Spouse (Mzanu mu ukwati)	Agriculture (Ulimi)	Not paid (Sindilipiridwa)	Self-employed (Ndinazilemba ndekha)	Seasonal (Nyengo zina)	Yes (Inde)	Yes (Inde)	No (Ayi)	Yes (Inde)	Yes (Inde)	Yes (Inde)	No (Ayi)	No (Ayi)	Yes (Inde)	Yes (Inde)	Yes (Inde)	Yes (Inde)	Unprotected dug well (Chisime chosatetezedwa)	Latrine (Chokumba)	No (Ayi)	No (Ayi)	No (Ayi)	pit latrine without slab	No (Ayi)	Wood (Nkhuni)	Cement (Simenti)	Compacted earth (Yamdindo)	Iron sheet (Malata)	Five (asanu)	No (Ayi)	Solar	Yes (Inde)	Some difficulty (Inde – pali vuto pang’ono)	No - None (Ayi – palibe vuto)	No - None (Ayi – palibe vuto)	No - None (Ayi – palibe vuto)	No - None (Ayi – palibe vuto)	No - None (Ayi – palibe vuto)
Yes (Inde)	Yes (Inde)	62	Male (Mwamuna)	Married (Ndili pa banja)	Primary (Pulaimale)	275	28	Yes (Inde)		Agriculture (Ulimi)	Not paid (Sindilipiridwa)	Self-employed (Ndinazilemba ndekha)	Seasonal (Nyengo zina)	Yes (Inde)	No (Ayi)	No (Ayi)	Yes (Inde)	Yes (Inde)	Yes (Inde)	No (Ayi)	No (Ayi)	Yes (Inde)	Yes (Inde)	No (Ayi)	Yes (Inde)	Borehole or tube well (mjigo)	Latrine (Chokumba)	No (Ayi)	Yes (Inde)	No (Ayi)	pit latrine without slab	No (Ayi)	Wood (Nkhuni)	Earth (Yozira ndi dothi) / Smoothed mud (Yozila ndi kugedeza)	Burnt bricks (Njerwa zowotcha)	Iron sheet (Malata)	Six (asanu ndi m'modzi)	No (Ayi)	Battery/dry cell(Torch), Candles, Electricity (Tochi ya mabatile, Kandulo, Magetsi)	Yes (Inde)	No - None (Ayi – palibe vuto)	No - None (Ayi – palibe vuto)	No - None (Ayi – palibe vuto)	No - None (Ayi – palibe vuto)	No - None (Ayi – palibe vuto)	No - None (Ayi – palibe vuto)
Yes (Inde)	Yes (Inde)	39	Female (Mkazi)	Married (Ndili pa banja)	Primary (Pulaimale)	263	29	No (Ayi)	Spouse (Mzanu mu ukwati)	Agriculture (Ulimi)	Not paid (Sindilipiridwa)	Self-employed (Ndinazilemba ndekha)	Seasonal (Nyengo zina)	Yes (Inde)	No (Ayi)	Yes (Inde)	Yes (Inde)	Yes (Inde)	Yes (Inde)	No (Ayi)	Yes (Inde)	Yes (Inde)	No (Ayi)	No (Ayi)	Yes (Inde)	Borehole or tube well (mjigo)	Latrine (Chokumba)	Yes (Inde)	Yes (Inde)	No (Ayi)	pit latrine with slab	No (Ayi)	Wood (Nkhuni)	Cement (Simenti)	Burnt bricks (Njerwa zowotcha)	Iron sheet (Malata)	Seven or more (asanu ndi awiri)	No (Ayi)	Battery/dry cell(Torch), Candles, Electricity (Tochi ya mabatile, Kandulo, Magetsi)	Yes (Inde)	Some difficulty (Inde – pali vuto pang’ono)	No - None (Ayi – palibe vuto)	No - None (Ayi – palibe vuto)	Some difficulty (Inde – pali vuto pang’ono)	No - None (Ayi – palibe vuto)	No - None (Ayi – palibe vuto)
Yes (Inde)	Yes (Inde)	4	Female (Mkazi)	Never married (Sindinakwatirepo)	No education (Sindiyimbe sukulu)	273	29	No (Ayi)	Parent (Kholo)	Student				No (Ayi)	No (Ayi)	No (Ayi)	No (Ayi)	No (Ayi)	No (Ayi)	No (Ayi)	No (Ayi)	Yes (Inde)	No (Ayi)	No (Ayi)	No (Ayi)	Borehole or tube well (mjigo)	Latrine (Chokumba)	No (Ayi)	Yes (Inde)	No (Ayi)	pit latrine without slab	No (Ayi)	Wood (Nkhuni)	Earth (Yozira ndi dothi) / Smoothed mud (Yozila ndi kugedeza)	Burnt bricks (Njerwa zowotcha)	Grass (Udzu)	Four (anayi)	No (Ayi)	Battery/dry cell(Torch), Candles, Electricity (Tochi ya mabatile, Kandulo, Magetsi)	Yes (Inde)	No - None (Ayi – palibe vuto)	No - None (Ayi – palibe vuto)	No - None (Ayi – palibe vuto)	No - None (Ayi – palibe vuto)	I cannot do at all (Sindingathe ndi pang’ono pomwe)	No - None (Ayi – palibe vuto)
Yes (Inde)	Yes (Inde)	48	Male (Mwamuna)	Married (Ndili pa banja)	More than secondary (Koleji)	276	30	Yes (Inde)		Professional (Mu ofesi) - technical, administrative, and managerial occupations	Cash only (Ndalama zokha)	Employed by nonfamily member (Kwa munthu wina wosakhala m’bale)	All year (Chaka chonse)	Yes (Inde)	Yes (Inde)	No (Ayi)	Yes (Inde)	Yes (Inde)	Yes (Inde)	No (Ayi)	No (Ayi)	Yes (Inde)	Yes (Inde)	No (Ayi)	Yes (Inde)	Borehole or tube well (mjigo)	Latrine (Chokumba)	Yes (Inde)	Yes (Inde)	Yes (Inde)	ventilated pit latrine (vip) latrine	No (Ayi)	Charcoal (Makala)	Cement (Simenti)	Burnt bricks (Njerwa zowotcha)	Iron sheet (Malata)	Six (asanu ndi m'modzi)	Yes English (regardless of Chichewa) (Inde Chizungu)	Solar	Yes (Inde)	Some difficulty (Inde – pali vuto pang’ono)	No - None (Ayi – palibe vuto)	No - None (Ayi – palibe vuto)	No - None (Ayi – palibe vuto)	No - None (Ayi – palibe vuto)	No - None (Ayi – palibe vuto)
Yes (Inde)	Yes (Inde)	41	Female (Mkazi)	Married (Ndili pa banja)	No education (Sindiyimbe sukulu)	277	30	No (Ayi)	Spouse (Mzanu mu ukwati)	Agriculture (Ulimi)	Cash only (Ndalama zokha)	Employed by nonfamily member (Kwa munthu wina wosakhala m’bale)	Occasional (Kamodzi pakanthawi)	No (Ayi)	Yes (Inde)	Yes (Inde)	No (Ayi)	No (Ayi)	No (Ayi)	No (Ayi)	No (Ayi)	No (Ayi)	No (Ayi)	No (Ayi)	No (Ayi)	Borehole or tube well (mjigo)	Latrine (Chokumba)	No (Ayi)	Yes (Inde)	No (Ayi)	pit latrine without slab	No (Ayi)	Wood (Nkhuni)	Earth (Yozira ndi dothi) / Smoothed mud (Yozila ndi kugedeza)	Burnt bricks (Njerwa zowotcha)	Iron sheet (Malata)	Four (anayi)	No (Ayi)	Paraffin, other (Palafini, zina)	Yes (Inde)	Some difficulty (Inde – pali vuto pang’ono)	No - None (Ayi – palibe vuto)	No - None (Ayi – palibe vuto)	A lot of difficulty (Inde – pali vuto lalikulu)	Some difficulty (Inde – pali vuto pang’ono)	No - None (Ayi – palibe vuto)
Yes (Inde)	Yes (Inde)	60	Male (Mwamuna)	Married (Ndili pa banja)	Primary (Pulaimale)	262	31	Yes (Inde)		Agriculture (Ulimi)	Not paid (Sindilipiridwa)	Self-employed (Ndinazilemba ndekha)	All year (Chaka chonse)	No (Ayi)	No (Ayi)	No (Ayi)	No (Ayi)	Yes (Inde)	No (Ayi)	No (Ayi)	No (Ayi)	Yes (Inde)	Yes (Inde)	No (Ayi)	No (Ayi)	Unprotected dug well (Chisime chosatetezedwa)	Latrine (Chokumba)	No (Ayi)	Yes (Inde)	No (Ayi)	pit latrine without slab	No (Ayi)	Wood (Nkhuni)	Earth (Yozira ndi dothi) / Smoothed mud (Yozila ndi kugedeza)	Burnt bricks (Njerwa zowotcha)	Grass (Udzu)	One, two or three (m'modzi, awiri, atatu)	No (Ayi)	Battery/dry cell(Torch), Candles, Electricity (Tochi ya mabatile, Kandulo, Magetsi)	Yes (Inde)	Some difficulty (Inde – pali vuto pang’ono)	No - None (Ayi – palibe vuto)	No - None (Ayi – palibe vuto)	Some difficulty (Inde – pali vuto pang’ono)	No - None (Ayi – palibe vuto)	No - None (Ayi – palibe vuto)
Yes (Inde)	Yes (Inde)	45	Male (Mwamuna)	Married (Ndili pa banja)	Primary (Pulaimale)	277	30	Yes (Inde)		Professional (Mu ofesi) - technical, administrative, and managerial occupations	Cash only (Ndalama zokha)	Employed by nonfamily member (Kwa munthu wina wosakhala m’bale)	All year (Chaka chonse)	Yes (Inde)	No (Ayi)	No (Ayi)	No (Ayi)	Yes (Inde)	Yes (Inde)	No (Ayi)	No (Ayi)	Yes (Inde)	No (Ayi)	No (Ayi)	Yes (Inde)	Borehole or tube well (mjigo)	Latrine (Chokumba)	No (Ayi)	Yes (Inde)	No (Ayi)	pit latrine without slab	No (Ayi)	Wood (Nkhuni)	Cement (Simenti)	Burnt bricks (Njerwa zowotcha)	Iron sheet (Malata)	Seven or more (asanu ndi awiri)	No (Ayi)	Battery/dry cell(Torch), Candles, Electricity (Tochi ya mabatile, Kandulo, Magetsi)	Yes (Inde)	Some difficulty (Inde – pali vuto pang’ono)	No - None (Ayi – palibe vuto)	No - None (Ayi – palibe vuto)	No - None (Ayi – palibe vuto)	No - None (Ayi – palibe vuto)	No - None (Ayi – palibe vuto)
Yes (Inde)	Yes (Inde)	70	Male (Mwamuna)	Married (Ndili pa banja)	Primary (Pulaimale)	278	28	Yes (Inde)		Agriculture (Ulimi)	Not paid (Sindilipiridwa)	Self-employed (Ndinazilemba ndekha)	All year (Chaka chonse)	No (Ayi)	No (Ayi)	No (Ayi)	No (Ayi)	No (Ayi)	No (Ayi)	No (Ayi)	No (Ayi)	Yes (Inde)	No (Ayi)	No (Ayi)	No (Ayi)	Unprotected dug well (Chisime chosatetezedwa)	Latrine (Chokumba)	No (Ayi)	Yes (Inde)	No (Ayi)	pit latrine without slab	No (Ayi)	Wood (Nkhuni)	Earth (Yozira ndi dothi) / Smoothed mud (Yozila ndi kugedeza)	Burnt bricks (Njerwa zowotcha)	Grass (Udzu)	One, two or three (m'modzi, awiri, atatu)	No (Ayi)	Battery/dry cell(Torch), Candles, Electricity (Tochi ya mabatile, Kandulo, Magetsi)	Yes (Inde)	Some difficulty (Inde – pali vuto pang’ono)	No - None (Ayi – palibe vuto)	Some difficulty (Inde – pali vuto pang’ono)	Some difficulty (Inde – pali vuto pang’ono)	No - None (Ayi – palibe vuto)	No - None (Ayi – palibe vuto)
Yes (Inde)	Yes (Inde)	52	Male (Mwamuna)	Married (Ndili pa banja)	Primary (Pulaimale)	279	28	Yes (Inde)		Agriculture (Ulimi)	Not paid (Sindilipiridwa)	Self-employed (Ndinazilemba ndekha)	All year (Chaka chonse)	Yes (Inde)	No (Ayi)	No (Ayi)	Yes (Inde)	Yes (Inde)	Yes (Inde)	No (Ayi)	No (Ayi)	Yes (Inde)	Yes (Inde)	No (Ayi)	Yes (Inde)	Borehole or tube well (mjigo)	Latrine (Chokumba)	No (Ayi)	Yes (Inde)	No (Ayi)	pit latrine without slab	No (Ayi)	Wood (Nkhuni)	Cement (Simenti)	Burnt bricks (Njerwa zowotcha)	Iron sheet (Malata)	Seven or more (asanu ndi awiri)	No (Ayi)	Solar	Yes (Inde)	Some difficulty (Inde – pali vuto pang’ono)	No - None (Ayi – palibe vuto)	No - None (Ayi – palibe vuto)	No - None (Ayi – palibe vuto)	No - None (Ayi – palibe vuto)	No - None (Ayi – palibe vuto)
Yes (Inde)	Yes (Inde)	71	Male (Mwamuna)	Widowed (Ndine wamasiye)	Secondary (Sekondale)	280	28	Yes (Inde)		Agriculture (Ulimi)	Not paid (Sindilipiridwa)	Self-employed (Ndinazilemba ndekha)	All year (Chaka chonse)	No (Ayi)	No (Ayi)	No (Ayi)	No (Ayi)	No (Ayi)	No (Ayi)	No (Ayi)	No (Ayi)	Yes (Inde)	No (Ayi)	No (Ayi)	No (Ayi)	Borehole or tube well (mjigo)	Latrine (Chokumba)	No (Ayi)	Yes (Inde)	No (Ayi)	pit latrine without slab	Yes (Inde)	Wood (Nkhuni)	Earth (Yozira ndi dothi) / Smoothed mud (Yozila ndi kugedeza)	Unburnt bricks (Njerwa zosawotcha)	Grass (Udzu)	One, two or three (m'modzi, awiri, atatu)	No, female head/spouse (Palibe mzimayi)	Battery/dry cell(Torch), Candles, Electricity (Tochi ya mabatile, Kandulo, Magetsi)	Yes (Inde)	Some difficulty (Inde – pali vuto pang’ono)	No - None (Ayi – palibe vuto)	No - None (Ayi – palibe vuto)	Some difficulty (Inde – pali vuto pang’ono)	No - None (Ayi – palibe vuto)	No - None (Ayi – palibe vuto)
Yes (Inde)	Yes (Inde)	79	Female (Mkazi)	Married (Ndili pa banja)	Secondary (Sekondale)	281	28	No (Ayi)	Spouse (Mzanu mu ukwati)	Agriculture (Ulimi)	Not paid (Sindilipiridwa)	Self-employed (Ndinazilemba ndekha)	All year (Chaka chonse)	Yes (Inde)	No (Ayi)	No (Ayi)	Yes (Inde)	No (Ayi)	Yes (Inde)	No (Ayi)	No (Ayi)	Yes (Inde)	No (Ayi)	No (Ayi)	Yes (Inde)	Borehole or tube well (mjigo)	Latrine (Chokumba)	No (Ayi)	Yes (Inde)	No (Ayi)	pit latrine without slab	No (Ayi)	Wood (Nkhuni)	Earth (Yozira ndi dothi) / Smoothed mud (Yozila ndi kugedeza)	Burnt bricks (Njerwa zowotcha)	Iron sheet (Malata)	One, two or three (m'modzi, awiri, atatu)	Yes English (regardless of Chichewa) (Inde Chizungu)	Battery/dry cell(Torch), Candles, Electricity (Tochi ya mabatile, Kandulo, Magetsi)	Yes (Inde)	Some difficulty (Inde – pali vuto pang’ono)	No - None (Ayi – palibe vuto)	No - None (Ayi – palibe vuto)	No - None (Ayi – palibe vuto)	No - None (Ayi – palibe vuto)	No - None (Ayi – palibe vuto)
Yes (Inde)	Yes (Inde)	50	Male (Mwamuna)	Married (Ndili pa banja)	Primary (Pulaimale)	280	28	Yes (Inde)		Agriculture (Ulimi)	Not paid (Sindilipiridwa)	Self-employed (Ndinazilemba ndekha)	All year (Chaka chonse)	No (Ayi)	No (Ayi)	No (Ayi)	No (Ayi)	No (Ayi)	No (Ayi)	No (Ayi)	No (Ayi)	Yes (Inde)	No (Ayi)	No (Ayi)	No (Ayi)	Borehole or tube well (mjigo)	Latrine (Chokumba)	No (Ayi)	Yes (Inde)	No (Ayi)	pit latrine without slab	No (Ayi)	Wood (Nkhuni)	Earth (Yozira ndi dothi) / Smoothed mud (Yozila ndi kugedeza)	Unburnt bricks (Njerwa zosawotcha)	Grass (Udzu)	Seven or more (asanu ndi awiri)	Yes, only Chichewa (Inde Chichewa)	Battery/dry cell(Torch), Candles, Electricity (Tochi ya mabatile, Kandulo, Magetsi)	Yes (Inde)	Some difficulty (Inde – pali vuto pang’ono)	No - None (Ayi – palibe vuto)	No - None (Ayi – palibe vuto)	No - None (Ayi – palibe vuto)	No - None (Ayi – palibe vuto)	No - None (Ayi – palibe vuto)
Yes (Inde)	Yes (Inde)	3	Female (Mkazi)	Married (Ndili pa banja)	Primary (Pulaimale)	282	29	No (Ayi)	Spouse (Mzanu mu ukwati)	Agriculture (Ulimi)	Not paid (Sindilipiridwa)	Self-employed (Ndinazilemba ndekha)	All year (Chaka chonse)	Yes (Inde)	No (Ayi)	No (Ayi)	Yes (Inde)	No (Ayi)	Yes (Inde)	No (Ayi)	No (Ayi)	Yes (Inde)	No (Ayi)	No (Ayi)	No (Ayi)	Unprotected dug well (Chisime chosatetezedwa)	Latrine (Chokumba)	No (Ayi)	Yes (Inde)	No (Ayi)	pit latrine without slab	No (Ayi)	Wood (Nkhuni)	Earth (Yozira ndi dothi) / Smoothed mud (Yozila ndi kugedeza)	Compacted earth (Yamdindo)	Grass (Udzu)	Seven or more (asanu ndi awiri)	Yes, only Chichewa (Inde Chichewa)	Battery/dry cell(Torch), Candles, Electricity (Tochi ya mabatile, Kandulo, Magetsi)	Yes (Inde)	Some difficulty (Inde – pali vuto pang’ono)	No - None (Ayi – palibe vuto)	No - None (Ayi – palibe vuto)	No - None (Ayi – palibe vuto)	No - None (Ayi – palibe vuto)	No - None (Ayi – palibe vuto)
Yes (Inde)	Yes (Inde)	59	Male (Mwamuna)	Married (Ndili pa banja)	Primary (Pulaimale)	283	29	Yes (Inde)		Agriculture (Ulimi)	Not paid (Sindilipiridwa)	Self-employed (Ndinazilemba ndekha)	All year (Chaka chonse)	Yes (Inde)	No (Ayi)	No (Ayi)	Yes (Inde)	No (Ayi)	No (Ayi)	No (Ayi)	No (Ayi)	Yes (Inde)	No (Ayi)	Yes (Inde)	Yes (Inde)	Borehole or tube well (mjigo)	Latrine (Chokumba)	No (Ayi)	Yes (Inde)	No (Ayi)	pit latrine without slab	No (Ayi)	Wood (Nkhuni)	Earth (Yozira ndi dothi) / Smoothed mud (Yozila ndi kugedeza)	Burnt bricks (Njerwa zowotcha)	Grass (Udzu)	Six (asanu ndi m'modzi)	No (Ayi)	Battery/dry cell(Torch), Candles, Electricity (Tochi ya mabatile, Kandulo, Magetsi)	Yes (Inde)	Some difficulty (Inde – pali vuto pang’ono)	No - None (Ayi – palibe vuto)	No - None (Ayi – palibe vuto)	Some difficulty (Inde – pali vuto pang’ono)	No - None (Ayi – palibe vuto)	No - None (Ayi – palibe vuto)
Yes (Inde)	Yes (Inde)	27	Female (Mkazi)	Married (Ndili pa banja)	Secondary (Sekondale)	284	29	No (Ayi)	Spouse (Mzanu mu ukwati)	Agriculture (Ulimi)	Not paid (Sindilipiridwa)	Self-employed (Ndinazilemba ndekha)	All year (Chaka chonse)	Yes (Inde)	No (Ayi)	No (Ayi)	Yes (Inde)	No (Ayi)	No (Ayi)	No (Ayi)	No (Ayi)	Yes (Inde)	No (Ayi)	No (Ayi)	No (Ayi)	Borehole or tube well (mjigo)	Latrine (Chokumba)	No (Ayi)	No (Ayi)	No (Ayi)	pit latrine without slab	No (Ayi)	Wood (Nkhuni)	Earth (Yozira ndi dothi) / Smoothed mud (Yozila ndi kugedeza)	Burnt bricks (Njerwa zowotcha)	Grass (Udzu)	Six (asanu ndi m'modzi)	Yes English (regardless of Chichewa) (Inde Chizungu)	Battery/dry cell(Torch), Candles, Electricity (Tochi ya mabatile, Kandulo, Magetsi)	Yes (Inde)	Some difficulty (Inde – pali vuto pang’ono)	No - None (Ayi – palibe vuto)	No - None (Ayi – palibe vuto)	No - None (Ayi – palibe vuto)	No - None (Ayi – palibe vuto)	No - None (Ayi – palibe vuto)
Yes (Inde)	Yes (Inde)	38	Female (Mkazi)	Married (Ndili pa banja)	Secondary (Sekondale)	285	29	No (Ayi)	Spouse (Mzanu mu ukwati)	Professional (Mu ofesi) - technical, administrative, and managerial occupations	Cash only (Ndalama zokha)	Employed by nonfamily member (Kwa munthu wina wosakhala m’bale)	All year (Chaka chonse)	Yes (Inde)	Yes (Inde)	Yes (Inde)	No (Ayi)	Yes (Inde)	Yes (Inde)	No (Ayi)	Yes (Inde)	Yes (Inde)	No (Ayi)	No (Ayi)	Yes (Inde)	Borehole or tube well (mjigo)	Latrine (Chokumba)	Yes (Inde)	Yes (Inde)	No (Ayi)	pit latrine with slab	No (Ayi)	Charcoal (Makala)	Cement (Simenti)	Burnt bricks (Njerwa zowotcha)	Iron sheet (Malata)	Seven or more (asanu ndi awiri)	Yes English (regardless of Chichewa) (Inde Chizungu)	Battery/dry cell(Torch), Candles, Electricity (Tochi ya mabatile, Kandulo, Magetsi)	Yes (Inde)	Some difficulty (Inde – pali vuto pang’ono)	No - None (Ayi – palibe vuto)	Some difficulty (Inde – pali vuto pang’ono)	Some difficulty (Inde – pali vuto pang’ono)	No - None (Ayi – palibe vuto)	No - None (Ayi – palibe vuto)
Yes (Inde)	Yes (Inde)	97	Male (Mwamuna)	Widowed (Ndine wamasiye)	Primary (Pulaimale)	9	28	Yes (Inde)		Unemployed				No (Ayi)	No (Ayi)	No (Ayi)	No (Ayi)	No (Ayi)	No (Ayi)	No (Ayi)	No (Ayi)	No (Ayi)	No (Ayi)	No (Ayi)	No (Ayi)	Unprotected dug well (Chisime chosatetezedwa)	Latrine (Chokumba)	No (Ayi)	Yes (Inde)	No (Ayi)	pit latrine without slab	No (Ayi)	Wood (Nkhuni)	Earth (Yozira ndi dothi) / Smoothed mud (Yozila ndi kugedeza)	Burnt bricks (Njerwa zowotcha)	Grass (Udzu)	One, two or three (m'modzi, awiri, atatu)	No, female head/spouse (Palibe mzimayi)	Paraffin, other (Palafini, zina)	Yes (Inde)	A lot of difficulty (Inde – pali vuto lalikulu)	No - None (Ayi – palibe vuto)	Some difficulty (Inde – pali vuto pang’ono)	Some difficulty (Inde – pali vuto pang’ono)	No - None (Ayi – palibe vuto)	No - None (Ayi – palibe vuto)
Yes (Inde)	Yes (Inde)	51	Female (Mkazi)	Married (Ndili pa banja)	Primary (Pulaimale)	286	28	No (Ayi)	Spouse (Mzanu mu ukwati)	Agriculture (Ulimi)	Not paid (Sindilipiridwa)	Self-employed (Ndinazilemba ndekha)	All year (Chaka chonse)	Yes (Inde)	No (Ayi)	No (Ayi)	Yes (Inde)	Yes (Inde)	Yes (Inde)	No (Ayi)	No (Ayi)	Yes (Inde)	Yes (Inde)	No (Ayi)	Yes (Inde)	Unprotected dug well (Chisime chosatetezedwa)	Latrine (Chokumba)	No (Ayi)	Yes (Inde)	No (Ayi)	pit latrine without slab	No (Ayi)	Wood (Nkhuni)	Cement (Simenti)	Burnt bricks (Njerwa zowotcha)	Iron sheet (Malata)	Six (asanu ndi m'modzi)	Yes, only Chichewa (Inde Chichewa)	Battery/dry cell(Torch), Candles, Electricity (Tochi ya mabatile, Kandulo, Magetsi)	Yes (Inde)	Some difficulty (Inde – pali vuto pang’ono)	No - None (Ayi – palibe vuto)	No - None (Ayi – palibe vuto)	Some difficulty (Inde – pali vuto pang’ono)	No - None (Ayi – palibe vuto)	No - None (Ayi – palibe vuto)
Yes (Inde)	Yes (Inde)	33	Male (Mwamuna)	Married (Ndili pa banja)	Secondary (Sekondale)	287	28	Yes (Inde)		Agriculture (Ulimi)	Not paid (Sindilipiridwa)	Self-employed (Ndinazilemba ndekha)	Seasonal (Nyengo zina)	Yes (Inde)	No (Ayi)	No (Ayi)	Yes (Inde)	No (Ayi)	No (Ayi)	No (Ayi)	No (Ayi)	Yes (Inde)	No (Ayi)	No (Ayi)	Yes (Inde)	Borehole or tube well (mjigo)	Latrine (Chokumba)	No (Ayi)	Yes (Inde)	No (Ayi)	pit latrine without slab	No (Ayi)	Wood (Nkhuni)	Earth (Yozira ndi dothi) / Smoothed mud (Yozila ndi kugedeza)	Unburnt bricks (Njerwa zosawotcha)	Grass (Udzu)	Four (anayi)	Yes English (regardless of Chichewa) (Inde Chizungu)	Paraffin, other (Palafini, zina)	Yes (Inde)	Some difficulty (Inde – pali vuto pang’ono)	No - None (Ayi – palibe vuto)	No - None (Ayi – palibe vuto)	No - None (Ayi – palibe vuto)	No - None (Ayi – palibe vuto)	No - None (Ayi – palibe vuto)
Yes (Inde)	Yes (Inde)	46	Male (Mwamuna)	Married (Ndili pa banja)	Secondary (Sekondale)	281	28	Yes (Inde)		Agriculture (Ulimi)	Not paid (Sindilipiridwa)	Self-employed (Ndinazilemba ndekha)	Seasonal (Nyengo zina)	Yes (Inde)	No (Ayi)	No (Ayi)	Yes (Inde)	Yes (Inde)	Yes (Inde)	No (Ayi)	No (Ayi)	Yes (Inde)	Yes (Inde)	No (Ayi)	Yes (Inde)	Borehole or tube well (mjigo)	Latrine (Chokumba)	No (Ayi)	Yes (Inde)	No (Ayi)	pit latrine without slab	No (Ayi)	Wood (Nkhuni)	Cement (Simenti)	Burnt bricks (Njerwa zowotcha)	Iron sheet (Malata)	Six (asanu ndi m'modzi)	Yes English (regardless of Chichewa) (Inde Chizungu)	Paraffin, other (Palafini, zina)	Yes (Inde)	Some difficulty (Inde – pali vuto pang’ono)	No - None (Ayi – palibe vuto)	No - None (Ayi – palibe vuto)	No - None (Ayi – palibe vuto)	No - None (Ayi – palibe vuto)	No - None (Ayi – palibe vuto)
Yes (Inde)	Yes (Inde)	4	Female (Mkazi)	Married (Ndili pa banja)	Primary (Pulaimale)	280	28	No (Ayi)	Spouse (Mzanu mu ukwati)	Agriculture (Ulimi)	Not paid (Sindilipiridwa)	Self-employed (Ndinazilemba ndekha)	All year (Chaka chonse)	No (Ayi)	No (Ayi)	No (Ayi)	Yes (Inde)	No (Ayi)	No (Ayi)	No (Ayi)	No (Ayi)	Yes (Inde)	No (Ayi)	No (Ayi)	No (Ayi)	Borehole or tube well (mjigo)	Latrine (Chokumba)	No (Ayi)	Yes (Inde)	No (Ayi)	pit latrine without slab	No (Ayi)	Wood (Nkhuni)	Earth (Yozira ndi dothi) / Smoothed mud (Yozila ndi kugedeza)	Unburnt bricks (Njerwa zosawotcha)	Grass (Udzu)	Six (asanu ndi m'modzi)	Yes English (regardless of Chichewa) (Inde Chizungu)	Paraffin, other (Palafini, zina)	Yes (Inde)	Some difficulty (Inde – pali vuto pang’ono)	No - None (Ayi – palibe vuto)	No - None (Ayi – palibe vuto)	No - None (Ayi – palibe vuto)	Some difficulty (Inde – pali vuto pang’ono)	No - None (Ayi – palibe vuto)
Yes (Inde)	Yes (Inde)	45	Female (Mkazi)	Married (Ndili pa banja)	Primary (Pulaimale)	288	28	No (Ayi)	Spouse (Mzanu mu ukwati)	Agriculture (Ulimi)	Not paid (Sindilipiridwa)	Self-employed (Ndinazilemba ndekha)	All year (Chaka chonse)	Yes (Inde)	No (Ayi)	No (Ayi)	Yes (Inde)	No (Ayi)	No (Ayi)	No (Ayi)	No (Ayi)	Yes (Inde)	No (Ayi)	No (Ayi)	No (Ayi)	Unprotected dug well (Chisime chosatetezedwa)	Latrine (Chokumba)	No (Ayi)	Yes (Inde)	No (Ayi)	pit latrine without slab	No (Ayi)	Wood (Nkhuni)	Earth (Yozira ndi dothi) / Smoothed mud (Yozila ndi kugedeza)	Unburnt bricks (Njerwa zosawotcha)	Grass (Udzu)	One, two or three (m'modzi, awiri, atatu)	Yes, only Chichewa (Inde Chichewa)	Paraffin, other (Palafini, zina)	Yes (Inde)	Some difficulty (Inde – pali vuto pang’ono)	Some difficulty (Inde – pali vuto pang’ono)	No - None (Ayi – palibe vuto)	Some difficulty (Inde – pali vuto pang’ono)	No - None (Ayi – palibe vuto)	No - None (Ayi – palibe vuto)
Yes (Inde)	Yes (Inde)	37	Male (Mwamuna)	Married (Ndili pa banja)	Secondary (Sekondale)	289	28	Yes (Inde)		Agriculture (Ulimi)	Not paid (Sindilipiridwa)	Self-employed (Ndinazilemba ndekha)	Seasonal (Nyengo zina)	Yes (Inde)	No (Ayi)	No (Ayi)	Yes (Inde)	Yes (Inde)	Yes (Inde)	No (Ayi)	No (Ayi)	Yes (Inde)	Yes (Inde)	No (Ayi)	Yes (Inde)	Borehole or tube well (mjigo)	Latrine (Chokumba)	No (Ayi)	Yes (Inde)	No (Ayi)	pit latrine without slab	No (Ayi)	Wood (Nkhuni)	Earth (Yozira ndi dothi) / Smoothed mud (Yozila ndi kugedeza)	Burnt bricks (Njerwa zowotcha)	Grass (Udzu)	Six (asanu ndi m'modzi)	Yes, only Chichewa (Inde Chichewa)	Paraffin, other (Palafini, zina)	Yes (Inde)	No - None (Ayi – palibe vuto)	No - None (Ayi – palibe vuto)	No - None (Ayi – palibe vuto)	No - None (Ayi – palibe vuto)	No - None (Ayi – palibe vuto)	No - None (Ayi – palibe vuto)
Yes (Inde)	Yes (Inde)	86	Female (Mkazi)	Married (Ndili pa banja)	Primary (Pulaimale)	275	28	No (Ayi)	Spouse (Mzanu mu ukwati)	Agriculture (Ulimi)	Not paid (Sindilipiridwa)	Self-employed (Ndinazilemba ndekha)	All year (Chaka chonse)	No (Ayi)	No (Ayi)	No (Ayi)	No (Ayi)	Yes (Inde)	Yes (Inde)	No (Ayi)	No (Ayi)	Yes (Inde)	No (Ayi)	No (Ayi)	No (Ayi)	Unprotected dug well (Chisime chosatetezedwa)	Latrine (Chokumba)	No (Ayi)	Yes (Inde)	No (Ayi)	pit latrine without slab	No (Ayi)	Wood (Nkhuni)	Earth (Yozira ndi dothi) / Smoothed mud (Yozila ndi kugedeza)	Compacted earth (Yamdindo)	Grass (Udzu)	One, two or three (m'modzi, awiri, atatu)	No (Ayi)	Paraffin, other (Palafini, zina)	Yes (Inde)	Some difficulty (Inde – pali vuto pang’ono)	Some difficulty (Inde – pali vuto pang’ono)	Some difficulty (Inde – pali vuto pang’ono)	Some difficulty (Inde – pali vuto pang’ono)	No - None (Ayi – palibe vuto)	Some difficulty (Inde – pali vuto pang’ono)
[truncated: 929 more rows]
