# Supplementary material for: Measuring equity of access to eye health outreach camps in rural Malawi
Source: PLoS One. 2022 May 20;17(5):e0268116. doi: 10.1371/journal.pone.0268116 (PMC9122225; doi:10.1371/journal.pone.0268116)
Supplement: S2 Dataset — (XLSX) [file pone.0268116.s004.xlsx]

## Sheet: Sheet1
datacollectionat	areyoutheheadofyourhouseholddzin	doyouprovideconsentformetoconduc	q1mobile	q2television	q3electricity	q4radio	q5landline	q6refrigerator	q7bicycle	q8motorcycle	q9car	q10bankaccount	q11drinkingwater	q12toilet	shared	q14cooking	q15floor	q16walls	q17roof
Household	yes	yes	yes	no	no	yes	no	no	yes	no	no	no	Borehole or tube well (mjigo)	pit latrine without slab/ open pit	yes	Wood (Nkhuni)	Cement (Simenti)	Burnt bricks (Njerwa zowotcha)	Iron sheet (Malata)
Household	yes	yes	no	no	no	no	no	no	no	no	no	no	Borehole or tube well (mjigo)	pit latrine without slab/ open pit	no	Wood (Nkhuni)	Cement (Simenti)	Burnt bricks (Njerwa zowotcha)	Iron sheet (Malata)
Household	yes	yes	no	no	no	no	no	no	no	no	no	no	Borehole or tube well (mjigo)	pit latrine without slab/ open pit	yes	Wood (Nkhuni)	Earth (Yozira ndi dothi)	Burnt bricks (Njerwa zowotcha)	Iron sheet (Malata)
Household	no	yes	no	no	no	no	no	no	no	no	no	no	Borehole or tube well (mjigo)	pit latrine without slab/ open pit	no	Wood (Nkhuni)	Smoothed mud (Yozila ndi kugedeza)	Bamboo/tree trunks with mud (Nsungwi/milimo ndi dothi)	Grass (Udzu)
Household	yes	yes	yes	no	no	yes	no	no	yes	no	yes	no	Borehole or tube well (mjigo)	pit latrine without slab/ open pit	no	Wood (Nkhuni)	Cement (Simenti)	Burnt bricks (Njerwa zowotcha)	Iron sheet (Malata)
Household	no	yes	no	no	no	no	no	no	no	no	no	no	Borehole or tube well (mjigo)	pit latrine without slab/ open pit	no	Wood (Nkhuni)	Smoothed mud (Yozila ndi kugedeza)	Compacted earth (Yamdindo)	Grass (Udzu)
Household	yes	yes	yes	no	no	yes	no	no	yes	no	no	no	Borehole or tube well (mjigo)	pit latrine without slab/ open pit	no	Wood (Nkhuni)	Smoothed mud (Yozila ndi kugedeza)	Burnt bricks (Njerwa zowotcha)	Iron sheet (Malata)
Household	no	yes	no	no	no	no	no	no	yes	no	no	no	Borehole or tube well (mjigo)	pit latrine without slab/ open pit	no	Wood (Nkhuni)	Cement (Simenti)	Burnt bricks (Njerwa zowotcha)	Iron sheet (Malata)
Household	yes	yes	no	no	no	no	no	no	no	no	no	no	Unprotected dug well (Chisime chosatetezedwa)	pit latrine without slab/ open pit	yes	Wood (Nkhuni)	Smoothed mud (Yozila ndi kugedeza)	Unburnt bricks (Njerwa zosawotcha)	Grass (Udzu)
Household	yes	yes	no	no	no	no	no	no	yes	no	no	no	Unprotected dug well (Chisime chosatetezedwa)	pit latrine with slab	no	Wood (Nkhuni)	Cement (Simenti)	Burnt bricks (Njerwa zowotcha)	Iron sheet (Malata)
Household	yes	yes	no	no	no	no	no	no	no	no	no	no	Borehole or tube well (mjigo)	pit latrine without slab/ open pit	yes	Wood (Nkhuni)	Earth (Yozira ndi dothi)	Burnt bricks (Njerwa zowotcha)	Iron sheet (Malata)
Household	no	yes	no	no	no	no	no	no	no	no	no	no	Unprotected dug well (Chisime chosatetezedwa)	pit latrine without slab/ open pit	no	Wood (Nkhuni)	Earth (Yozira ndi dothi)	Bamboo/tree trunks with mud (Nsungwi/milimo ndi dothi)	Grass (Udzu)
Household	yes	yes	no	no	no	no	no	no	yes	no	no	no	Borehole or tube well (mjigo)	pit latrine without slab/ open pit	yes	Wood (Nkhuni)	Earth (Yozira ndi dothi)	Bamboo/tree trunks with mud (Nsungwi/milimo ndi dothi)	Grass (Udzu)
Household	no	yes	no	no	no	yes	no	no	no	no	no	no	Borehole or tube well (mjigo)	pit latrine without slab/ open pit	no	Wood (Nkhuni)	Earth (Yozira ndi dothi)	Stone walls with lime/cement (Miyala ndi layimu/simenti)	Grass (Udzu)
Household	yes	yes	yes	no	no	no	no	no	no	no	no	no	Borehole or tube well (mjigo)	pit latrine without slab/ open pit	no	Wood (Nkhuni)	Smoothed mud (Yozila ndi kugedeza)	Burnt bricks (Njerwa zowotcha)	Grass (Udzu)
Household	yes	yes	yes	no	no	yes	no	no	no	no	no	no	Borehole or tube well (mjigo)	pit latrine without slab/ open pit	no	Wood (Nkhuni)	Smoothed mud (Yozila ndi kugedeza)	Unburnt bricks (Njerwa zosawotcha)	Grass (Udzu)
Household	yes	yes	yes	no	no	no	no	no	yes	no	no	no	Borehole or tube well (mjigo)	pit latrine without slab/ open pit	no	Wood (Nkhuni)	Smoothed mud (Yozila ndi kugedeza)	Burnt bricks (Njerwa zowotcha)	Grass (Udzu)
Household	no	yes	no	no	no	yes	no	no	no	no	no	no	Borehole or tube well (mjigo)	bush/field/no facility		Wood (Nkhuni)	Smoothed mud (Yozila ndi kugedeza)	Compacted earth (Yamdindo)	Grass (Udzu)
Household	yes	yes	no	no	yes	yes	no	no	yes	no	no	yes	Borehole or tube well (mjigo)	pit latrine with slab	no	Wood (Nkhuni)	Cement (Simenti)	Burnt bricks (Njerwa zowotcha)	Iron sheet (Malata)
Household	yes	yes	no	no	no	no	no	no	yes	no	no	no	Unprotected spring (kasupe osatetezedwa)	bush/field/no facility		Wood (Nkhuni)	Earth (Yozira ndi dothi)	Burnt bricks (Njerwa zowotcha)	Iron sheet (Malata)
Household	no	yes	yes	yes	no	yes	no	no	yes	no	no	yes	Borehole or tube well (mjigo)	pit latrine with slab	no	Wood (Nkhuni)	Cement (Simenti)	Burnt bricks (Njerwa zowotcha)	Iron sheet (Malata)
Household	yes	yes	yes	yes	no	yes	no	no	yes	no	no	yes	Borehole or tube well (mjigo)	pit latrine with slab	no	Wood (Nkhuni)	Cement (Simenti)	Burnt bricks (Njerwa zowotcha)	Iron sheet (Malata)
Household	yes	yes	yes	no	no	yes	no	no	yes	no	no	no	Borehole or tube well (mjigo)	pit latrine without slab/ open pit	no	Wood (Nkhuni)	Cement (Simenti)	Burnt bricks (Njerwa zowotcha)	Iron sheet (Malata)
Household	yes	yes	yes	no	no	yes	no	no	yes	yes	no	yes	Borehole or tube well (mjigo)	pit latrine with slab	no	Wood (Nkhuni)	Cement (Simenti)	Burnt bricks (Njerwa zowotcha)	Iron sheet (Malata)
Household	yes	yes	no	no	no	no	no	no	no	no	no	no	Surface water eg. River, lake, dam, pond (madzi am'mitsinje, m'nyanja, madamu ndi zithaphwi)	pit latrine without slab/ open pit	no	Wood (Nkhuni)	Earth (Yozira ndi dothi)	Burnt bricks (Njerwa zowotcha)	Grass (Udzu)
Household	no	yes	yes	yes	no	yes	no	no	yes	yes	no	no	Borehole or tube well (mjigo)	pit latrine without slab/ open pit	no	Wood (Nkhuni)	Cement (Simenti)	Burnt bricks (Njerwa zowotcha)	Iron sheet (Malata)
Household	yes	yes	yes	no	no	yes	no	yes	yes	no	no	no	Borehole or tube well (mjigo)	pit latrine without slab/ open pit	no	Wood (Nkhuni)	Cement (Simenti)	Burnt bricks (Njerwa zowotcha)	Clay tiles (Mapale)
Household	yes	yes	no	yes	no	no	no	no	yes	no	no	yes	Borehole or tube well (mjigo)	pit latrine without slab/ open pit	no	Wood (Nkhuni)	Cement (Simenti)	Burnt bricks (Njerwa zowotcha)	Iron sheet (Malata)
Household	yes	yes	yes	no	no	yes	no	no	yes	no	no	yes	Borehole or tube well (mjigo)	pit latrine without slab/ open pit	no	Wood (Nkhuni)	Cement (Simenti)	Burnt bricks (Njerwa zowotcha)	Iron sheet (Malata)
Household	yes	yes	yes	yes	no	yes	no	no	yes	no	yes	yes	Borehole or tube well (mjigo)	ventilated pit latrine (vip) latrine	no	Wood (Nkhuni)	Cement (Simenti)	Burnt bricks (Njerwa zowotcha)	Iron sheet (Malata)
Household	no	yes	yes	no	no	yes	no	no	yes	no	no	no	Borehole or tube well (mjigo)	pit latrine without slab/ open pit	yes	Wood (Nkhuni)	Earth (Yozira ndi dothi) / Smoothed mud (Yozila ndi kugedeza)	Burnt bricks (Njerwa zowotcha)	Grass (Udzu)
Household	yes	yes	no	no	no	no	no	no	yes	no	no	no	Borehole or tube well (mjigo)	pit latrine without slab/ open pit	no	Wood (Nkhuni)	Earth (Yozira ndi dothi) / Smoothed mud (Yozila ndi kugedeza)	Burnt bricks (Njerwa zowotcha)	Grass (Udzu)
Household	yes	yes	yes	no	no	no	no	no	no	no	no	no	Unprotected dug well (Chisime chosatetezedwa)	pit latrine without slab/ open pit	yes	Wood (Nkhuni)	Earth (Yozira ndi dothi) / Smoothed mud (Yozila ndi kugedeza)	Compacted earth (Yamdindo)	Grass (Udzu)
Household	no	yes	no	no	no	yes	no	no	no	no	no	no	Unprotected spring (kasupe osatetezedwa)	pit latrine without slab/ open pit	no	Wood (Nkhuni)	Earth (Yozira ndi dothi) / Smoothed mud (Yozila ndi kugedeza)	Compacted earth (Yamdindo)	Grass (Udzu)
Household	yes	yes	no	no	no	no	no	no	no	no	no	no	Borehole or tube well (mjigo)	pit latrine without slab/ open pit	no	Wood (Nkhuni)	Earth (Yozira ndi dothi) / Smoothed mud (Yozila ndi kugedeza)	Compacted earth (Yamdindo)	Grass (Udzu)
Household	yes	yes	no	no	no	yes	no	no	yes	no	no	no	Borehole or tube well (mjigo)	pit latrine without slab/ open pit	no	Wood (Nkhuni)	Earth (Yozira ndi dothi) / Smoothed mud (Yozila ndi kugedeza)	Compacted earth (Yamdindo)	Grass (Udzu)
Household	yes	yes	no	no	no	yes	no	no	no	no	no	yes	Borehole or tube well (mjigo)	pit latrine with slab	no	Wood (Nkhuni)	Cement (Simenti)	Burnt bricks (Njerwa zowotcha)	Iron sheet (Malata)
Household	no	yes	no	no	no	no	no	no	yes	no	no	no	Unprotected spring (kasupe osatetezedwa)	pit latrine without slab/ open pit	yes	Wood (Nkhuni)	Earth (Yozira ndi dothi) / Smoothed mud (Yozila ndi kugedeza)	Compacted earth (Yamdindo)	Grass (Udzu)
Household	yes	yes	yes	no	no	yes	no	no	yes	no	no	no	Borehole or tube well (mjigo)	pit latrine without slab/ open pit	yes	Wood (Nkhuni)	Cement (Simenti)	Burnt bricks (Njerwa zowotcha)	Iron sheet (Malata)
Household	yes	yes	yes	no	no	no	no	no	no	no	no	yes	Borehole or tube well (mjigo)	pit latrine without slab/ open pit	no	Wood (Nkhuni)	Cement (Simenti)	Burnt bricks (Njerwa zowotcha)	Iron sheet (Malata)
Household	yes	yes	yes	yes	no	yes	no	no	yes	yes	no	yes	Borehole or tube well (mjigo)	ventilated pit latrine (vip) latrine	no	Wood (Nkhuni)	Cement (Simenti)	Burnt bricks (Njerwa zowotcha)	Iron sheet (Malata)
Household	yes	yes	no	no	no	yes	no	no	no	no	no	no	Borehole or tube well (mjigo)	pit latrine without slab/ open pit	no	Wood (Nkhuni)	Earth (Yozira ndi dothi) / Smoothed mud (Yozila ndi kugedeza)	Burnt bricks (Njerwa zowotcha)	Iron sheet (Malata)
Household	yes	yes	yes	no	no	yes	no	no	no	yes	no	no	Borehole or tube well (mjigo)	pit latrine without slab/ open pit	no	Wood (Nkhuni)	Earth (Yozira ndi dothi) / Smoothed mud (Yozila ndi kugedeza)	Burnt bricks (Njerwa zowotcha)	Grass (Udzu)
Household	yes	yes	yes	no	no	yes	no	no	yes	no	no	no	Unprotected dug well (Chisime chosatetezedwa)	pit latrine without slab/ open pit	no	Wood (Nkhuni)	Cement (Simenti)	Burnt bricks (Njerwa zowotcha)	Iron sheet (Malata)
Household	yes	yes	yes	yes	yes	yes	no	no	yes	no	no	yes	Borehole or tube well (mjigo)	pit latrine with slab	no	Wood (Nkhuni)	Cement (Simenti)	Burnt bricks (Njerwa zowotcha)	Iron sheet (Malata)
Household	yes	yes	yes	no	no	no	no	no	no	no	no	yes	Borehole or tube well (mjigo)	pit latrine without slab/ open pit	no	Wood (Nkhuni)	Cement (Simenti)	Unburnt bricks (Njerwa zosawotcha)	Iron sheet (Malata)
Household	yes	yes	yes	yes	yes	no	no	no	no	no	no	yes	Borehole or tube well (mjigo)	ventilated pit latrine (vip) latrine	yes	Wood (Nkhuni)	Cement (Simenti)	Burnt bricks (Njerwa zowotcha)	Iron sheet (Malata)
Household	yes	yes	yes	no	no	yes	no	no	yes	no	no	no	Borehole or tube well (mjigo)	pit latrine with slab	no	Wood (Nkhuni)	Earth (Yozira ndi dothi) / Smoothed mud (Yozila ndi kugedeza)	Burnt bricks (Njerwa zowotcha)	Iron sheet (Malata)
Household	no	yes	yes	yes	no	yes	no	no	yes	no	no	no	Borehole or tube well (mjigo)	pit latrine without slab/ open pit	no	Wood (Nkhuni)	Earth (Yozira ndi dothi) / Smoothed mud (Yozila ndi kugedeza)	Burnt bricks (Njerwa zowotcha)	Grass (Udzu)
Household	no	yes	yes	no	no	no	no	no	no	no	no	yes	Borehole or tube well (mjigo)	pit latrine with slab	yes	Wood (Nkhuni)	Earth (Yozira ndi dothi) / Smoothed mud (Yozila ndi kugedeza)	Burnt bricks (Njerwa zowotcha)	Iron sheet (Malata)
Household	no	yes	no	no	no	no	no	no	no	no	no	no	Borehole or tube well (mjigo)	pit latrine without slab/ open pit	no	Wood (Nkhuni)	Earth (Yozira ndi dothi) / Smoothed mud (Yozila ndi kugedeza)	Compacted earth (Yamdindo)	Grass (Udzu)
Household	no	yes	yes	no	no	yes	no	no	yes	no	no	no	Borehole or tube well (mjigo)	pit latrine without slab/ open pit	no	Wood (Nkhuni)	Cement (Simenti)	Burnt bricks (Njerwa zowotcha)	Grass (Udzu)
Household	yes	yes	no	no	no	no	no	no	no	no	no	no	Borehole or tube well (mjigo)	pit latrine without slab/ open pit	yes	Wood (Nkhuni)	Earth (Yozira ndi dothi) / Smoothed mud (Yozila ndi kugedeza)	Compacted earth (Yamdindo)	Grass (Udzu)
Household	yes	yes	yes	no	no	yes	no	no	yes	no	no	yes	Borehole or tube well (mjigo)	pit latrine without slab/ open pit	no	Wood (Nkhuni)	Earth (Yozira ndi dothi) / Smoothed mud (Yozila ndi kugedeza)	Burnt bricks (Njerwa zowotcha)	Grass (Udzu)
Household	yes	yes	yes	no	no	no	no	no	yes	no	no	no	Borehole or tube well (mjigo)	pit latrine without slab/ open pit	no	Wood (Nkhuni)	Earth (Yozira ndi dothi) / Smoothed mud (Yozila ndi kugedeza)	Burnt bricks (Njerwa zowotcha)	Grass (Udzu)
Household	yes	yes	yes	no	no	no	no	no	no	no	no	no	Borehole or tube well (mjigo)	pit latrine without slab/ open pit	no	Wood (Nkhuni)	Earth (Yozira ndi dothi) / Smoothed mud (Yozila ndi kugedeza)	Burnt bricks (Njerwa zowotcha)	Iron sheet (Malata)
Household	yes	yes	yes	yes	no	yes	no	no	yes	no	no	yes	Borehole or tube well (mjigo)	pit latrine without slab/ open pit	no	Wood (Nkhuni)	Cement (Simenti)	Burnt bricks (Njerwa zowotcha)	Iron sheet (Malata)
Household	no	yes	yes	no	no	no	no	no	yes	no	no	no	Borehole or tube well (mjigo)	pit latrine without slab/ open pit	no	Wood (Nkhuni)	Earth (Yozira ndi dothi) / Smoothed mud (Yozila ndi kugedeza)	Burnt bricks (Njerwa zowotcha)	Grass (Udzu)
Household	yes	yes	yes	yes	no	yes	no	no	yes	no	no	yes	Borehole or tube well (mjigo)	pit latrine without slab/ open pit	no	Wood (Nkhuni)	Cement (Simenti)	Burnt bricks (Njerwa zowotcha)	Iron sheet (Malata)
Household	yes	yes	no	no	no	no	no	no	no	no	no	no	Surface water eg. River, lake, dam, pond (madzi am'mitsinje, m'nyanja, madamu ndi zithaphwi)	pit latrine with slab	no	Wood (Nkhuni)	Earth (Yozira ndi dothi) / Smoothed mud (Yozila ndi kugedeza)	Burnt bricks (Njerwa zowotcha)	Grass (Udzu)
Household	no	yes	no	no	no	yes	no	no	no	no	no	no	Borehole or tube well (mjigo)	pit latrine without slab/ open pit	no	Wood (Nkhuni)	Earth (Yozira ndi dothi) / Smoothed mud (Yozila ndi kugedeza)	Burnt bricks (Njerwa zowotcha)	Iron sheet (Malata)
Household	no	yes	yes	no	no	yes	no	no	yes	yes	no	no	Borehole or tube well (mjigo)	pit latrine without slab/ open pit	no	Wood (Nkhuni)	Earth (Yozira ndi dothi) / Smoothed mud (Yozila ndi kugedeza)	Burnt bricks (Njerwa zowotcha)	Iron sheet (Malata)
Household	yes	yes	yes	yes	no	yes	no	yes	yes	no	no	yes	Borehole or tube well (mjigo)	pit latrine without slab/ open pit	no	Wood (Nkhuni)	Cement (Simenti)	Burnt bricks (Njerwa zowotcha)	Iron sheet (Malata)
Household	yes	yes	yes	yes	yes	yes	no	no	yes	no	no	yes	Borehole or tube well (mjigo)	pit latrine with slab	no	Wood (Nkhuni)	Cement (Simenti)	Burnt bricks (Njerwa zowotcha)	Iron sheet (Malata)
Household	yes	yes	yes	yes	yes	yes	no	no	yes	yes	no	yes	Borehole or tube well (mjigo)	ventilated pit latrine (vip) latrine	no	Wood (Nkhuni)	Cement (Simenti)	Burnt bricks (Njerwa zowotcha)	Iron sheet (Malata)
Household	yes	yes	no	no	no	yes	no	no	no	no	no	no	Borehole or tube well (mjigo)	bush/field/no facility		Wood (Nkhuni)	Earth (Yozira ndi dothi) / Smoothed mud (Yozila ndi kugedeza)	Burnt bricks (Njerwa zowotcha)	Iron sheet (Malata)
Household	yes	yes	yes	no	no	yes	no	no	yes	no	no	no	Borehole or tube well (mjigo)	pit latrine without slab/ open pit	no	Wood (Nkhuni)	Cement (Simenti)	Burnt bricks (Njerwa zowotcha)	Iron sheet (Malata)
Household	yes	yes	yes	no	no	yes	no	no	yes	no	no	no	Borehole or tube well (mjigo)	pit latrine without slab/ open pit	no	Wood (Nkhuni)	Earth (Yozira ndi dothi) / Smoothed mud (Yozila ndi kugedeza)	Burnt bricks (Njerwa zowotcha)	Grass (Udzu)
Household	no	yes	no	no	no	no	no	no	no	no	no	no	Borehole or tube well (mjigo)	pit latrine without slab/ open pit	no	Wood (Nkhuni)	Earth (Yozira ndi dothi) / Smoothed mud (Yozila ndi kugedeza)	Burnt bricks (Njerwa zowotcha)	Iron sheet (Malata)
Household	yes	yes	yes	no	no	no	no	no	no	no	no	no	Borehole or tube well (mjigo)	pit latrine without slab/ open pit	no	Wood (Nkhuni)	Earth (Yozira ndi dothi) / Smoothed mud (Yozila ndi kugedeza)	Burnt bricks (Njerwa zowotcha)	Grass (Udzu)
Household	yes	yes	yes	no	no	no	no	no	no	no	no	no	Borehole or tube well (mjigo)	pit latrine without slab/ open pit	no	Wood (Nkhuni)	Earth (Yozira ndi dothi) / Smoothed mud (Yozila ndi kugedeza)	Compacted earth (Yamdindo)	Grass (Udzu)
Household	yes	yes	yes	no	no	no	no	no	no	no	no	no	Borehole or tube well (mjigo)	bush/field/no facility		Wood (Nkhuni)	Earth (Yozira ndi dothi) / Smoothed mud (Yozila ndi kugedeza)	Compacted earth (Yamdindo)	Grass (Udzu)
Household	yes	yes	no	no	no	no	no	no	no	no	no	no	Borehole or tube well (mjigo)	pit latrine without slab/ open pit	no	Wood (Nkhuni)	Earth (Yozira ndi dothi) / Smoothed mud (Yozila ndi kugedeza)	Unburnt bricks (Njerwa zosawotcha)	Grass (Udzu)
Household	yes	yes	no	no	no	no	no	no	no	no	no	no	Unprotected dug well (Chisime chosatetezedwa)	bush/field/no facility		Wood (Nkhuni)	Earth (Yozira ndi dothi) / Smoothed mud (Yozila ndi kugedeza)	Burnt bricks (Njerwa zowotcha)	Grass (Udzu)
Household	yes	yes	yes	no	no	yes	no	no	yes	no	no	yes	Borehole or tube well (mjigo)	pit latrine without slab/ open pit	no	Wood (Nkhuni)	Earth (Yozira ndi dothi) / Smoothed mud (Yozila ndi kugedeza)	Burnt bricks (Njerwa zowotcha)	Grass (Udzu)
Household	yes	yes	yes	no	no	no	no	no	yes	no	no	yes	Unprotected dug well (Chisime chosatetezedwa)	pit latrine without slab/ open pit	no	Wood (Nkhuni)	Earth (Yozira ndi dothi) / Smoothed mud (Yozila ndi kugedeza)	Burnt bricks (Njerwa zowotcha)	Iron sheet (Malata)
Household	yes	yes	no	yes	no	yes	no	no	yes	no	no	no	Borehole or tube well (mjigo)	pit latrine with slab	no	Wood (Nkhuni)	Cement (Simenti)	Burnt bricks (Njerwa zowotcha)	Iron sheet (Malata)
Household	no	yes	no	no	no	no	no	no	no	no	no	no	Borehole or tube well (mjigo)	pit latrine without slab/ open pit	no	Wood (Nkhuni)	Earth (Yozira ndi dothi) / Smoothed mud (Yozila ndi kugedeza)	Burnt bricks (Njerwa zowotcha)	Grass (Udzu)
Household	yes	yes	yes	no	no	yes	no	yes	yes	no	no	no	Unprotected dug well (Chisime chosatetezedwa)	bush/field/no facility		Wood (Nkhuni)	Earth (Yozira ndi dothi) / Smoothed mud (Yozila ndi kugedeza)	Burnt bricks (Njerwa zowotcha)	Grass (Udzu)
Household	no	yes	no	no	no	no	no	no	yes	no	no	no	Borehole or tube well (mjigo)	pit latrine without slab/ open pit	no	Wood (Nkhuni)	Cement (Simenti)	Burnt bricks (Njerwa zowotcha)	Iron sheet (Malata)
Household	yes	yes	yes	yes	no	yes	no	no	yes	no	no	yes	Borehole or tube well (mjigo)	pit latrine without slab/ open pit	no	Wood (Nkhuni)	Cement (Simenti)	Burnt bricks (Njerwa zowotcha)	Iron sheet (Malata)
Household	no	yes	yes	yes	yes	yes	no	no	yes	yes	yes	yes	Piped into dwelling/house (madzi apampopi otunga mnyumba)	flush or pour flush toilet	no	Wood (Nkhuni)	Cement (Simenti)	Burnt bricks (Njerwa zowotcha)	Iron sheet (Malata)
Household	yes	yes	yes	yes	yes	yes	no	no	no	no	no	no	Borehole or tube well (mjigo)	pit latrine without slab/ open pit	no	Wood (Nkhuni)	Cement (Simenti)	Burnt bricks (Njerwa zowotcha)	Iron sheet (Malata)
Household	yes	yes	no	no	no	no	no	no	yes	no	no	yes	Borehole or tube well (mjigo)	pit latrine without slab/ open pit	no	Wood (Nkhuni)	Earth (Yozira ndi dothi) / Smoothed mud (Yozila ndi kugedeza)	Bamboo/tree trunks with mud (Nsungwi/milimo ndi dothi)	Grass (Udzu)
Household	yes	yes	no	no	no	no	no	no	no	no	no	no	Borehole or tube well (mjigo)	pit latrine without slab/ open pit	no	Wood (Nkhuni)	Earth (Yozira ndi dothi) / Smoothed mud (Yozila ndi kugedeza)	Burnt bricks (Njerwa zowotcha)	Grass (Udzu)
Household	no	yes	yes	yes	yes	yes	no	yes	yes	no	no	yes	Piped into dwelling/house (madzi apampopi otunga mnyumba)	flush or pour flush toilet	no	Electricity (magetsi)	Cement (Simenti)	Burnt bricks (Njerwa zowotcha)	Iron sheet (Malata)
Household	no	yes	yes	no	no	yes	no	no	yes	no	no	no	Borehole or tube well (mjigo)	pit latrine without slab/ open pit	no	Wood (Nkhuni)	Earth (Yozira ndi dothi) / Smoothed mud (Yozila ndi kugedeza)	Unburnt bricks (Njerwa zosawotcha)	Iron sheet (Malata)
Household	yes	yes	yes	no	no	yes	no	no	no	no	no	no	Borehole or tube well (mjigo)	pit latrine without slab/ open pit	no	Wood (Nkhuni)	Cement (Simenti)	Burnt bricks (Njerwa zowotcha)	Iron sheet (Malata)
Household	yes	yes	no	no	no	no	no	no	no	no	no	no	Unprotected dug well (Chisime chosatetezedwa)	bush/field/no facility		Wood (Nkhuni)	Earth (Yozira ndi dothi) / Smoothed mud (Yozila ndi kugedeza)	Burnt bricks (Njerwa zowotcha)	Grass (Udzu)
Household	yes	yes	no	no	no	no	no	no	yes	no	no	no	Unprotected dug well (Chisime chosatetezedwa)	pit latrine without slab/ open pit	no	Wood (Nkhuni)	Earth (Yozira ndi dothi) / Smoothed mud (Yozila ndi kugedeza)	Compacted earth (Yamdindo)	Grass (Udzu)
Household	yes	yes	yes	no	no	yes	no	no	yes	no	no	no	Borehole or tube well (mjigo)	pit latrine without slab/ open pit	no	Wood (Nkhuni)	Earth (Yozira ndi dothi) / Smoothed mud (Yozila ndi kugedeza)	Unburnt bricks (Njerwa zosawotcha)	Grass (Udzu)
Household	yes	yes	yes	no	no	yes	no	no	yes	no	no	no	Unprotected dug well (Chisime chosatetezedwa)	pit latrine without slab/ open pit	no	Wood (Nkhuni)	Earth (Yozira ndi dothi) / Smoothed mud (Yozila ndi kugedeza)	Burnt bricks (Njerwa zowotcha)	Grass (Udzu)
Household	yes	yes	no	no	no	no	no	no	no	no	no	no	Unprotected dug well (Chisime chosatetezedwa)	pit latrine without slab/ open pit	no	Wood (Nkhuni)	Earth (Yozira ndi dothi) / Smoothed mud (Yozila ndi kugedeza)	Compacted earth (Yamdindo)	Grass (Udzu)
Household	no	yes	yes	no	no	yes	no	no	yes	no	no	no	Borehole or tube well (mjigo)	pit latrine without slab/ open pit	no	Wood (Nkhuni)	Earth (Yozira ndi dothi) / Smoothed mud (Yozila ndi kugedeza)	Burnt bricks (Njerwa zowotcha)	Grass (Udzu)
Household	yes	yes	yes	no	no	yes	no	no	yes	no	no	yes	Unprotected dug well (Chisime chosatetezedwa)	pit latrine without slab/ open pit	no	Wood (Nkhuni)	Earth (Yozira ndi dothi) / Smoothed mud (Yozila ndi kugedeza)	Burnt bricks (Njerwa zowotcha)	Iron sheet (Malata)
Household	yes	yes	yes	no	no	yes	no	no	yes	no	no	yes	Borehole or tube well (mjigo)	pit latrine without slab/ open pit	no	Wood (Nkhuni)	Cement (Simenti)	Burnt bricks (Njerwa zowotcha)	Iron sheet (Malata)
Household	yes	yes	yes	yes	no	yes	no	no	yes	no	no	no	Unprotected dug well (Chisime chosatetezedwa)	pit latrine without slab/ open pit	no	Wood (Nkhuni)	Cement (Simenti)	Burnt bricks (Njerwa zowotcha)	Grass (Udzu)
Household	yes	yes	yes	yes	yes	yes	no	yes	yes	no	no	yes	Borehole or tube well (mjigo)	pit latrine with slab	no	Wood (Nkhuni)	Cement (Simenti)	Burnt bricks (Njerwa zowotcha)	Iron sheet (Malata)
Household	no	yes	yes	no	no	no	no	no	yes	no	no	no	Borehole or tube well (mjigo)	pit latrine without slab/ open pit	no	Charcoal (Makala)	Cement (Simenti)	Compacted earth (Yamdindo)	Iron sheet (Malata)
Household	yes	yes	yes	no	no	no	no	no	no	no	no	no	Borehole or tube well (mjigo)	pit latrine without slab/ open pit	no	Wood (Nkhuni)	Earth (Yozira ndi dothi) / Smoothed mud (Yozila ndi kugedeza)	Burnt bricks (Njerwa zowotcha)	Iron sheet (Malata)
Household	no	yes	no	no	no	no	no	no	no	no	no	no	Unprotected dug well (Chisime chosatetezedwa)	pit latrine without slab/ open pit	no	Wood (Nkhuni)	Earth (Yozira ndi dothi) / Smoothed mud (Yozila ndi kugedeza)	Unburnt bricks (Njerwa zosawotcha)	Grass (Udzu)
Household	yes	yes	no	no	no	no	no	no	no	no	no	no	Borehole or tube well (mjigo)	pit latrine without slab/ open pit	no	Wood (Nkhuni)	Cement (Simenti)	Burnt bricks (Njerwa zowotcha)	Iron sheet (Malata)
Household	yes	yes	yes	no	yes	yes	no	no	yes	no	no	yes	Borehole or tube well (mjigo)	pit latrine with slab	yes	Charcoal (Makala)	Cement (Simenti)	Burnt bricks (Njerwa zowotcha)	Iron sheet (Malata)
Household	no	yes	no	no	no	no	no	no	yes	no	no	no	Borehole or tube well (mjigo)	pit latrine without slab/ open pit	no	Wood (Nkhuni)	Earth (Yozira ndi dothi) / Smoothed mud (Yozila ndi kugedeza)	Burnt bricks (Njerwa zowotcha)	Iron sheet (Malata)
Household	no	yes	yes	no	no	yes	no	no	yes	no	no	yes	Borehole or tube well (mjigo)	pit latrine without slab/ open pit	no	Wood (Nkhuni)	Earth (Yozira ndi dothi) / Smoothed mud (Yozila ndi kugedeza)	Unburnt bricks (Njerwa zosawotcha)	Grass (Udzu)
Household	no	yes	yes	yes	yes	yes	no	no	yes	no	no	yes	Piped into dwelling/house (madzi apampopi otunga mnyumba)	flush or pour flush toilet	no	Charcoal (Makala)	Cement (Simenti)	Burnt bricks (Njerwa zowotcha)	Iron sheet (Malata)
Household	yes	yes	yes	no	no	no	no	no	no	no	no	yes	Piped into dwelling/house (madzi apampopi otunga mnyumba)	flush or pour flush toilet	no	Charcoal (Makala)	Cement (Simenti)	Burnt bricks (Njerwa zowotcha)	Iron sheet (Malata)
Household	yes	yes	no	no	no	yes	no	no	no	no	no	no	Borehole or tube well (mjigo)	pit latrine without slab/ open pit	no	Wood (Nkhuni)	Earth (Yozira ndi dothi) / Smoothed mud (Yozila ndi kugedeza)	Burnt bricks (Njerwa zowotcha)	Grass (Udzu)
Household	yes	yes	yes	no	no	no	no	no	no	no	no	no	Unprotected dug well (Chisime chosatetezedwa)	bush/field/no facility		Wood (Nkhuni)	Earth (Yozira ndi dothi) / Smoothed mud (Yozila ndi kugedeza)	Compacted earth (Yamdindo)	Grass (Udzu)
Household	yes	yes	no	no	no	no	no	no	yes	no	no	no	Unprotected dug well (Chisime chosatetezedwa)	bush/field/no facility		Charcoal (Makala)	Earth (Yozira ndi dothi) / Smoothed mud (Yozila ndi kugedeza)	Unburnt bricks (Njerwa zosawotcha)	Grass (Udzu)
Household	yes	yes	yes	no	no	yes	no	no	yes	no	no	no	Unprotected dug well (Chisime chosatetezedwa)	pit latrine without slab/ open pit	no	Wood (Nkhuni)	Earth (Yozira ndi dothi) / Smoothed mud (Yozila ndi kugedeza)	Burnt bricks (Njerwa zowotcha)	Grass (Udzu)
Household	no	yes	yes	yes	no	yes	no	yes	yes	no	no	yes	Borehole or tube well (mjigo)	pit latrine with slab	no	Charcoal (Makala)	Cement (Simenti)	Burnt bricks (Njerwa zowotcha)	Iron sheet (Malata)
Household	no	yes	yes	yes	yes	no	no	yes	yes	no	no	yes	Borehole or tube well (mjigo)	pit latrine with slab	no	Charcoal (Makala)	Cement (Simenti)	Burnt bricks (Njerwa zowotcha)	Iron sheet (Malata)
Household	yes	yes	no	no	no	no	no	no	yes	no	no	no	Borehole or tube well (mjigo)	pit latrine without slab/ open pit	no	Wood (Nkhuni)	Earth (Yozira ndi dothi) / Smoothed mud (Yozila ndi kugedeza)	Burnt bricks (Njerwa zowotcha)	Iron sheet (Malata)
Household	no	yes	yes	no	no	yes	no	no	no	no	no	no	Borehole or tube well (mjigo)	pit latrine without slab/ open pit	no	Wood (Nkhuni)	Earth (Yozira ndi dothi) / Smoothed mud (Yozila ndi kugedeza)	Burnt bricks (Njerwa zowotcha)	Grass (Udzu)
Household	no	yes	yes	no	no	no	no	no	yes	no	no	yes	Borehole or tube well (mjigo)	pit latrine with slab	no	Wood (Nkhuni)	Cement (Simenti)	Burnt bricks (Njerwa zowotcha)	Iron sheet (Malata)
Household	no	yes	yes	no	no	yes	no	no	no	no	no	no	Borehole or tube well (mjigo)	pit latrine without slab/ open pit	no	Wood (Nkhuni)	Cement (Simenti)	Burnt bricks (Njerwa zowotcha)	Iron sheet (Malata)
Household	no	yes	yes	yes	yes	yes	no	yes	yes	no	no	yes	Borehole or tube well (mjigo)	pit latrine with slab	no	Wood (Nkhuni)	Cement (Simenti)	Burnt bricks (Njerwa zowotcha)	Iron sheet (Malata)
Household	no	yes	yes	no	no	yes	no	no	no	no	no	no	Unprotected dug well (Chisime chosatetezedwa)	pit latrine without slab/ open pit	no	Wood (Nkhuni)	Earth (Yozira ndi dothi) / Smoothed mud (Yozila ndi kugedeza)	Burnt bricks (Njerwa zowotcha)	Iron sheet (Malata)
Household	no	yes	yes	no	no	yes	no	no	yes	no	no	no	Unprotected dug well (Chisime chosatetezedwa)	pit latrine without slab/ open pit	no	Wood (Nkhuni)	Earth (Yozira ndi dothi) / Smoothed mud (Yozila ndi kugedeza)	Unburnt bricks (Njerwa zosawotcha)	Grass (Udzu)
Household	no	yes	no	no	no	no	no	no	no	no	no	no	Unprotected spring (kasupe osatetezedwa)	pit latrine without slab/ open pit	no	Wood (Nkhuni)	Earth (Yozira ndi dothi) / Smoothed mud (Yozila ndi kugedeza)	Burnt bricks (Njerwa zowotcha)	Iron sheet (Malata)
Household	no	yes	yes	no	no	no	no	no	no	no	no	yes	Borehole or tube well (mjigo)	pit latrine without slab/ open pit	no	Wood (Nkhuni)	Earth (Yozira ndi dothi) / Smoothed mud (Yozila ndi kugedeza)	Burnt bricks (Njerwa zowotcha)	Iron sheet (Malata)
Household	yes	yes	yes	no	no	no	no	no	yes	no	no	yes	Borehole or tube well (mjigo)	pit latrine without slab/ open pit	no	Wood (Nkhuni)	Cement (Simenti)	Burnt bricks (Njerwa zowotcha)	Iron sheet (Malata)
Household	yes	yes	yes	yes	no	no	no	no	yes	no	no	no	Borehole or tube well (mjigo)	pit latrine without slab/ open pit	no	Wood (Nkhuni)	Earth (Yozira ndi dothi) / Smoothed mud (Yozila ndi kugedeza)	Burnt bricks (Njerwa zowotcha)	Grass (Udzu)
Household	no	yes	yes	no	no	yes	no	no	yes	no	no	yes	Borehole or tube well (mjigo)	pit latrine without slab/ open pit	no	Charcoal (Makala)	Earth (Yozira ndi dothi) / Smoothed mud (Yozila ndi kugedeza)	Burnt bricks (Njerwa zowotcha)	Iron sheet (Malata)
Household	no	yes	yes	yes	no	yes	no	no	no	no	no	yes	Borehole or tube well (mjigo)	pit latrine without slab/ open pit	no	Wood (Nkhuni)	Cement (Simenti)	Burnt bricks (Njerwa zowotcha)	Iron sheet (Malata)
Household	no	yes	yes	yes	no	yes	no	no	no	no	yes	yes	Borehole or tube well (mjigo)	pit latrine without slab/ open pit	no	Wood (Nkhuni)	Earth (Yozira ndi dothi) / Smoothed mud (Yozila ndi kugedeza)	Burnt bricks (Njerwa zowotcha)	Iron sheet (Malata)
Household	no	yes	yes	yes	yes	yes	no	yes	no	yes	no	yes	Public tap/standpipe (mpopi wa gulu)	pit latrine with slab	no	Charcoal (Makala)	Cement (Simenti)	Burnt bricks (Njerwa zowotcha)	Iron sheet (Malata)
Household	no	yes	yes	yes	no	yes	no	no	yes	no	no	yes	Public tap/standpipe (mpopi wa gulu)	pit latrine without slab/ open pit	no	Wood (Nkhuni)	Cement (Simenti)	Burnt bricks (Njerwa zowotcha)	Iron sheet (Malata)
Household	no	yes	yes	no	no	yes	no	no	yes	no	no	no	Public tap/standpipe (mpopi wa gulu)	pit latrine without slab/ open pit	no	Wood (Nkhuni)	Earth (Yozira ndi dothi) / Smoothed mud (Yozila ndi kugedeza)	Unburnt bricks (Njerwa zosawotcha)	Grass (Udzu)
Household	yes	yes	yes	yes	yes	no	no	no	yes	no	no	no	Borehole or tube well (mjigo)	pit latrine without slab/ open pit	no	Wood (Nkhuni)	Earth (Yozira ndi dothi) / Smoothed mud (Yozila ndi kugedeza)	Burnt bricks (Njerwa zowotcha)	Iron sheet (Malata)
Household	yes	yes	yes	no	no	yes	no	no	yes	no	no	yes	Unprotected dug well (Chisime chosatetezedwa)	pit latrine without slab/ open pit	no	Wood (Nkhuni)	Cement (Simenti)	Burnt bricks (Njerwa zowotcha)	Iron sheet (Malata)
Household	yes	yes	yes	no	no	no	no	no	yes	no	no	yes	Unprotected dug well (Chisime chosatetezedwa)	pit latrine without slab/ open pit	no	Wood (Nkhuni)	Earth (Yozira ndi dothi) / Smoothed mud (Yozila ndi kugedeza)	Burnt bricks (Njerwa zowotcha)	Grass (Udzu)
Household	yes	yes	yes	no	no	no	no	no	yes	no	no	no	Unprotected dug well (Chisime chosatetezedwa)	pit latrine without slab/ open pit	no	Wood (Nkhuni)	Earth (Yozira ndi dothi) / Smoothed mud (Yozila ndi kugedeza)	Burnt bricks (Njerwa zowotcha)	Grass (Udzu)
Household	yes	yes	no	no	no	no	no	no	yes	no	no	no	Borehole or tube well (mjigo)	pit latrine without slab/ open pit	no	Wood (Nkhuni)	Earth (Yozira ndi dothi) / Smoothed mud (Yozila ndi kugedeza)	Burnt bricks (Njerwa zowotcha)	Iron sheet (Malata)
Household	yes	yes	yes	no	no	yes	no	no	yes	no	no	yes	Borehole or tube well (mjigo)	pit latrine with slab	no	Wood (Nkhuni)	Cement (Simenti)	Burnt bricks (Njerwa zowotcha)	Iron sheet (Malata)
Household	yes	yes	yes	no	no	yes	no	no	yes	no	no	yes	Borehole or tube well (mjigo)	pit latrine without slab/ open pit	no	Wood (Nkhuni)	Earth (Yozira ndi dothi) / Smoothed mud (Yozila ndi kugedeza)	Burnt bricks (Njerwa zowotcha)	Grass (Udzu)
Household	no	yes	no	no	no	no	no	no	yes	no	no	no	Borehole or tube well (mjigo)	pit latrine without slab/ open pit	no	Wood (Nkhuni)	Earth (Yozira ndi dothi) / Smoothed mud (Yozila ndi kugedeza)	Burnt bricks (Njerwa zowotcha)	Grass (Udzu)
Household	no	yes	no	no	no	no	no	no	no	no	no	no	Borehole or tube well (mjigo)	pit latrine without slab/ open pit	no	Wood (Nkhuni)	Earth (Yozira ndi dothi) / Smoothed mud (Yozila ndi kugedeza)	Burnt bricks (Njerwa zowotcha)	Grass (Udzu)
Household	yes	yes	yes	no	no	yes	no	no	yes	no	no	yes	Borehole or tube well (mjigo)	pit latrine without slab/ open pit	no	Wood (Nkhuni)	Earth (Yozira ndi dothi) / Smoothed mud (Yozila ndi kugedeza)	Burnt bricks (Njerwa zowotcha)	Iron sheet (Malata)
Household	yes	yes	no	no	no	no	no	no	yes	no	no	no	Borehole or tube well (mjigo)	pit latrine without slab/ open pit	no	Wood (Nkhuni)	Earth (Yozira ndi dothi) / Smoothed mud (Yozila ndi kugedeza)	Unburnt bricks (Njerwa zosawotcha)	Grass (Udzu)
Household	yes	yes	no	no	no	no	no	no	yes	no	no	no	Borehole or tube well (mjigo)	pit latrine without slab/ open pit	yes	Wood (Nkhuni)	Earth (Yozira ndi dothi) / Smoothed mud (Yozila ndi kugedeza)	Burnt bricks (Njerwa zowotcha)	Grass (Udzu)
Household	no	yes	yes	no	no	no	no	no	yes	no	no	yes	Borehole or tube well (mjigo)	pit latrine without slab/ open pit	no	Wood (Nkhuni)	Earth (Yozira ndi dothi) / Smoothed mud (Yozila ndi kugedeza)	Burnt bricks (Njerwa zowotcha)	Grass (Udzu)
Household	yes	yes	yes	no	no	no	no	no	no	no	no	no	Unprotected dug well (Chisime chosatetezedwa)	pit latrine without slab/ open pit	no	Wood (Nkhuni)	Earth (Yozira ndi dothi) / Smoothed mud (Yozila ndi kugedeza)	Burnt bricks (Njerwa zowotcha)	Grass (Udzu)
Household	yes	yes	no	no	no	yes	no	no	yes	no	no	no	Unprotected spring (kasupe osatetezedwa)	pit latrine without slab/ open pit	no	Wood (Nkhuni)	Earth (Yozira ndi dothi) / Smoothed mud (Yozila ndi kugedeza)	Burnt bricks (Njerwa zowotcha)	Grass (Udzu)
Household	no	yes	yes	no	no	yes	no	no	yes	no	no	no	Borehole or tube well (mjigo)	pit latrine without slab/ open pit	no	Wood (Nkhuni)	Earth (Yozira ndi dothi) / Smoothed mud (Yozila ndi kugedeza)	Unburnt bricks (Njerwa zosawotcha)	Grass (Udzu)
Household	yes	yes	yes	yes	no	yes	no	no	yes	no	no	yes	Borehole or tube well (mjigo)	pit latrine without slab/ open pit	no	Wood (Nkhuni)	Cement (Simenti)	Burnt bricks (Njerwa zowotcha)	Iron sheet (Malata)
Household	yes	yes	yes	no	no	no	no	no	no	no	no	no	Borehole or tube well (mjigo)	pit latrine without slab/ open pit	no	Wood (Nkhuni)	Earth (Yozira ndi dothi) / Smoothed mud (Yozila ndi kugedeza)	Burnt bricks (Njerwa zowotcha)	Grass (Udzu)
Household	no	yes	no	no	no	no	no	no	no	no	no	no	Borehole or tube well (mjigo)	pit latrine without slab/ open pit	no	Wood (Nkhuni)	Earth (Yozira ndi dothi) / Smoothed mud (Yozila ndi kugedeza)	Unburnt bricks (Njerwa zosawotcha)	Grass (Udzu)
Household	yes	yes	yes	yes	no	yes	no	no	yes	yes	no	yes	Borehole or tube well (mjigo)	pit latrine without slab/ open pit	no	Wood (Nkhuni)	Cement (Simenti)	Burnt bricks (Njerwa zowotcha)	Iron sheet (Malata)
Household	yes	yes	yes	no	no	no	no	no	yes	no	no	no	Borehole or tube well (mjigo)	pit latrine without slab/ open pit	no	Wood (Nkhuni)	Earth (Yozira ndi dothi) / Smoothed mud (Yozila ndi kugedeza)	Burnt bricks (Njerwa zowotcha)	Iron sheet (Malata)
Household	yes	yes	yes	no	no	no	no	no	no	no	no	no	Unprotected dug well (Chisime chosatetezedwa)	pit latrine without slab/ open pit	no	Wood (Nkhuni)	Cement (Simenti)	Burnt bricks (Njerwa zowotcha)	Iron sheet (Malata)
Household	yes	yes	yes	no	no	yes	no	no	yes	no	no	yes	Unprotected dug well (Chisime chosatetezedwa)	pit latrine without slab/ open pit	no	Wood (Nkhuni)	Earth (Yozira ndi dothi) / Smoothed mud (Yozila ndi kugedeza)	Burnt bricks (Njerwa zowotcha)	Grass (Udzu)
Household	yes	yes	yes	no	no	no	no	no	yes	yes	no	yes	Unprotected dug well (Chisime chosatetezedwa)	pit latrine without slab/ open pit	no	Wood (Nkhuni)	Cement (Simenti)	Burnt bricks (Njerwa zowotcha)	Iron sheet (Malata)
Household	no	yes	no	no	no	no	no	no	no	no	no	no	Unprotected dug well (Chisime chosatetezedwa)	pit latrine without slab/ open pit	no	Wood (Nkhuni)	Earth (Yozira ndi dothi) / Smoothed mud (Yozila ndi kugedeza)	Compacted earth (Yamdindo)	Grass (Udzu)
Household	yes	yes	yes	yes	no	yes	no	no	yes	yes	no	yes	Borehole or tube well (mjigo)	ventilated pit latrine (vip) latrine	no	Wood (Nkhuni)	Cement (Simenti)	Burnt bricks (Njerwa zowotcha)	Iron sheet (Malata)
Household	yes	yes	yes	yes	no	yes	no	no	yes	no	no	yes	Borehole or tube well (mjigo)	pit latrine with slab	no	Wood (Nkhuni)	Cement (Simenti)	Burnt bricks (Njerwa zowotcha)	Iron sheet (Malata)
Household	yes	yes	yes	yes	no	no	no	no	yes	no	no	yes	Borehole or tube well (mjigo)	ventilated pit latrine (vip) latrine	no	Charcoal (Makala)	Cement (Simenti)	Burnt bricks (Njerwa zowotcha)	Iron sheet (Malata)
Household	no	yes	yes	yes	no	no	no	no	yes	no	no	yes	Piped into dwelling/house (madzi apampopi otunga mnyumba)	pit latrine without slab/ open pit	yes	Wood (Nkhuni)	Earth (Yozira ndi dothi) / Smoothed mud (Yozila ndi kugedeza)	Burnt bricks (Njerwa zowotcha)	Grass (Udzu)
Household	yes	yes	no	no	no	no	no	no	no	no	no	no	Borehole or tube well (mjigo)	pit latrine with slab	no	Wood (Nkhuni)	Earth (Yozira ndi dothi) / Smoothed mud (Yozila ndi kugedeza)	Unburnt bricks (Njerwa zosawotcha)	Grass (Udzu)
Household	yes	yes	no	no	no	no	no	no	no	no	no	no	Borehole or tube well (mjigo)	pit latrine without slab/ open pit	no	Wood (Nkhuni)	Earth (Yozira ndi dothi) / Smoothed mud (Yozila ndi kugedeza)	Compacted earth (Yamdindo)	Grass (Udzu)
Household	yes	yes	no	no	no	no	no	no	no	no	no	no	Borehole or tube well (mjigo)	pit latrine without slab/ open pit	no	Wood (Nkhuni)	Earth (Yozira ndi dothi) / Smoothed mud (Yozila ndi kugedeza)	Unburnt bricks (Njerwa zosawotcha)	Grass (Udzu)
Household	yes	yes	yes	no	no	no	no	no	no	no	no	no	Borehole or tube well (mjigo)	pit latrine without slab/ open pit	no	Wood (Nkhuni)	Earth (Yozira ndi dothi) / Smoothed mud (Yozila ndi kugedeza)	Burnt bricks (Njerwa zowotcha)	Grass (Udzu)
Household	yes	yes	yes	no	no	no	no	no	yes	no	no	yes	Borehole or tube well (mjigo)	pit latrine with slab	no	Wood (Nkhuni)	Cement (Simenti)	Burnt bricks (Njerwa zowotcha)	Iron sheet (Malata)
Household	yes	yes	yes	no	no	yes	no	no	yes	no	no	no	Borehole or tube well (mjigo)	pit latrine without slab/ open pit	no	Wood (Nkhuni)	Earth (Yozira ndi dothi) / Smoothed mud (Yozila ndi kugedeza)	Burnt bricks (Njerwa zowotcha)	Grass (Udzu)
Household	yes	yes	no	no	no	no	no	no	no	no	no	no	Borehole or tube well (mjigo)	pit latrine without slab/ open pit	no	Wood (Nkhuni)	Earth (Yozira ndi dothi) / Smoothed mud (Yozila ndi kugedeza)	Unburnt bricks (Njerwa zosawotcha)	Grass (Udzu)
Household	no	yes	no	no	no	no	no	no	no	no	no	no	Borehole or tube well (mjigo)	pit latrine without slab/ open pit	no	Wood (Nkhuni)	Earth (Yozira ndi dothi) / Smoothed mud (Yozila ndi kugedeza)	Compacted earth (Yamdindo)	Grass (Udzu)
Household	no	yes	no	no	no	no	no	no	yes	yes	no	no	Unprotected dug well (Chisime chosatetezedwa)	pit latrine without slab/ open pit	no	Wood (Nkhuni)	Earth (Yozira ndi dothi) / Smoothed mud (Yozila ndi kugedeza)	Burnt bricks (Njerwa zowotcha)	Iron sheet (Malata)
Household	yes	yes	yes	no	no	no	no	no	yes	yes	no	yes	Borehole or tube well (mjigo)	pit latrine with slab	no	Wood (Nkhuni)	Cement (Simenti)	Burnt bricks (Njerwa zowotcha)	Iron sheet (Malata)
Household	yes	yes	yes	no	no	yes	no	no	no	no	no	no	Borehole or tube well (mjigo)	pit latrine with slab	yes	Wood (Nkhuni)	Earth (Yozira ndi dothi) / Smoothed mud (Yozila ndi kugedeza)	Burnt bricks (Njerwa zowotcha)	Grass (Udzu)
Household	yes	yes	yes	no	no	yes	no	no	yes	no	no	no	Public tap/standpipe (mpopi wa gulu)	pit latrine without slab/ open pit	no	Wood (Nkhuni)	Cement (Simenti)	Burnt bricks (Njerwa zowotcha)	Iron sheet (Malata)
Household	no	yes	no	no	no	no	no	no	no	no	no	no	Borehole or tube well (mjigo)	pit latrine without slab/ open pit	no	Wood (Nkhuni)	Earth (Yozira ndi dothi) / Smoothed mud (Yozila ndi kugedeza)	Compacted earth (Yamdindo)	Grass (Udzu)
Household	yes	yes	yes	no	no	no	no	no	yes	no	no	no	Borehole or tube well (mjigo)	pit latrine without slab/ open pit	no	Wood (Nkhuni)	Earth (Yozira ndi dothi) / Smoothed mud (Yozila ndi kugedeza)	Burnt bricks (Njerwa zowotcha)	Iron sheet (Malata)
Household	no	yes	no	no	no	yes	no	no	no	no	no	no	Borehole or tube well (mjigo)	pit latrine without slab/ open pit	no	Wood (Nkhuni)	Cement (Simenti)	Burnt bricks (Njerwa zowotcha)	Iron sheet (Malata)
Household	yes	yes	yes	no	no	no	no	no	yes	no	no	no	Unprotected dug well (Chisime chosatetezedwa)	pit latrine without slab/ open pit	no	Wood (Nkhuni)	Earth (Yozira ndi dothi) / Smoothed mud (Yozila ndi kugedeza)	Burnt bricks (Njerwa zowotcha)	Iron sheet (Malata)
Household	yes	yes	no	no	no	no	no	no	yes	yes	no	no	Surface water eg. River, lake, dam, pond (madzi am'mitsinje, m'nyanja, madamu ndi zithaphwi)	pit latrine without slab/ open pit	yes	Wood (Nkhuni)	Earth (Yozira ndi dothi) / Smoothed mud (Yozila ndi kugedeza)	Compacted earth (Yamdindo)	Grass (Udzu)
Household	yes	yes	yes	no	no	no	no	no	no	no	no	no	Borehole or tube well (mujigo)	pit latrine with slab	yes	Wood (Nkhuni)	Earth (Yakukuluwa na dongo) / Smoothed mud (Yakukuluwa na kusila)	Compacted earth (Yamdindo)	Grass (Utheka)
Household	yes	yes	yes	no	no	no	no	no	no	no	no	no	Public tap/standpipe (mupopi wa gulu)	pit latrine without slab/ open pit	no	Wood (Nkhuni)	Cement (Simenti)	Burnt bricks (Njerwa za kotcha)	Grass (Utheka)
Household	no	yes	yes	no	no	yes	no	no	yes	no	no	no	Borehole or tube well (mujigo)	pit latrine without slab/ open pit	no	Charcoal (Makala)	Earth (Yakukuluwa na dongo) / Smoothed mud (Yakukuluwa na kusila)	Burnt bricks (Njerwa za kotcha)	Iron sheet (Malata)
Household	yes	yes	yes	no	no	no	no	no	yes	no	yes	yes	Borehole or tube well (mujigo)	pit latrine without slab/ open pit	no	Charcoal (Makala)	Earth (Yakukuluwa na dongo) / Smoothed mud (Yakukuluwa na kusila)	Burnt bricks (Njerwa za kotcha)	Iron sheet (Malata)
Household	yes	yes	yes	no	no	yes	no	no	yes	no	yes	yes	Borehole or tube well (mujigo)	pit latrine without slab/ open pit	no	Wood (Nkhuni)	Cement (Simenti)	Burnt bricks (Njerwa za kotcha)	Iron sheet (Malata)
Household	yes	yes	no	no	no	no	no	no	no	no	no	no	Borehole or tube well (mujigo)	pit latrine without slab/ open pit	yes	Wood (Nkhuni)	Earth (Yakukuluwa na dongo) / Smoothed mud (Yakukuluwa na kusila)	Compacted earth (Yamdindo)	Grass (Utheka)
Household	yes	yes	no	no	no	yes	no	no	no	no	no	no	Borehole or tube well (mujigo)	pit latrine without slab/ open pit	no	Wood (Nkhuni)	Earth (Yakukuluwa na dongo) / Smoothed mud (Yakukuluwa na kusila)	Burnt bricks (Njerwa za kotcha)	Iron sheet (Malata)
Household	yes	yes	yes	no	no	yes	no	no	yes	no	no	yes	Borehole or tube well (mujigo)	pit latrine without slab/ open pit	yes	Wood (Nkhuni)	Cement (Simenti)	Burnt bricks (Njerwa za kotcha)	Iron sheet (Malata)
Household	no	yes	no	no	no	yes	no	no	no	no	no	no	Borehole or tube well (mujigo)	pit latrine without slab/ open pit	no	Wood (Nkhuni)	Earth (Yakukuluwa na dongo) / Smoothed mud (Yakukuluwa na kusila)	Compacted earth (Yamdindo)	Grass (Utheka)
Household	yes	yes	no	no	no	yes	no	no	yes	no	no	no	Borehole or tube well (mujigo)	pit latrine without slab/ open pit	no	Wood (Nkhuni)	Earth (Yakukuluwa na dongo) / Smoothed mud (Yakukuluwa na kusila)	Burnt bricks (Njerwa za kotcha)	Iron sheet (Malata)
Household	yes	yes	no	no	no	no	no	no	no	no	no	no	Borehole or tube well (mujigo)	pit latrine without slab/ open pit	yes	Wood (Nkhuni)	Earth (Yakukuluwa na dongo) / Smoothed mud (Yakukuluwa na kusila)	Burnt bricks (Njerwa za kotcha)	Grass (Utheka)
Household	yes	yes	yes	no	no	no	no	no	no	no	no	no	Borehole or tube well (mujigo)	pit latrine without slab/ open pit	no	Wood (Nkhuni)	Earth (Yakukuluwa na dongo) / Smoothed mud (Yakukuluwa na kusila)	Burnt bricks (Njerwa za kotcha)	Iron sheet (Malata)
Household	yes	yes	yes	yes	no	yes	no	no	yes	no	no	yes	Borehole or tube well (mujigo)	pit latrine without slab/ open pit	no	Wood (Nkhuni)	Cement (Simenti)	Burnt bricks (Njerwa za kotcha)	Grass (Utheka)
Household	no	yes	yes	no	no	yes	no	no	yes	no	no	no	Borehole or tube well (mujigo)	pit latrine without slab/ open pit	no	Wood (Nkhuni)	Earth (Yakukuluwa na dongo) / Smoothed mud (Yakukuluwa na kusila)	Burnt bricks (Njerwa za kotcha)	Iron sheet (Malata)
Household	no	yes	yes	no	no	yes	no	no	yes	no	no	no	Borehole or tube well (mujigo)	pit latrine without slab/ open pit	no	Wood (Nkhuni)	Earth (Yakukuluwa na dongo) / Smoothed mud (Yakukuluwa na kusila)	Burnt bricks (Njerwa za kotcha)	Iron sheet (Malata)
Household	no	yes	no	no	no	yes	no	no	yes	no	no	no	Borehole or tube well (mujigo)	bush/field/no facility		Wood (Nkhuni)	Cement (Simenti)	Burnt bricks (Njerwa za kotcha)	Iron sheet (Malata)
Household	yes	yes	yes	no	no	yes	no	no	yes	no	yes	yes	Borehole or tube well (mujigo)	ventilated pit latrine (vip) latrine	no	Wood (Nkhuni)	Cement (Simenti)	Burnt bricks (Njerwa za kotcha)	Iron sheet (Malata)
Household	yes	yes	no	no	no	no	no	no	no	no	no	no	Borehole or tube well (mujigo)	bush/field/no facility		Wood (Nkhuni)	Earth (Yakukuluwa na dongo) / Smoothed mud (Yakukuluwa na kusila)	Burnt bricks (Njerwa za kotcha)	Iron sheet (Malata)
Household	yes	yes	no	no	no	no	no	no	yes	no	no	yes	Borehole or tube well (mujigo)	pit latrine without slab/ open pit	no	Wood (Nkhuni)	Cement (Simenti)	Burnt bricks (Njerwa za kotcha)	Iron sheet (Malata)
Household	no	yes	yes	no	no	no	no	no	no	no	no	yes	Borehole or tube well (mujigo)	pit latrine without slab/ open pit	no	Wood (Nkhuni)	Earth (Yakukuluwa na dongo) / Smoothed mud (Yakukuluwa na kusila)	Burnt bricks (Njerwa za kotcha)	Grass (Utheka)
Camp	No (Ayi)	No (Ayi)	No (Ayi)	No (Ayi)	No (Ayi)	No (Ayi)	No (Ayi)	No (Ayi)	No (Ayi)	No (Ayi)	Borehole or tube well (mjigo)	pit latrine without slab/ open pit	No (Ayi)	Wood (Nkhuni)	Dung (Yozira ndi ndowe)	Compacted earth (Yamdindo)	Grass (Udzu)
Camp	No (Ayi)	No (Ayi)	No (Ayi)	No (Ayi)	No (Ayi)	No (Ayi)	No (Ayi)	No (Ayi)	No (Ayi)	No (Ayi)	Borehole or tube well (mjigo)	pit latrine without slab/ open pit	No (Ayi)	Wood (Nkhuni)	Smoothed mud (Yozila ndi kugedeza)	Bamboo/tree trunks with mud (Nsungwi/milimo ndi dothi)	Grass (Udzu)
Camp	Yes (Inde)	Yes (Inde)	Yes (Inde)	Yes (Inde)	Yes (Inde)	No (Ayi)	Yes (Inde)	No (Ayi)	No (Ayi)	Yes (Inde)	Borehole or tube well (mjigo)	pit latrine with slab	No (Ayi)	Wood (Nkhuni)	Cement (Simenti)	Burnt bricks (Njerwa zowotcha)	Iron sheet (Malata)
Camp	No (Ayi)	No (Ayi)	No (Ayi)	No (Ayi)	No (Ayi)	No (Ayi)	No (Ayi)	No (Ayi)	No (Ayi)	No (Ayi)	Borehole or tube well (mjigo)	pit latrine without slab/ open pit	No (Ayi)	Wood (Nkhuni)	Smoothed mud (Yozila ndi kugedeza)	Compacted earth (Yamdindo)	Grass (Udzu)
Camp	Yes (Inde)	No (Ayi)	No (Ayi)	Yes (Inde)	No (Ayi)	No (Ayi)	Yes (Inde)	No (Ayi)	No (Ayi)	No (Ayi)	Borehole or tube well (mjigo)	pit latrine without slab/ open pit	No (Ayi)	Wood (Nkhuni)	Smoothed mud (Yozila ndi kugedeza)	Burnt bricks (Njerwa zowotcha)	Iron sheet (Malata)
Camp	Yes (Inde)	No (Ayi)	No (Ayi)	Yes (Inde)	No (Ayi)	No (Ayi)	Yes (Inde)	No (Ayi)	No (Ayi)	No (Ayi)	Borehole or tube well (mjigo)	pit latrine without slab/ open pit	No (Ayi)	Wood (Nkhuni)	Smoothed mud (Yozila ndi kugedeza)	Burnt bricks (Njerwa zowotcha)	Iron sheet (Malata)
Camp	No (Ayi)	No (Ayi)	No (Ayi)	No (Ayi)	No (Ayi)	No (Ayi)	No (Ayi)	No (Ayi)	No (Ayi)	No (Ayi)	Surface water eg. River, lake, dam, pond (madzi am'mitsinje, m'nyanja, madamu ndi zithaphwi)	pit latrine without slab/ open pit	No (Ayi)	Wood (Nkhuni)	Earth (Yozira ndi dothi)	Compacted earth (Yamdindo)	Grass (Udzu)
Camp	No (Ayi)	No (Ayi)	No (Ayi)	No (Ayi)	No (Ayi)	No (Ayi)	No (Ayi)	No (Ayi)	No (Ayi)	No (Ayi)	Borehole or tube well (mjigo)	pit latrine without slab/ open pit	Yes (Inde)	Wood (Nkhuni)	Smoothed mud (Yozila ndi kugedeza)	Burnt bricks (Njerwa zowotcha)	Iron sheet (Malata)
Camp	Yes (Inde)	No (Ayi)	No (Ayi)	No (Ayi)	No (Ayi)	No (Ayi)	No (Ayi)	No (Ayi)	No (Ayi)	No (Ayi)	Unprotected spring (kasupe osatetezedwa)	pit latrine without slab/ open pit	Yes (Inde)	Wood (Nkhuni)	Smoothed mud (Yozila ndi kugedeza)	Bamboo/tree trunks with mud (Nsungwi/milimo ndi dothi)	Grass (Udzu)
Camp	No (Ayi)	No (Ayi)	No (Ayi)	No (Ayi)	No (Ayi)	No (Ayi)	No (Ayi)	No (Ayi)	No (Ayi)	No (Ayi)	Borehole or tube well (mjigo)	pit latrine without slab/ open pit	Yes (Inde)	Wood (Nkhuni)	Earth (Yozira ndi dothi)	Unburnt bricks (Njerwa zosawotcha)	Grass (Udzu)
Camp	No (Ayi)	No (Ayi)	No (Ayi)	Yes (Inde)	No (Ayi)	No (Ayi)	Yes (Inde)	No (Ayi)	No (Ayi)	No (Ayi)	Borehole or tube well (mjigo)	pit latrine without slab/ open pit	No (Ayi)	Wood (Nkhuni)	Earth (Yozira ndi dothi)	Burnt bricks (Njerwa zowotcha)	Grass (Udzu)
Camp	Yes (Inde)	No (Ayi)	No (Ayi)	No (Ayi)	No (Ayi)	No (Ayi)	No (Ayi)	No (Ayi)	No (Ayi)	No (Ayi)	Borehole or tube well (mjigo)	pit latrine without slab/ open pit	Yes (Inde)	Wood (Nkhuni)	Earth (Yozira ndi dothi)	Burnt bricks (Njerwa zowotcha)	Grass (Udzu)
Camp	Yes (Inde)	No (Ayi)	No (Ayi)	No (Ayi)	No (Ayi)	No (Ayi)	No (Ayi)	No (Ayi)	No (Ayi)	No (Ayi)	Borehole or tube well (mjigo)	no facility	No (Ayi)	Charcoal (Makala)	Earth (Yozira ndi dothi)	Unburnt bricks (Njerwa zosawotcha)	Grass (Udzu)
Camp	Yes (Inde)	No (Ayi)	No (Ayi)	No (Ayi)	No (Ayi)	No (Ayi)	Yes (Inde)	No (Ayi)	No (Ayi)	No (Ayi)	Borehole or tube well (mjigo)	ventilated pit latrine (vip) latrine	Yes (Inde)	Wood (Nkhuni)	Earth (Yozira ndi dothi)	Burnt bricks (Njerwa zowotcha)	Grass (Udzu)
Camp	No (Ayi)	No (Ayi)	No (Ayi)	Yes (Inde)	No (Ayi)	No (Ayi)	Yes (Inde)	No (Ayi)	No (Ayi)	No (Ayi)	Borehole or tube well (mjigo)	no facility	No (Ayi)	Wood (Nkhuni)	Smoothed mud (Yozila ndi kugedeza)	Compacted earth (Yamdindo)	Grass (Udzu)
Camp	No (Ayi)	No (Ayi)	No (Ayi)	No (Ayi)	No (Ayi)	No (Ayi)	No (Ayi)	No (Ayi)	No (Ayi)	No (Ayi)	Surface water eg. River, lake, dam, pond (madzi am'mitsinje, m'nyanja, madamu ndi zithaphwi)	no facility	No (Ayi)	Wood (Nkhuni)	Smoothed mud (Yozila ndi kugedeza)	Burnt bricks (Njerwa zowotcha)	Iron sheet (Malata)
Camp	Yes (Inde)	Yes (Inde)	No (Ayi)	Yes (Inde)	No (Ayi)	No (Ayi)	Yes (Inde)	No (Ayi)	No (Ayi)	Yes (Inde)	Borehole or tube well (mjigo)	pit latrine without slab/ open pit	No (Ayi)	Charcoal (Makala)	Cement (Simenti)	Burnt bricks (Njerwa zowotcha)	Iron sheet (Malata)
Camp	Yes (Inde)	No (Ayi)	No (Ayi)	Yes (Inde)	No (Ayi)	No (Ayi)	Yes (Inde)	No (Ayi)	No (Ayi)	No (Ayi)	Borehole or tube well (mjigo)	pit latrine without slab/ open pit	No (Ayi)	Charcoal (Makala)	Cement (Simenti)	Burnt bricks (Njerwa zowotcha)	Iron sheet (Malata)
Camp	Yes (Inde)	Yes (Inde)	No (Ayi)	Yes (Inde)	No (Ayi)	No (Ayi)	Yes (Inde)	Yes (Inde)	No (Ayi)	No (Ayi)	Borehole or tube well (mjigo)	pit latrine with slab	No (Ayi)	Wood (Nkhuni)	Earth (Yozira ndi dothi) / Smoothed mud (Yozila ndi kugedeza)	Burnt bricks (Njerwa zowotcha)	Iron sheet (Malata)
Camp	Yes (Inde)	Yes (Inde)	No (Ayi)	Yes (Inde)	No (Ayi)	No (Ayi)	Yes (Inde)	No (Ayi)	Yes (Inde)	Yes (Inde)	Borehole or tube well (mjigo)	pit latrine without slab/ open pit	Yes (Inde)	Wood (Nkhuni)	Cement (Simenti)	Burnt bricks (Njerwa zowotcha)	Iron sheet (Malata)
Camp	Yes (Inde)	Yes (Inde)	No (Ayi)	Yes (Inde)	No (Ayi)	No (Ayi)	Yes (Inde)	No (Ayi)	No (Ayi)	Yes (Inde)	Borehole or tube well (mjigo)	ventilated pit latrine (vip) latrine	No (Ayi)	Wood (Nkhuni)	Cement (Simenti)	Burnt bricks (Njerwa zowotcha)	Iron sheet (Malata)
Camp	Yes (Inde)	No (Ayi)	No (Ayi)	No (Ayi)	No (Ayi)	No (Ayi)	Yes (Inde)	No (Ayi)	No (Ayi)	No (Ayi)	Borehole or tube well (mjigo)	pit latrine without slab/ open pit	Yes (Inde)	Wood (Nkhuni)	Earth (Yozira ndi dothi) / Smoothed mud (Yozila ndi kugedeza)	Burnt bricks (Njerwa zowotcha)	Grass (Udzu)
Camp	No (Yayi)	No (Yayi)	No (Yayi)	No (Yayi)	No (Yayi)	No (Yayi)	No (Yayi)	No (Yayi)	No (Yayi)	No (Yayi)	Borehole or tube well (mujigo)	pit latrine without slab/ open pit	No (Yayi)	Wood (Nkhuni)	Earth (Yakukuluwa na dongo) / Smoothed mud (Yakukuluwa na kusila)	Burnt bricks (Njerwa za kotcha)	Grass (Utheka)
Camp	No (Ayi)	No (Ayi)	No (Ayi)	Yes (Inde)	No (Ayi)	No (Ayi)	No (Ayi)	No (Ayi)	No (Ayi)	No (Ayi)	Unprotected spring (kasupe osatetezedwa)	pit latrine without slab/ open pit	No (Ayi)	Wood (Nkhuni)	Earth (Yozira ndi dothi) / Smoothed mud (Yozila ndi kugedeza)	Compacted earth (Yamdindo)	Grass (Udzu)
Camp	No (Ayi)	No (Ayi)	No (Ayi)	Yes (Inde)	No (Ayi)	No (Ayi)	Yes (Inde)	Yes (Inde)	No (Ayi)	No (Ayi)	Borehole or tube well (mjigo)	pit latrine without slab/ open pit	Yes (Inde)	Wood (Nkhuni)	Earth (Yozira ndi dothi) / Smoothed mud (Yozila ndi kugedeza)	Compacted earth (Yamdindo)	Grass (Udzu)
Camp	No (Ayi)	No (Ayi)	No (Ayi)	Yes (Inde)	No (Ayi)	No (Ayi)	No (Ayi)	No (Ayi)	No (Ayi)	Yes (Inde)	Borehole or tube well (mjigo)	pit latrine with slab	No (Ayi)	Wood (Nkhuni)	Cement (Simenti)	Burnt bricks (Njerwa zowotcha)	Iron sheet (Malata)
Camp	No (Ayi)	No (Ayi)	No (Ayi)	No (Ayi)	No (Ayi)	No (Ayi)	No (Ayi)	No (Ayi)	No (Ayi)	No (Ayi)	Unprotected dug well (Chisime chosatetezedwa)	pit latrine without slab/ open pit	No (Ayi)	Wood (Nkhuni)	Earth (Yozira ndi dothi) / Smoothed mud (Yozila ndi kugedeza)	Compacted earth (Yamdindo)	Grass (Udzu)
Camp	Yes (Inde)	No (Ayi)	No (Ayi)	Yes (Inde)	No (Ayi)	No (Ayi)	Yes (Inde)	No (Ayi)	No (Ayi)	No (Ayi)	Borehole or tube well (mjigo)	pit latrine without slab/ open pit	No (Ayi)	Wood (Nkhuni)	Cement (Simenti)	Burnt bricks (Njerwa zowotcha)	Iron sheet (Malata)
Camp	Yes (Inde)	No (Ayi)	No (Ayi)	No (Ayi)	No (Ayi)	No (Ayi)	Yes (Inde)	No (Ayi)	No (Ayi)	Yes (Inde)	Borehole or tube well (mjigo)	pit latrine without slab/ open pit	No (Ayi)	Wood (Nkhuni)	Cement (Simenti)	Burnt bricks (Njerwa zowotcha)	Iron sheet (Malata)
Camp	Yes (Inde)	Yes (Inde)	No (Ayi)	Yes (Inde)	No (Ayi)	No (Ayi)	Yes (Inde)	Yes (Inde)	No (Ayi)	Yes (Inde)	Borehole or tube well (mjigo)	ventilated pit latrine (vip) latrine	No (Ayi)	Wood (Nkhuni)	Cement (Simenti)	Burnt bricks (Njerwa zowotcha)	Iron sheet (Malata)
Camp	No (Ayi)	No (Ayi)	No (Ayi)	Yes (Inde)	No (Ayi)	No (Ayi)	No (Ayi)	No (Ayi)	No (Ayi)	No (Ayi)	Borehole or tube well (mjigo)	pit latrine without slab/ open pit	No (Ayi)	Wood (Nkhuni)	Earth (Yozira ndi dothi) / Smoothed mud (Yozila ndi kugedeza)	Burnt bricks (Njerwa zowotcha)	Iron sheet (Malata)
Camp	Yes (Inde)	No (Ayi)	No (Ayi)	Yes (Inde)	No (Ayi)	No (Ayi)	Yes (Inde)	Yes (Inde)	No (Ayi)	Yes (Inde)	Borehole or tube well (mjigo)	pit latrine without slab/ open pit	No (Ayi)	Wood (Nkhuni)	Earth (Yozira ndi dothi) / Smoothed mud (Yozila ndi kugedeza)	Burnt bricks (Njerwa zowotcha)	Grass (Udzu)
Camp	Yes (Inde)	No (Ayi)	No (Ayi)	No (Ayi)	No (Ayi)	No (Ayi)	Yes (Inde)	No (Ayi)	No (Ayi)	No (Ayi)	Unprotected dug well (Chisime chosatetezedwa)	pit latrine without slab/ open pit	No (Ayi)	Wood (Nkhuni)	Cement (Simenti)	Burnt bricks (Njerwa zowotcha)	Iron sheet (Malata)
Camp	Yes (Inde)	Yes (Inde)	Yes (Inde)	Yes (Inde)	No (Ayi)	No (Ayi)	Yes (Inde)	No (Ayi)	No (Ayi)	Yes (Inde)	Borehole or tube well (mjigo)	pit latrine with slab	No (Ayi)	Wood (Nkhuni)	Cement (Simenti)	Burnt bricks (Njerwa zowotcha)	Iron sheet (Malata)
Camp	Yes (Inde)	No (Ayi)	No (Ayi)	No (Ayi)	No (Ayi)	No (Ayi)	No (Ayi)	No (Ayi)	No (Ayi)	Yes (Inde)	Borehole or tube well (mjigo)	pit latrine without slab/ open pit	No (Ayi)	Wood (Nkhuni)	Cement (Simenti)	Unburnt bricks (Njerwa zosawotcha)	Iron sheet (Malata)
Camp	Yes (Inde)	Yes (Inde)	Yes (Inde)	No (Ayi)	No (Ayi)	No (Ayi)	No (Ayi)	No (Ayi)	No (Ayi)	Yes (Inde)	Borehole or tube well (mjigo)	ventilated pit latrine (vip) latrine	No (Ayi)	Wood (Nkhuni)	Cement (Simenti)	Burnt bricks (Njerwa zowotcha)	Iron sheet (Malata)
Camp	Yes (Inde)	No (Ayi)	No (Ayi)	Yes (Inde)	No (Ayi)	No (Ayi)	No (Ayi)	No (Ayi)	No (Ayi)	Yes (Inde)	Borehole or tube well (mjigo)	pit latrine with slab	No (Ayi)	Wood (Nkhuni)	Earth (Yozira ndi dothi) / Smoothed mud (Yozila ndi kugedeza)	Burnt bricks (Njerwa zowotcha)	Iron sheet (Malata)
Camp	No (Ayi)	No (Ayi)	No (Ayi)	No (Ayi)	No (Ayi)	No (Ayi)	Yes (Inde)	No (Ayi)	No (Ayi)	No (Ayi)	Borehole or tube well (mjigo)	pit latrine without slab/ open pit	No (Ayi)	Wood (Nkhuni)	Earth (Yozira ndi dothi) / Smoothed mud (Yozila ndi kugedeza)	Compacted earth (Yamdindo)	Grass (Udzu)
Camp	Yes (Inde)	Yes (Inde)	No (Ayi)	No (Ayi)	No (Ayi)	No (Ayi)	Yes (Inde)	No (Ayi)	No (Ayi)	Yes (Inde)	Borehole or tube well (mjigo)	pit latrine without slab/ open pit	Yes (Inde)	Wood (Nkhuni)	Earth (Yozira ndi dothi)	Burnt bricks (Njerwa zowotcha)	Iron sheet (Malata)
Camp	No (Ayi)	No (Ayi)	No (Ayi)	No (Ayi)	No (Ayi)	No (Ayi)	No (Ayi)	No (Ayi)	No (Ayi)	No (Ayi)	Borehole or tube well (mjigo)	pit latrine without slab/ open pit	Yes (Inde)	Wood (Nkhuni)	Earth (Yozira ndi dothi) / Smoothed mud (Yozila ndi kugedeza)	Unburnt bricks (Njerwa zosawotcha)	Grass (Udzu)
Camp	Yes (Inde)	No (Ayi)	No (Ayi)	Yes (Inde)	No (Ayi)	No (Ayi)	Yes (Inde)	No (Ayi)	No (Ayi)	Yes (Inde)	Borehole or tube well (mjigo)	pit latrine without slab/ open pit	No (Ayi)	Wood (Nkhuni)	Earth (Yozira ndi dothi) / Smoothed mud (Yozila ndi kugedeza)	Burnt bricks (Njerwa zowotcha)	Grass (Udzu)
Camp	Yes (Inde)	No (Ayi)	No (Ayi)	No (Ayi)	No (Ayi)	No (Ayi)	Yes (Inde)	No (Ayi)	No (Ayi)	No (Ayi)	Borehole or tube well (mjigo)	pit latrine without slab/ open pit	No (Ayi)	Wood (Nkhuni)	Earth (Yozira ndi dothi) / Smoothed mud (Yozila ndi kugedeza)	Burnt bricks (Njerwa zowotcha)	Grass (Udzu)
Camp	Yes (Inde)	No (Ayi)	No (Ayi)	No (Ayi)	No (Ayi)	No (Ayi)	No (Ayi)	No (Ayi)	No (Ayi)	No (Ayi)	Borehole or tube well (mjigo)	pit latrine without slab/ open pit	No (Ayi)	Wood (Nkhuni)	Earth (Yozira ndi dothi) / Smoothed mud (Yozila ndi kugedeza)	Burnt bricks (Njerwa zowotcha)	Iron sheet (Malata)
Camp	Yes (Inde)	Yes (Inde)	No (Ayi)	Yes (Inde)	No (Ayi)	No (Ayi)	No (Ayi)	No (Ayi)	No (Ayi)	Yes (Inde)	Borehole or tube well (mjigo)	pit latrine without slab/ open pit	No (Ayi)	Wood (Nkhuni)	Cement (Simenti)	Burnt bricks (Njerwa zowotcha)	Iron sheet (Malata)
Camp	Yes (Inde)	No (Ayi)	No (Ayi)	No (Ayi)	No (Ayi)	No (Ayi)	Yes (Inde)	No (Ayi)	No (Ayi)	No (Ayi)	Borehole or tube well (mjigo)	pit latrine without slab/ open pit	No (Ayi)	Wood (Nkhuni)	Earth (Yozira ndi dothi) / Smoothed mud (Yozila ndi kugedeza)	Burnt bricks (Njerwa zowotcha)	Grass (Udzu)
Camp	No (Ayi)	No (Ayi)	No (Ayi)	Yes (Inde)	No (Ayi)	No (Ayi)	Yes (Inde)	No (Ayi)	No (Ayi)	No (Ayi)	Borehole or tube well (mjigo)	pit latrine without slab/ open pit	No (Ayi)	Wood (Nkhuni)	Earth (Yozira ndi dothi)	Compacted earth (Yamdindo)	Grass (Udzu)
Camp	No (Ayi)	No (Ayi)	No (Ayi)	Yes (Inde)	No (Ayi)	No (Ayi)	No (Ayi)	No (Ayi)	No (Ayi)	No (Ayi)	Borehole or tube well (mjigo)	pit latrine without slab/ open pit	No (Ayi)	Wood (Nkhuni)	Earth (Yozira ndi dothi) / Smoothed mud (Yozila ndi kugedeza)	Burnt bricks (Njerwa zowotcha)	Iron sheet (Malata)
Camp	Yes (Inde)	No (Ayi)	No (Ayi)	Yes (Inde)	No (Ayi)	No (Ayi)	Yes (Inde)	Yes (Inde)	No (Ayi)	No (Ayi)	Borehole or tube well (mjigo)	pit latrine without slab/ open pit	No (Ayi)	Wood (Nkhuni)	Earth (Yozira ndi dothi) / Smoothed mud (Yozila ndi kugedeza)	Burnt bricks (Njerwa zowotcha)	Iron sheet (Malata)
Camp	Yes (Inde)	Yes (Inde)	No (Ayi)	Yes (Inde)	No (Ayi)	Yes (Inde)	Yes (Inde)	No (Ayi)	No (Ayi)	Yes (Inde)	Borehole or tube well (mjigo)	pit latrine without slab/ open pit	No (Ayi)	Wood (Nkhuni)	Cement (Simenti)	Burnt bricks (Njerwa zowotcha)	Iron sheet (Malata)
Camp	Yes (Inde)	Yes (Inde)	Yes (Inde)	Yes (Inde)	No (Ayi)	No (Ayi)	Yes (Inde)	No (Ayi)	No (Ayi)	Yes (Inde)	Borehole or tube well (mjigo)	pit latrine with slab	No (Ayi)	Wood (Nkhuni)	Cement (Simenti)	Burnt bricks (Njerwa zowotcha)	Iron sheet (Malata)
Camp	No (Ayi)	No (Ayi)	No (Ayi)	Yes (Inde)	No (Ayi)	No (Ayi)	No (Ayi)	No (Ayi)	No (Ayi)	No (Ayi)	Borehole or tube well (mjigo)	ventilated pit latrine (vip) latrine	Yes (Inde)	Wood (Nkhuni)	Cement (Simenti)	Burnt bricks (Njerwa zowotcha)	Iron sheet (Malata)
Camp	Yes (Inde)	No (Ayi)	No (Ayi)	Yes (Inde)	No (Ayi)	No (Ayi)	Yes (Inde)	No (Ayi)	No (Ayi)	No (Ayi)	Borehole or tube well (mjigo)	pit latrine with slab	No (Ayi)	Wood (Nkhuni)	Cement (Simenti)	Burnt bricks (Njerwa zowotcha)	Iron sheet (Malata)
Camp	Yes (Enya)	No (Yayi)	No (Yayi)	Yes (Enya)	No (Yayi)	No (Yayi)	Yes (Enya)	No (Yayi)	No (Yayi)	No (Yayi)	Borehole or tube well (mujigo)	pit latrine without slab/ open pit	No (Yayi)	Wood (Nkhuni)	Earth (Yakukuluwa na dongo) / Smoothed mud (Yakukuluwa na kusila)	Burnt bricks (Njerwa za kotcha)	Grass (Utheka)
Camp	No (Yayi)	No (Yayi)	No (Yayi)	No (Yayi)	No (Yayi)	No (Yayi)	No (Yayi)	No (Yayi)	No (Yayi)	No (Yayi)	Borehole or tube well (mujigo)	pit latrine without slab/ open pit	No (Yayi)	Wood (Nkhuni)	Earth (Yakukuluwa na dongo) / Smoothed mud (Yakukuluwa na kusila)	Burnt bricks (Njerwa za kotcha)	Iron sheet (Malata)
Camp	Yes (Inde)	No (Ayi)	No (Ayi)	No (Ayi)	No (Ayi)	No (Ayi)	No (Ayi)	No (Ayi)	No (Ayi)	No (Ayi)	Borehole or tube well (mjigo)	pit latrine without slab/ open pit	No (Ayi)	Wood (Nkhuni)	Earth (Yozira ndi dothi) / Smoothed mud (Yozila ndi kugedeza)	Burnt bricks (Njerwa zowotcha)	Grass (Udzu)
Camp	Yes (Enya)	No (Yayi)	No (Yayi)	No (Yayi)	No (Yayi)	No (Yayi)	No (Yayi)	No (Yayi)	No (Yayi)	No (Yayi)	Borehole or tube well (mujigo)	pit latrine with slab	Yes (Enya)	Wood (Nkhuni)	Earth (Yakukuluwa na dongo) / Smoothed mud (Yakukuluwa na kusila)	Compacted earth (Yamdindo)	Grass (Utheka)
Camp	No (Ayi)	No (Ayi)	No (Ayi)	No (Ayi)	No (Ayi)	No (Ayi)	No (Ayi)	No (Ayi)	No (Ayi)	No (Ayi)	Borehole or tube well (mjigo)	no facility		Wood (Nkhuni)	Earth (Yozira ndi dothi) / Smoothed mud (Yozila ndi kugedeza)	Compacted earth (Yamdindo)	Grass (Udzu)
Camp	No (Ayi)	No (Ayi)	No (Ayi)	No (Ayi)	No (Ayi)	No (Ayi)	No (Ayi)	No (Ayi)	No (Ayi)	No (Ayi)	Unprotected dug well (Chisime chosatetezedwa)	ventilated pit latrine (vip) latrine	Yes (Inde)	Wood (Nkhuni)	Earth (Yozira ndi dothi) / Smoothed mud (Yozila ndi kugedeza)	Burnt bricks (Njerwa zowotcha)	Grass (Udzu)
Camp	Yes (Inde)	No (Ayi)	No (Ayi)	Yes (Inde)	No (Ayi)	No (Ayi)	Yes (Inde)	No (Ayi)	No (Ayi)	Yes (Inde)	Unprotected dug well (Chisime chosatetezedwa)	pit latrine without slab/ open pit	No (Ayi)	Wood (Nkhuni)	Earth (Yozira ndi dothi) / Smoothed mud (Yozila ndi kugedeza)	Burnt bricks (Njerwa zowotcha)	Grass (Udzu)
Camp	No (Ayi)	No (Ayi)	No (Ayi)	Yes (Inde)	No (Ayi)	No (Ayi)	Yes (Inde)	No (Ayi)	No (Ayi)	No (Ayi)	Borehole or tube well (mjigo)	pit latrine with slab	No (Ayi)	Wood (Nkhuni)	Cement (Simenti)	Burnt bricks (Njerwa zowotcha)	Iron sheet (Malata)
Camp	No (Ayi)	No (Ayi)	No (Ayi)	No (Ayi)	No (Ayi)	No (Ayi)	No (Ayi)	No (Ayi)	No (Ayi)	No (Ayi)	Borehole or tube well (mjigo)	pit latrine without slab/ open pit	No (Ayi)	Wood (Nkhuni)	Earth (Yozira ndi dothi) / Smoothed mud (Yozila ndi kugedeza)	Burnt bricks (Njerwa zowotcha)	Grass (Udzu)
Camp	Yes (Inde)	No (Ayi)	No (Ayi)	No (Ayi)	No (Ayi)	No (Ayi)	Yes (Inde)	No (Ayi)	No (Ayi)	Yes (Inde)	Unprotected dug well (Chisime chosatetezedwa)	no facility		Wood (Nkhuni)	Earth (Yozira ndi dothi) / Smoothed mud (Yozila ndi kugedeza)	Burnt bricks (Njerwa zowotcha)	Grass (Udzu)
Camp	No (Ayi)	No (Ayi)	No (Ayi)	No (Ayi)	No (Ayi)	No (Ayi)	No (Ayi)	No (Ayi)	No (Ayi)	No (Ayi)	Borehole or tube well (mjigo)	pit latrine without slab/ open pit	No (Ayi)	Wood (Nkhuni)	Earth (Yozira ndi dothi) / Smoothed mud (Yozila ndi kugedeza)	Burnt bricks (Njerwa zowotcha)	Iron sheet (Malata)
Camp	Yes (Inde)	Yes (Inde)	No (Ayi)	Yes (Inde)	No (Ayi)	No (Ayi)	Yes (Inde)	No (Ayi)	No (Ayi)	Yes (Inde)	Borehole or tube well (mjigo)	pit latrine without slab/ open pit	No (Ayi)	Wood (Nkhuni)	Cement (Simenti)	Burnt bricks (Njerwa zowotcha)	Iron sheet (Malata)
Camp	Yes (Inde)	Yes (Inde)	No (Ayi)	Yes (Inde)	No (Ayi)	No (Ayi)	Yes (Inde)	Yes (Inde)	Yes (Inde)	Yes (Inde)	Piped into dwelling/house (madzi apampopi otunga mnyumba)	flush or pour flush toilet	No (Ayi)	Wood (Nkhuni)	Cement (Simenti)	Burnt bricks (Njerwa zowotcha)	Iron sheet (Malata)
Camp	Yes (Inde)	Yes (Inde)	Yes (Inde)	Yes (Inde)	No (Ayi)	No (Ayi)	No (Ayi)	No (Ayi)	No (Ayi)	No (Ayi)	Borehole or tube well (mjigo)	pit latrine without slab/ open pit	No (Ayi)	Wood (Nkhuni)	Cement (Simenti)	Burnt bricks (Njerwa zowotcha)	Iron sheet (Malata)
Camp	No (Ayi)	No (Ayi)	No (Ayi)	No (Ayi)	No (Ayi)	No (Ayi)	Yes (Inde)	No (Ayi)	No (Ayi)	Yes (Inde)	Borehole or tube well (mjigo)	pit latrine without slab/ open pit	No (Ayi)	Wood (Nkhuni)	Earth (Yozira ndi dothi) / Smoothed mud (Yozila ndi kugedeza)	Burnt bricks (Njerwa zowotcha)	Grass (Udzu)
Camp	No (Ayi)	No (Ayi)	No (Ayi)	No (Ayi)	No (Ayi)	No (Ayi)	No (Ayi)	No (Ayi)	No (Ayi)	No (Ayi)	Unprotected dug well (Chisime chosatetezedwa)	pit latrine without slab/ open pit	No (Ayi)	Wood (Nkhuni)	Earth (Yozira ndi dothi) / Smoothed mud (Yozila ndi kugedeza)	Burnt bricks (Njerwa zowotcha)	Grass (Udzu)
Camp	Yes (Inde)	Yes (Inde)	Yes (Inde)	Yes (Inde)	No (Ayi)	Yes (Inde)	Yes (Inde)	No (Ayi)	No (Ayi)	Yes (Inde)	Piped into dwelling/house (madzi apampopi otunga mnyumba)	flush or pour flush toilet	No (Ayi)	Electricity (magetsi)	Cement (Simenti)	Burnt bricks (Njerwa zowotcha)	Iron sheet (Malata)
Camp	Yes (Inde)	No (Ayi)	No (Ayi)	Yes (Inde)	No (Ayi)	No (Ayi)	Yes (Inde)	No (Ayi)	No (Ayi)	No (Ayi)	Borehole or tube well (mjigo)	pit latrine without slab/ open pit	No (Ayi)	Wood (Nkhuni)	Earth (Yozira ndi dothi) / Smoothed mud (Yozila ndi kugedeza)	Unburnt bricks (Njerwa zosawotcha)	Iron sheet (Malata)
Camp	Yes (Inde)	No (Ayi)	No (Ayi)	Yes (Inde)	No (Ayi)	No (Ayi)	No (Ayi)	No (Ayi)	No (Ayi)	No (Ayi)	Borehole or tube well (mjigo)	pit latrine without slab/ open pit	No (Ayi)	Wood (Nkhuni)	Cement (Simenti)	Burnt bricks (Njerwa zowotcha)	Iron sheet (Malata)
Camp	No (Ayi)	No (Ayi)	No (Ayi)	No (Ayi)	No (Ayi)	No (Ayi)	No (Ayi)	No (Ayi)	No (Ayi)	No (Ayi)	Unprotected dug well (Chisime chosatetezedwa)	pit latrine without slab/ open pit	No (Ayi)	Wood (Nkhuni)	Earth (Yozira ndi dothi) / Smoothed mud (Yozila ndi kugedeza)	Burnt bricks (Njerwa zowotcha)	Grass (Udzu)
Camp	No (Ayi)	No (Ayi)	No (Ayi)	No (Ayi)	No (Ayi)	No (Ayi)	Yes (Inde)	No (Ayi)	No (Ayi)	No (Ayi)	Unprotected dug well (Chisime chosatetezedwa)	pit latrine without slab/ open pit	No (Ayi)	Wood (Nkhuni)	Earth (Yozira ndi dothi) / Smoothed mud (Yozila ndi kugedeza)	Compacted earth (Yamdindo)	Grass (Udzu)
Camp	Yes (Inde)	No (Ayi)	No (Ayi)	Yes (Inde)	No (Ayi)	No (Ayi)	Yes (Inde)	No (Ayi)	No (Ayi)	No (Ayi)	Borehole or tube well (mjigo)	pit latrine without slab/ open pit	No (Ayi)	Wood (Nkhuni)	Earth (Yozira ndi dothi) / Smoothed mud (Yozila ndi kugedeza)	Unburnt bricks (Njerwa zosawotcha)	Grass (Udzu)
Camp	Yes (Inde)	No (Ayi)	No (Ayi)	Yes (Inde)	No (Ayi)	No (Ayi)	Yes (Inde)	Yes (Inde)	No (Ayi)	No (Ayi)	Unprotected dug well (Chisime chosatetezedwa)	pit latrine without slab/ open pit	No (Ayi)	Wood (Nkhuni)	Earth (Yozira ndi dothi) / Smoothed mud (Yozila ndi kugedeza)	Burnt bricks (Njerwa zowotcha)	Grass (Udzu)
Camp	No (Ayi)	No (Ayi)	No (Ayi)	No (Ayi)	No (Ayi)	No (Ayi)	No (Ayi)	No (Ayi)	No (Ayi)	No (Ayi)	Unprotected dug well (Chisime chosatetezedwa)	pit latrine without slab/ open pit	No (Ayi)	Wood (Nkhuni)	Earth (Yozira ndi dothi) / Smoothed mud (Yozila ndi kugedeza)	Compacted earth (Yamdindo)	Grass (Udzu)
Camp	Yes (Inde)	No (Ayi)	No (Ayi)	Yes (Inde)	No (Ayi)	No (Ayi)	Yes (Inde)	No (Ayi)	No (Ayi)	No (Ayi)	Borehole or tube well (mjigo)	pit latrine without slab/ open pit	No (Ayi)	Wood (Nkhuni)	Earth (Yozira ndi dothi) / Smoothed mud (Yozila ndi kugedeza)	Burnt bricks (Njerwa zowotcha)	Grass (Udzu)
Camp	Yes (Inde)	No (Ayi)	No (Ayi)	Yes (Inde)	No (Ayi)	No (Ayi)	Yes (Inde)	No (Ayi)	No (Ayi)	Yes (Inde)	Unprotected dug well (Chisime chosatetezedwa)	pit latrine without slab/ open pit	No (Ayi)	Wood (Nkhuni)	Earth (Yozira ndi dothi) / Smoothed mud (Yozila ndi kugedeza)	Burnt bricks (Njerwa zowotcha)	Iron sheet (Malata)
Camp	Yes (Inde)	No (Ayi)	No (Ayi)	Yes (Inde)	No (Ayi)	No (Ayi)	Yes (Inde)	No (Ayi)	No (Ayi)	Yes (Inde)	Borehole or tube well (mjigo)	pit latrine without slab/ open pit	No (Ayi)	Wood (Nkhuni)	Cement (Simenti)	Burnt bricks (Njerwa zowotcha)	Iron sheet (Malata)
Camp	Yes (Inde)	Yes (Inde)	No (Ayi)	Yes (Inde)	No (Ayi)	No (Ayi)	Yes (Inde)	No (Ayi)	No (Ayi)	No (Ayi)	Borehole or tube well (mjigo)	pit latrine without slab/ open pit	No (Ayi)	Wood (Nkhuni)	Cement (Simenti)	Burnt bricks (Njerwa zowotcha)	Grass (Udzu)
Camp	Yes (Inde)	Yes (Inde)	Yes (Inde)	Yes (Inde)	No (Ayi)	Yes (Inde)	Yes (Inde)	No (Ayi)	No (Ayi)	Yes (Inde)	Borehole or tube well (mjigo)	pit latrine with slab	No (Ayi)	Wood (Nkhuni)	Cement (Simenti)	Burnt bricks (Njerwa zowotcha)	Iron sheet (Malata)
Camp	Yes (Inde)	No (Ayi)	No (Ayi)	No (Ayi)	No (Ayi)	No (Ayi)	Yes (Inde)	No (Ayi)	No (Ayi)	No (Ayi)	Borehole or tube well (mjigo)	pit latrine with slab	No (Ayi)	Charcoal (Makala)	Cement (Simenti)	Compacted earth (Yamdindo)	Grass (Udzu)
Camp	Yes (Inde)	No (Ayi)	No (Ayi)	No (Ayi)	No (Ayi)	No (Ayi)	No (Ayi)	No (Ayi)	Yes (Inde)	No (Ayi)	Unprotected dug well (Chisime chosatetezedwa)	pit latrine without slab/ open pit	No (Ayi)	Wood (Nkhuni)	Earth (Yozira ndi dothi) / Smoothed mud (Yozila ndi kugedeza)	Unburnt bricks (Njerwa zosawotcha)	Grass (Udzu)
Camp	No (Ayi)	No (Ayi)	No (Ayi)	No (Ayi)	No (Ayi)	No (Ayi)	No (Ayi)	No (Ayi)	No (Ayi)	No (Ayi)	Borehole or tube well (mjigo)	pit latrine without slab/ open pit	No (Ayi)	Wood (Nkhuni)	Earth (Yozira ndi dothi) / Smoothed mud (Yozila ndi kugedeza)	Burnt bricks (Njerwa zowotcha)	Iron sheet (Malata)
Camp	Yes (Inde)	No (Ayi)	Yes (Inde)	Yes (Inde)	No (Ayi)	No (Ayi)	Yes (Inde)	No (Ayi)	No (Ayi)	Yes (Inde)	Borehole or tube well (mjigo)	pit latrine with slab	Yes (Inde)	Wood (Nkhuni)	Cement (Simenti)	Burnt bricks (Njerwa zowotcha)	Iron sheet (Malata)
Camp	No (Ayi)	No (Ayi)	No (Ayi)	No (Ayi)	No (Ayi)	No (Ayi)	Yes (Inde)	No (Ayi)	No (Ayi)	No (Ayi)	Borehole or tube well (mjigo)	pit latrine without slab/ open pit	No (Ayi)	Wood (Nkhuni)	Cement (Simenti)	Burnt bricks (Njerwa zowotcha)	Iron sheet (Malata)
Camp	Yes (Inde)	No (Ayi)	No (Ayi)	Yes (Inde)	No (Ayi)	No (Ayi)	Yes (Inde)	No (Ayi)	No (Ayi)	Yes (Inde)	Borehole or tube well (mjigo)	pit latrine without slab/ open pit	No (Ayi)	Wood (Nkhuni)	Earth (Yozira ndi dothi) / Smoothed mud (Yozila ndi kugedeza)	Unburnt bricks (Njerwa zosawotcha)	Grass (Udzu)
Camp	Yes (Inde)	Yes (Inde)	Yes (Inde)	Yes (Inde)	No (Ayi)	No (Ayi)	Yes (Inde)	No (Ayi)	No (Ayi)	Yes (Inde)	Piped into dwelling/house (madzi apampopi otunga mnyumba)	flush or pour flush toilet	No (Ayi)	Charcoal (Makala)	Cement (Simenti)	Burnt bricks (Njerwa zowotcha)	Iron sheet (Malata)
Camp	Yes (Inde)	No (Ayi)	Yes (Inde)	No (Ayi)	No (Ayi)	No (Ayi)	No (Ayi)	No (Ayi)	No (Ayi)	Yes (Inde)	Piped into dwelling/house (madzi apampopi otunga mnyumba)	flush or pour flush toilet	No (Ayi)	Charcoal (Makala)	Cement (Simenti)	Burnt bricks (Njerwa zowotcha)	Iron sheet (Malata)
Camp	No (Ayi)	No (Ayi)	No (Ayi)	Yes (Inde)	No (Ayi)	No (Ayi)	No (Ayi)	No (Ayi)	No (Ayi)	No (Ayi)	Borehole or tube well (mjigo)	pit latrine without slab/ open pit	No (Ayi)	Wood (Nkhuni)	Earth (Yozira ndi dothi) / Smoothed mud (Yozila ndi kugedeza)	Burnt bricks (Njerwa zowotcha)	Grass (Udzu)
Camp	No (Ayi)	No (Ayi)	No (Ayi)	No (Ayi)	No (Ayi)	No (Ayi)	No (Ayi)	No (Ayi)	No (Ayi)	No (Ayi)	Borehole or tube well (mjigo)	pit latrine without slab/ open pit	Yes (Inde)	Wood (Nkhuni)	Earth (Yozira ndi dothi) / Smoothed mud (Yozila ndi kugedeza)	Unburnt bricks (Njerwa zosawotcha)	Grass (Udzu)
Camp	Yes (Inde)	No (Ayi)	No (Ayi)	Yes (Inde)	No (Ayi)	No (Ayi)	No (Ayi)	No (Ayi)	No (Ayi)	No (Ayi)	Unprotected dug well (Chisime chosatetezedwa)	pit latrine without slab/ open pit	No (Ayi)	Wood (Nkhuni)	Earth (Yozira ndi dothi) / Smoothed mud (Yozila ndi kugedeza)	Burnt bricks (Njerwa zowotcha)	Grass (Udzu)
Camp	Yes (Inde)	Yes (Inde)	No (Ayi)	Yes (Inde)	No (Ayi)	Yes (Inde)	Yes (Inde)	No (Ayi)	No (Ayi)	Yes (Inde)	Borehole or tube well (mjigo)	pit latrine with slab	No (Ayi)	Charcoal (Makala)	Cement (Simenti)	Burnt bricks (Njerwa zowotcha)	Iron sheet (Malata)
Camp	Yes (Inde)	Yes (Inde)	Yes (Inde)	Yes (Inde)	No (Ayi)	No (Ayi)	Yes (Inde)	No (Ayi)	No (Ayi)	Yes (Inde)	Borehole or tube well (mjigo)	pit latrine with slab	Yes (Inde)	Wood (Nkhuni)	Cement (Simenti)	Burnt bricks (Njerwa zowotcha)	Iron sheet (Malata)
Camp	No (Ayi)	No (Ayi)	No (Ayi)	No (Ayi)	No (Ayi)	No (Ayi)	Yes (Inde)	No (Ayi)	No (Ayi)	No (Ayi)	Borehole or tube well (mjigo)	pit latrine without slab/ open pit	No (Ayi)	Wood (Nkhuni)	Earth (Yozira ndi dothi) / Smoothed mud (Yozila ndi kugedeza)	Burnt bricks (Njerwa zowotcha)	Iron sheet (Malata)
Camp	Yes (Inde)	No (Ayi)	No (Ayi)	No (Ayi)	No (Ayi)	No (Ayi)	Yes (Inde)	No (Ayi)	No (Ayi)	Yes (Inde)	Borehole or tube well (mjigo)	pit latrine with slab	No (Ayi)	Wood (Nkhuni)	Cement (Simenti)	Burnt bricks (Njerwa zowotcha)	Iron sheet (Malata)
Camp	Yes (Inde)	Yes (Inde)	No (Ayi)	Yes (Inde)	No (Ayi)	No (Ayi)	No (Ayi)	No (Ayi)	No (Ayi)	No (Ayi)	Borehole or tube well (mjigo)	pit latrine without slab/ open pit	No (Ayi)	Wood (Nkhuni)	Cement (Simenti)	Burnt bricks (Njerwa zowotcha)	Iron sheet (Malata)
Camp	Yes (Inde)	No (Ayi)	No (Ayi)	Yes (Inde)	No (Ayi)	No (Ayi)	Yes (Inde)	No (Ayi)	No (Ayi)	Yes (Inde)	Unprotected dug well (Chisime chosatetezedwa)	pit latrine with slab	No (Ayi)	Wood (Nkhuni)	Earth (Yozira ndi dothi) / Smoothed mud (Yozila ndi kugedeza)	Burnt bricks (Njerwa zowotcha)	Iron sheet (Malata)
Camp	Yes (Inde)	No (Ayi)	No (Ayi)	Yes (Inde)	No (Ayi)	No (Ayi)	Yes (Inde)	No (Ayi)	No (Ayi)	No (Ayi)	Unprotected dug well (Chisime chosatetezedwa)	pit latrine without slab/ open pit	No (Ayi)	Wood (Nkhuni)	Earth (Yozira ndi dothi) / Smoothed mud (Yozila ndi kugedeza)	Burnt bricks (Njerwa zowotcha)	Grass (Udzu)
Camp	No (Ayi)	No (Ayi)	No (Ayi)	No (Ayi)	No (Ayi)	No (Ayi)	No (Ayi)	No (Ayi)	No (Ayi)	No (Ayi)	Unprotected dug well (Chisime chosatetezedwa)	pit latrine without slab/ open pit	No (Ayi)	Wood (Nkhuni)	Earth (Yozira ndi dothi) / Smoothed mud (Yozila ndi kugedeza)	Burnt bricks (Njerwa zowotcha)	Iron sheet (Malata)
Camp	Yes (Inde)	No (Ayi)	No (Ayi)	No (Ayi)	No (Ayi)	No (Ayi)	No (Ayi)	No (Ayi)	No (Ayi)	Yes (Inde)	Borehole or tube well (mjigo)	pit latrine without slab/ open pit	No (Ayi)	Wood (Nkhuni)	Earth (Yozira ndi dothi) / Smoothed mud (Yozila ndi kugedeza)	Burnt bricks (Njerwa zowotcha)	Iron sheet (Malata)
Camp	Yes (Inde)	No (Ayi)	No (Ayi)	Yes (Inde)	No (Ayi)	No (Ayi)	Yes (Inde)	No (Ayi)	No (Ayi)	Yes (Inde)	Borehole or tube well (mjigo)	pit latrine without slab/ open pit	No (Ayi)	Charcoal (Makala)	Earth (Yozira ndi dothi) / Smoothed mud (Yozila ndi kugedeza)	Burnt bricks (Njerwa zowotcha)	Iron sheet (Malata)
Camp	Yes (Inde)	No (Ayi)	No (Ayi)	Yes (Inde)	No (Ayi)	No (Ayi)	No (Ayi)	No (Ayi)	No (Ayi)	Yes (Inde)	Borehole or tube well (mjigo)	pit latrine without slab/ open pit	No (Ayi)	Wood (Nkhuni)	Cement (Simenti)	Burnt bricks (Njerwa zowotcha)	Iron sheet (Malata)
Camp	Yes (Inde)	Yes (Inde)	No (Ayi)	Yes (Inde)	No (Ayi)	No (Ayi)	No (Ayi)	No (Ayi)	Yes (Inde)	Yes (Inde)	Borehole or tube well (mjigo)	pit latrine without slab/ open pit	No (Ayi)	Wood (Nkhuni)	Earth (Yozira ndi dothi) / Smoothed mud (Yozila ndi kugedeza)	Burnt bricks (Njerwa zowotcha)	Iron sheet (Malata)
Camp	Yes (Inde)	Yes (Inde)	Yes (Inde)	Yes (Inde)	No (Ayi)	No (Ayi)	No (Ayi)	Yes (Inde)	No (Ayi)	Yes (Inde)	Piped into the plot/yard (madzi apampopi wapanja)	pit latrine with slab	No (Ayi)	Charcoal (Makala)	Cement (Simenti)	Burnt bricks (Njerwa zowotcha)	Iron sheet (Malata)
Camp	Yes (Inde)	Yes (Inde)	No (Ayi)	Yes (Inde)	No (Ayi)	No (Ayi)	Yes (Inde)	No (Ayi)	No (Ayi)	Yes (Inde)	Public tap/standpipe (mpopi wa gulu)	pit latrine without slab/ open pit	No (Ayi)	Wood (Nkhuni)	Cement (Simenti)	Burnt bricks (Njerwa zowotcha)	Iron sheet (Malata)
Camp	Yes (Inde)	No (Ayi)	No (Ayi)	Yes (Inde)	No (Ayi)	No (Ayi)	Yes (Inde)	No (Ayi)	No (Ayi)	No (Ayi)	Public tap/standpipe (mpopi wa gulu)	pit latrine without slab/ open pit	No (Ayi)	Wood (Nkhuni)	Earth (Yozira ndi dothi) / Smoothed mud (Yozila ndi kugedeza)	Unburnt bricks (Njerwa zosawotcha)	Grass (Udzu)
Camp	Yes (Inde)	Yes (Inde)	Yes (Inde)	No (Ayi)	No (Ayi)	Yes (Inde)	Yes (Inde)	No (Ayi)	No (Ayi)	No (Ayi)	Borehole or tube well (mjigo)	pit latrine without slab/ open pit	No (Ayi)	Wood (Nkhuni)	Earth (Yozira ndi dothi) / Smoothed mud (Yozila ndi kugedeza)	Burnt bricks (Njerwa zowotcha)	Iron sheet (Malata)
Camp	Yes (Inde)	No (Ayi)	No (Ayi)	Yes (Inde)	No (Ayi)	No (Ayi)	Yes (Inde)	No (Ayi)	No (Ayi)	Yes (Inde)	Unprotected dug well (Chisime chosatetezedwa)	pit latrine with slab	No (Ayi)	Wood (Nkhuni)	Cement (Simenti)	Burnt bricks (Njerwa zowotcha)	Iron sheet (Malata)
Camp	Yes (Inde)	No (Ayi)	No (Ayi)	No (Ayi)	No (Ayi)	No (Ayi)	Yes (Inde)	No (Ayi)	No (Ayi)	Yes (Inde)	Unprotected dug well (Chisime chosatetezedwa)	pit latrine without slab/ open pit	No (Ayi)	Wood (Nkhuni)	Earth (Yozira ndi dothi) / Smoothed mud (Yozila ndi kugedeza)	Burnt bricks (Njerwa zowotcha)	Grass (Udzu)
Camp	Yes (Inde)	No (Ayi)	No (Ayi)	No (Ayi)	No (Ayi)	No (Ayi)	Yes (Inde)	No (Ayi)	No (Ayi)	No (Ayi)	Unprotected dug well (Chisime chosatetezedwa)	pit latrine without slab/ open pit	No (Ayi)	Wood (Nkhuni)	Earth (Yozira ndi dothi) / Smoothed mud (Yozila ndi kugedeza)	Burnt bricks (Njerwa zowotcha)	Grass (Udzu)
Camp	No (Ayi)	No (Ayi)	No (Ayi)	No (Ayi)	No (Ayi)	No (Ayi)	Yes (Inde)	No (Ayi)	No (Ayi)	No (Ayi)	Borehole or tube well (mjigo)	pit latrine without slab/ open pit	No (Ayi)	Wood (Nkhuni)	Earth (Yozira ndi dothi) / Smoothed mud (Yozila ndi kugedeza)	Burnt bricks (Njerwa zowotcha)	Iron sheet (Malata)
Camp	Yes (Inde)	No (Ayi)	No (Ayi)	Yes (Inde)	No (Ayi)	No (Ayi)	Yes (Inde)	No (Ayi)	No (Ayi)	Yes (Inde)	Borehole or tube well (mjigo)	pit latrine with slab	No (Ayi)	Wood (Nkhuni)	Cement (Simenti)	Burnt bricks (Njerwa zowotcha)	Iron sheet (Malata)
Camp	Yes (Inde)	No (Ayi)	No (Ayi)	Yes (Inde)	No (Ayi)	No (Ayi)	Yes (Inde)	No (Ayi)	No (Ayi)	Yes (Inde)	Borehole or tube well (mjigo)	pit latrine without slab/ open pit	No (Ayi)	Wood (Nkhuni)	Earth (Yozira ndi dothi) / Smoothed mud (Yozila ndi kugedeza)	Burnt bricks (Njerwa zowotcha)	Grass (Udzu)
Camp	No (Ayi)	No (Ayi)	No (Ayi)	No (Ayi)	No (Ayi)	No (Ayi)	Yes (Inde)	No (Ayi)	No (Ayi)	No (Ayi)	Borehole or tube well (mjigo)	pit latrine without slab/ open pit	No (Ayi)	Wood (Nkhuni)	Earth (Yozira ndi dothi) / Smoothed mud (Yozila ndi kugedeza)	Burnt bricks (Njerwa zowotcha)	Grass (Udzu)
Camp	No (Ayi)	No (Ayi)	No (Ayi)	No (Ayi)	No (Ayi)	No (Ayi)	No (Ayi)	No (Ayi)	No (Ayi)	No (Ayi)	Borehole or tube well (mjigo)	pit latrine without slab/ open pit	Yes (Inde)	Wood (Nkhuni)	Earth (Yozira ndi dothi) / Smoothed mud (Yozila ndi kugedeza)	Burnt bricks (Njerwa zowotcha)	Grass (Udzu)
Camp	Yes (Inde)	Yes (Inde)	No (Ayi)	Yes (Inde)	No (Ayi)	No (Ayi)	Yes (Inde)	No (Ayi)	No (Ayi)	Yes (Inde)	Borehole or tube well (mjigo)	pit latrine without slab/ open pit	Yes (Inde)	Wood (Nkhuni)	Earth (Yozira ndi dothi) / Smoothed mud (Yozila ndi kugedeza)	Burnt bricks (Njerwa zowotcha)	Iron sheet (Malata)
Camp	No (Ayi)	No (Ayi)	No (Ayi)	No (Ayi)	No (Ayi)	No (Ayi)	Yes (Inde)	No (Ayi)	No (Ayi)	No (Ayi)	Borehole or tube well (mjigo)	pit latrine without slab/ open pit	No (Ayi)	Wood (Nkhuni)	Earth (Yozira ndi dothi) / Smoothed mud (Yozila ndi kugedeza)	Unburnt bricks (Njerwa zosawotcha)	Grass (Udzu)
Camp	Yes (Inde)	Yes (Inde)	No (Ayi)	No (Ayi)	No (Ayi)	No (Ayi)	Yes (Inde)	No (Ayi)	No (Ayi)	No (Ayi)	Borehole or tube well (mjigo)	pit latrine without slab/ open pit	No (Ayi)	Wood (Nkhuni)	Earth (Yozira ndi dothi) / Smoothed mud (Yozila ndi kugedeza)	Burnt bricks (Njerwa zowotcha)	Grass (Udzu)
Camp	Yes (Inde)	No (Ayi)	No (Ayi)	No (Ayi)	No (Ayi)	No (Ayi)	No (Ayi)	No (Ayi)	No (Ayi)	No (Ayi)	Borehole or tube well (mjigo)	pit latrine without slab/ open pit	No (Ayi)	Wood (Nkhuni)	Earth (Yozira ndi dothi) / Smoothed mud (Yozila ndi kugedeza)	Burnt bricks (Njerwa zowotcha)	Grass (Udzu)
Camp	Yes (Inde)	No (Ayi)	No (Ayi)	No (Ayi)	No (Ayi)	No (Ayi)	Yes (Inde)	No (Ayi)	Yes (Inde)	No (Ayi)	Unprotected dug well (Chisime chosatetezedwa)	pit latrine without slab/ open pit	No (Ayi)	Wood (Nkhuni)	Earth (Yozira ndi dothi) / Smoothed mud (Yozila ndi kugedeza)	Burnt bricks (Njerwa zowotcha)	Grass (Udzu)
Camp	Yes (Inde)	No (Ayi)	No (Ayi)	Yes (Inde)	No (Ayi)	No (Ayi)	No (Ayi)	No (Ayi)	No (Ayi)	No (Ayi)	Borehole or tube well (mjigo)	pit latrine without slab/ open pit	No (Ayi)	Wood (Nkhuni)	Earth (Yozira ndi dothi) / Smoothed mud (Yozila ndi kugedeza)	Burnt bricks (Njerwa zowotcha)	Grass (Udzu)
Camp	Yes (Inde)	Yes (Inde)	No (Ayi)	Yes (Inde)	No (Ayi)	No (Ayi)	Yes (Inde)	No (Ayi)	No (Ayi)	Yes (Inde)	Borehole or tube well (mjigo)	pit latrine without slab/ open pit	No (Ayi)	Wood (Nkhuni)	Cement (Simenti)	Burnt bricks (Njerwa zowotcha)	Iron sheet (Malata)
Camp	Yes (Inde)	No (Ayi)	No (Ayi)	No (Ayi)	No (Ayi)	No (Ayi)	No (Ayi)	No (Ayi)	No (Ayi)	No (Ayi)	Borehole or tube well (mjigo)	pit latrine without slab/ open pit	No (Ayi)	Wood (Nkhuni)	Earth (Yozira ndi dothi) / Smoothed mud (Yozila ndi kugedeza)	Burnt bricks (Njerwa zowotcha)	Grass (Udzu)
Camp	No (Ayi)	No (Ayi)	No (Ayi)	No (Ayi)	No (Ayi)	No (Ayi)	No (Ayi)	No (Ayi)	No (Ayi)	No (Ayi)	Borehole or tube well (mjigo)	pit latrine without slab/ open pit	No (Ayi)	Wood (Nkhuni)	Earth (Yozira ndi dothi) / Smoothed mud (Yozila ndi kugedeza)	Unburnt bricks (Njerwa zosawotcha)	Grass (Udzu)
Camp	Yes (Inde)	Yes (Inde)	No (Ayi)	Yes (Inde)	No (Ayi)	No (Ayi)	Yes (Inde)	Yes (Inde)	No (Ayi)	Yes (Inde)	Borehole or tube well (mjigo)	pit latrine without slab/ open pit	No (Ayi)	Wood (Nkhuni)	Cement (Simenti)	Burnt bricks (Njerwa zowotcha)	Iron sheet (Malata)
Camp	Yes (Inde)	No (Ayi)	No (Ayi)	Yes (Inde)	No (Ayi)	No (Ayi)	Yes (Inde)	No (Ayi)	No (Ayi)	No (Ayi)	Borehole or tube well (mjigo)	pit latrine without slab/ open pit	No (Ayi)	Wood (Nkhuni)	Earth (Yozira ndi dothi) / Smoothed mud (Yozila ndi kugedeza)	Burnt bricks (Njerwa zowotcha)	Iron sheet (Malata)
Camp	Yes (Inde)	No (Ayi)	No (Ayi)	No (Ayi)	No (Ayi)	No (Ayi)	No (Ayi)	No (Ayi)	No (Ayi)	No (Ayi)	Unprotected dug well (Chisime chosatetezedwa)	pit latrine without slab/ open pit	No (Ayi)	Wood (Nkhuni)	Cement (Simenti)	Burnt bricks (Njerwa zowotcha)	Iron sheet (Malata)
Camp	Yes (Inde)	No (Ayi)	No (Ayi)	Yes (Inde)	No (Ayi)	No (Ayi)	Yes (Inde)	No (Ayi)	Yes (Inde)	No (Ayi)	Surface water eg. River, lake, dam, pond (madzi am'mitsinje, m'nyanja, madamu ndi zithaphwi)	pit latrine without slab/ open pit	No (Ayi)	Wood (Nkhuni)	Earth (Yozira ndi dothi) / Smoothed mud (Yozila ndi kugedeza)	Burnt bricks (Njerwa zowotcha)	Grass (Udzu)
Camp	Yes (Inde)	No (Ayi)	No (Ayi)	No (Ayi)	No (Ayi)	No (Ayi)	Yes (Inde)	Yes (Inde)	No (Ayi)	Yes (Inde)	Unprotected dug well (Chisime chosatetezedwa)	pit latrine without slab/ open pit	No (Ayi)	Wood (Nkhuni)	Cement (Simenti)	Burnt bricks (Njerwa zowotcha)	Iron sheet (Malata)
Camp	No (Ayi)	No (Ayi)	No (Ayi)	No (Ayi)	No (Ayi)	No (Ayi)	Yes (Inde)	No (Ayi)	No (Ayi)	No (Ayi)	Unprotected dug well (Chisime chosatetezedwa)	pit latrine without slab/ open pit	No (Ayi)	Wood (Nkhuni)	Earth (Yozira ndi dothi) / Smoothed mud (Yozila ndi kugedeza)	Compacted earth (Yamdindo)	Grass (Udzu)
Camp	Yes (Inde)	Yes (Inde)	No (Ayi)	Yes (Inde)	No (Ayi)	No (Ayi)	Yes (Inde)	Yes (Inde)	No (Ayi)	Yes (Inde)	Borehole or tube well (mjigo)	ventilated pit latrine (vip) latrine	No (Ayi)	Wood (Nkhuni)	Cement (Simenti)	Burnt bricks (Njerwa zowotcha)	Iron sheet (Malata)
Camp	Yes (Inde)	Yes (Inde)	No (Ayi)	Yes (Inde)	No (Ayi)	No (Ayi)	Yes (Inde)	No (Ayi)	No (Ayi)	Yes (Inde)	Borehole or tube well (mjigo)	pit latrine with slab	No (Ayi)	Wood (Nkhuni)	Cement (Simenti)	Burnt bricks (Njerwa zowotcha)	Iron sheet (Malata)
Camp	Yes (Inde)	Yes (Inde)	No (Ayi)	No (Ayi)	No (Ayi)	No (Ayi)	Yes (Inde)	No (Ayi)	No (Ayi)	Yes (Inde)	Borehole or tube well (mjigo)	ventilated pit latrine (vip) latrine	No (Ayi)	Charcoal (Makala)	Cement (Simenti)	Burnt bricks (Njerwa zowotcha)	Iron sheet (Malata)
Camp	Yes (Inde)	Yes (Inde)	No (Ayi)	No (Ayi)	No (Ayi)	No (Ayi)	Yes (Inde)	No (Ayi)	No (Ayi)	Yes (Inde)	Public tap/standpipe (mpopi wa gulu)	pit latrine with slab	No (Ayi)	Wood (Nkhuni)	Earth (Yozira ndi dothi) / Smoothed mud (Yozila ndi kugedeza)	Burnt bricks (Njerwa zowotcha)	Grass (Udzu)
Camp	No (Ayi)	No (Ayi)	No (Ayi)	No (Ayi)	No (Ayi)	No (Ayi)	No (Ayi)	No (Ayi)	No (Ayi)	No (Ayi)	Borehole or tube well (mjigo)	pit latrine with slab	No (Ayi)	Wood (Nkhuni)	Earth (Yozira ndi dothi) / Smoothed mud (Yozila ndi kugedeza)	Burnt bricks (Njerwa zowotcha)	Grass (Udzu)
Camp	No (Ayi)	No (Ayi)	No (Ayi)	No (Ayi)	No (Ayi)	No (Ayi)	No (Ayi)	No (Ayi)	No (Ayi)	No (Ayi)	Borehole or tube well (mjigo)	pit latrine with slab	No (Ayi)	Wood (Nkhuni)	Earth (Yozira ndi dothi) / Smoothed mud (Yozila ndi kugedeza)	Compacted earth (Yamdindo)	Grass (Udzu)
Camp	Yes (Inde)	No (Ayi)	No (Ayi)	No (Ayi)	No (Ayi)	No (Ayi)	Yes (Inde)	No (Ayi)	No (Ayi)	No (Ayi)	Borehole or tube well (mjigo)	pit latrine without slab/ open pit	No (Ayi)	Wood (Nkhuni)	Earth (Yozira ndi dothi) / Smoothed mud (Yozila ndi kugedeza)	Burnt bricks (Njerwa zowotcha)	Grass (Udzu)
Camp	Yes (Inde)	No (Ayi)	No (Ayi)	No (Ayi)	No (Ayi)	No (Ayi)	Yes (Inde)	No (Ayi)	No (Ayi)	Yes (Inde)	Borehole or tube well (mjigo)	pit latrine with slab	No (Ayi)	Wood (Nkhuni)	Cement (Simenti)	Burnt bricks (Njerwa zowotcha)	Iron sheet (Malata)
Camp	Yes (Inde)	No (Ayi)	No (Ayi)	Yes (Inde)	No (Ayi)	No (Ayi)	Yes (Inde)	No (Ayi)	No (Ayi)	No (Ayi)	Borehole or tube well (mjigo)	pit latrine without slab/ open pit	No (Ayi)	Wood (Nkhuni)	Earth (Yozira ndi dothi) / Smoothed mud (Yozila ndi kugedeza)	Burnt bricks (Njerwa zowotcha)	Grass (Udzu)
Camp	No (Ayi)	No (Ayi)	No (Ayi)	No (Ayi)	No (Ayi)	No (Ayi)	No (Ayi)	No (Ayi)	No (Ayi)	No (Ayi)	Borehole or tube well (mjigo)	pit latrine without slab/ open pit	No (Ayi)	Wood (Nkhuni)	Earth (Yozira ndi dothi) / Smoothed mud (Yozila ndi kugedeza)	Unburnt bricks (Njerwa zosawotcha)	Grass (Udzu)
Camp	Yes (Inde)	No (Ayi)	No (Ayi)	No (Ayi)	No (Ayi)	No (Ayi)	No (Ayi)	No (Ayi)	No (Ayi)	No (Ayi)	Borehole or tube well (mjigo)	pit latrine without slab/ open pit	No (Ayi)	Wood (Nkhuni)	Earth (Yozira ndi dothi) / Smoothed mud (Yozila ndi kugedeza)	Compacted earth (Yamdindo)	Grass (Udzu)
Camp	No (Ayi)	No (Ayi)	No (Ayi)	No (Ayi)	No (Ayi)	No (Ayi)	Yes (Inde)	Yes (Inde)	Yes (Inde)	No (Ayi)	Unprotected dug well (Chisime chosatetezedwa)	pit latrine without slab/ open pit	No (Ayi)	Wood (Nkhuni)	Earth (Yozira ndi dothi) / Smoothed mud (Yozila ndi kugedeza)	Burnt bricks (Njerwa zowotcha)	Iron sheet (Malata)
Camp	Yes (Inde)	No (Ayi)	No (Ayi)	No (Ayi)	No (Ayi)	No (Ayi)	Yes (Inde)	Yes (Inde)	No (Ayi)	Yes (Inde)	Borehole or tube well (mjigo)	pit latrine with slab	No (Ayi)	Wood (Nkhuni)	Cement (Simenti)	Burnt bricks (Njerwa zowotcha)	Iron sheet (Malata)
Camp	Yes (Inde)	No (Ayi)	No (Ayi)	Yes (Inde)	No (Ayi)	No (Ayi)	No (Ayi)	No (Ayi)	No (Ayi)	No (Ayi)	Borehole or tube well (mjigo)	pit latrine with slab	Yes (Inde)	Wood (Nkhuni)	Earth (Yozira ndi dothi) / Smoothed mud (Yozila ndi kugedeza)	Burnt bricks (Njerwa zowotcha)	Grass (Udzu)
Camp	No (Ayi)	No (Ayi)	No (Ayi)	No (Ayi)	No (Ayi)	No (Ayi)	No (Ayi)	No (Ayi)	No (Ayi)	No (Ayi)	Borehole or tube well (mjigo)	pit latrine without slab/ open pit	No (Ayi)	Wood (Nkhuni)	Earth (Yozira ndi dothi) / Smoothed mud (Yozila ndi kugedeza)	Compacted earth (Yamdindo)	Grass (Udzu)
Camp	No (Ayi)	No (Ayi)	No (Ayi)	No (Ayi)	No (Ayi)	No (Ayi)	No (Ayi)	No (Ayi)	No (Ayi)	No (Ayi)	Borehole or tube well (mjigo)	pit latrine without slab/ open pit	Yes (Inde)	Wood (Nkhuni)	Cement (Simenti)	Burnt bricks (Njerwa zowotcha)	Iron sheet (Malata)
Camp	No (Ayi)	No (Ayi)	No (Ayi)	Yes (Inde)	No (Ayi)	No (Ayi)	Yes (Inde)	No (Ayi)	No (Ayi)	No (Ayi)	Unprotected spring (kasupe osatetezedwa)	pit latrine without slab/ open pit	No (Ayi)	Wood (Nkhuni)	Earth (Yozira ndi dothi) / Smoothed mud (Yozila ndi kugedeza)	Compacted earth (Yamdindo)	Grass (Udzu)
Camp	Yes (Enya)	No (Yayi)	No (Yayi)	No (Yayi)	No (Yayi)	No (Yayi)	No (Yayi)	No (Yayi)	No (Yayi)	No (Yayi)	Borehole or tube well (mujigo)	pit latrine with slab	Yes (Enya)	Wood (Nkhuni)	Earth (Yakukuluwa na dongo) / Smoothed mud (Yakukuluwa na kusila)	Compacted earth (Yamdindo)	Grass (Utheka)
Camp	Yes (Enya)	No (Yayi)	No (Yayi)	No (Yayi)	No (Yayi)	No (Yayi)	No (Yayi)	No (Yayi)	No (Yayi)	No (Yayi)	Public tap/standpipe (mupopi wa gulu)	pit latrine without slab/ open pit	No (Yayi)	Wood (Nkhuni)	Cement (Simenti)	Burnt bricks (Njerwa za kotcha)	Grass (Utheka)
Camp	Yes (Enya)	No (Yayi)	No (Yayi)	No (Yayi)	No (Yayi)	No (Yayi)	Yes (Enya)	No (Yayi)	Yes (Enya)	Yes (Enya)	Borehole or tube well (mujigo)	pit latrine without slab/ open pit	No (Yayi)	Charcoal (Makala)	Earth (Yakukuluwa na dongo) / Smoothed mud (Yakukuluwa na kusila)	Burnt bricks (Njerwa za kotcha)	Iron sheet (Malata)
Camp	Yes (Inde)	No (Ayi)	No (Ayi)	Yes (Inde)	No (Ayi)	No (Ayi)	Yes (Inde)	No (Ayi)	Yes (Inde)	Yes (Inde)	Borehole or tube well (mjigo)	pit latrine without slab/ open pit	No (Ayi)	Wood (Nkhuni)	Cement (Simenti)	Burnt bricks (Njerwa zowotcha)	Iron sheet (Malata)
Camp	Yes (Enya)	No (Yayi)	No (Yayi)	No (Yayi)	No (Yayi)	No (Yayi)	No (Yayi)	No (Yayi)	No (Yayi)	No (Yayi)	Borehole or tube well (mujigo)	pit latrine without slab/ open pit	No (Yayi)	Wood (Nkhuni)	Earth (Yakukuluwa na dongo) / Smoothed mud (Yakukuluwa na kusila)	Compacted earth (Yamdindo)	Grass (Utheka)
Camp	No (Ayi)	No (Ayi)	No (Ayi)	Yes (Inde)	No (Ayi)	No (Ayi)	No (Ayi)	No (Ayi)	No (Ayi)	No (Ayi)	Borehole or tube well (mjigo)	pit latrine without slab/ open pit	No (Ayi)	Wood (Nkhuni)	Earth (Yozira ndi dothi) / Smoothed mud (Yozila ndi kugedeza)	Burnt bricks (Njerwa zowotcha)	Iron sheet (Malata)
Camp	No (Yayi)	No (Yayi)	No (Yayi)	Yes (Enya)	No (Yayi)	No (Yayi)	No (Yayi)	No (Yayi)	No (Yayi)	No (Yayi)	Borehole or tube well (mujigo)	pit latrine without slab/ open pit	No (Yayi)	Wood (Nkhuni)	Earth (Yakukuluwa na dongo) / Smoothed mud (Yakukuluwa na kusila)	Compacted earth (Yamdindo)	Grass (Utheka)
Camp	No (Yayi)	No (Yayi)	No (Yayi)	Yes (Enya)	No (Yayi)	No (Yayi)	Yes (Enya)	No (Yayi)	No (Yayi)	No (Yayi)	Borehole or tube well (mujigo)	pit latrine without slab/ open pit	No (Yayi)	Wood (Nkhuni)	Earth (Yakukuluwa na dongo) / Smoothed mud (Yakukuluwa na kusila)	Burnt bricks (Njerwa za kotcha)	Iron sheet (Malata)
Camp	No (Yayi)	No (Yayi)	No (Yayi)	No (Yayi)	No (Yayi)	No (Yayi)	No (Yayi)	No (Yayi)	No (Yayi)	No (Yayi)	Borehole or tube well (mujigo)	pit latrine without slab/ open pit	Yes (Enya)	Wood (Nkhuni)	Other (Mwamtundu wunyakhe)	Burnt bricks (Njerwa za kotcha)	Grass (Utheka)
Camp	Yes (Inde)	No (Ayi)	No (Ayi)	No (Ayi)	No (Ayi)	No (Ayi)	No (Ayi)	No (Ayi)	No (Ayi)	No (Ayi)	Borehole or tube well (mjigo)	pit latrine without slab/ open pit	No (Ayi)	Wood (Nkhuni)	Earth (Yozira ndi dothi) / Smoothed mud (Yozila ndi kugedeza)	Burnt bricks (Njerwa zowotcha)	Iron sheet (Malata)
Camp	Yes (Inde)	No (Ayi)	No (Ayi)	No (Ayi)	No (Ayi)	No (Ayi)	Yes (Inde)	No (Ayi)	No (Ayi)	Yes (Inde)	Borehole or tube well (mjigo)	pit latrine without slab/ open pit	No (Ayi)	Wood (Nkhuni)	Cement (Simenti)	Burnt bricks (Njerwa zowotcha)	Iron sheet (Malata)
Camp	Yes (Inde)	No (Ayi)	No (Ayi)	Yes (Inde)	No (Ayi)	No (Ayi)	Yes (Inde)	No (Ayi)	No (Ayi)	No (Ayi)	Borehole or tube well (mjigo)	pit latrine without slab/ open pit	No (Ayi)	Wood (Nkhuni)	Earth (Yozira ndi dothi) / Smoothed mud (Yozila ndi kugedeza)	Burnt bricks (Njerwa zowotcha)	Iron sheet (Malata)
Camp	Yes (Enya)	No (Yayi)	No (Yayi)	Yes (Enya)	No (Yayi)	No (Yayi)	Yes (Enya)	No (Yayi)	No (Yayi)	No (Yayi)	Borehole or tube well (mujigo)	pit latrine without slab/ open pit	No (Yayi)	Wood (Nkhuni)	Cement (Simenti)	Compacted earth (Yamdindo)	Iron sheet (Malata)
Camp	Yes (Enya)	No (Yayi)	No (Yayi)	Yes (Enya)	No (Yayi)	No (Yayi)	Yes (Enya)	No (Yayi)	Yes (Enya)	Yes (Enya)	Borehole or tube well (mujigo)	ventilated pit latrine (vip) latrine	No (Yayi)	Wood (Nkhuni)	Cement (Simenti)	Burnt bricks (Njerwa za kotcha)	Iron sheet (Malata)
Camp	No (Ayi)	No (Ayi)	No (Ayi)	No (Ayi)	No (Ayi)	No (Ayi)	No (Ayi)	No (Ayi)	No (Ayi)	No (Ayi)	Borehole or tube well (mjigo)	no facility		Wood (Nkhuni)	Earth (Yozira ndi dothi) / Smoothed mud (Yozila ndi kugedeza)	Burnt bricks (Njerwa zowotcha)	Iron sheet (Malata)
Camp	No (Yayi)	No (Yayi)	No (Yayi)	No (Yayi)	No (Yayi)	No (Yayi)	Yes (Enya)	No (Yayi)	No (Yayi)	Yes (Enya)	Borehole or tube well (mujigo)	pit latrine without slab/ open pit	No (Yayi)	Wood (Nkhuni)	Cement (Simenti)	Burnt bricks (Njerwa za kotcha)	Iron sheet (Malata)
